# Supplementary material for: DNA methylation of skeletal muscle function‐related secretary factors identifies FGF2 as a potential biomarker for sarcopenia
Source: J Cachexia Sarcopenia Muscle. 2024 Apr 20;15(3):1209–17. doi: 10.1002/jcsm.13472 (PMC11154778; doi:10.1002/jcsm.13472)
Supplement: Supplementary file 6 — Table S2. Supporting Information [file JCSM-15-1209-s003.xlsx]

## Sheet: Target.Info
Target	Chr	Gene	mRNA	mRNA_Strand	TSS	TES	Start	End	Length	Target_Strand	Distance2TSS	PrimerF	PrimerR	TargetSeq	ExtraInfo
ANGPTL4_01	chr19	ANGPTL4	NM_001039667	+	8364154	8374370	8363792	8364008	217	+	-362	atgttggtYGggttggtttg	AAAAATACCCTAAAAATACCAAACTATAACTCTC	atgttggccgggctggtctggaagtcttgacctcaagcgtgcgcccTCTCCGCCACTGGGTAAGGCGGGGGCGGAATAGGGGGCTTGCAATTTCACACTAGAGGCGGGCACCGTGGGGGAAAGAAGAGTCACGTCTCCCACGGTTCGTAGAGGAAGGCCTGCCTGAGCCTGGAGCGGGGGCGGGAGAGCCACAGTTTGGCATCCCCAGGGCATCCCC
ANGPTL4_02	chr19	ANGPTL4	NM_001039667	+	8364154	8374370	8364642	8364462	181	-	488	TATTTGTAGGTTGTGAAGGATTTTAGG	ACTCCTACAACTCRACCAAAAACTAC	TACCTGCAGGCTGTGAAGGACCTCAGGGTCCACCCGGCTCTCAGGGGCTAACGGGAGGTCGGTGGACCCCTCGGTTCCCTGACAGGCGGACCCGCACGCGCTCAGGCGCCGCTCCAGCGCGCTCAGCTGACTGCGGGTGCGCTCCGCGTGTTCGCGCAGCCCCTGGCCGAGCTGCAGGAGT
APLN_03	chrX	APLN	NM_017413	-	129654956	129645258	129654309	129654518	210	+	647	GAYGGTTAGGAGGGATAAGGTG	CCTTTCCCTCCRCCCTATTC	GACGGTTAGGAGGGACAAGGTGACGGGCAGGTGATGCCAAAGGCCGAGTTGAGCCCCGCAAAAGAAGCAGTCCTTGTGGCCAGCCGCCCCATGGCTCGGGGCGCTCTGTCAATCTGCTGCCTGGCGCTGGCCGGCGCGTGGCTGCTACTGCACGGCTCGCGCCGGGCTCCCCGGGAGGCGGGGAGAGTGCGAATAGGGCGGAGGGAAAGG
BDNF_04	chr11	BDNF	NM_170734	-	27699667	27654894	27700047	27700301	255	+	-380	GGAGGAAAGAAGGAGATTGGTTT	AATAAAACACCCACCRCTACTATAAAAC	GGAGGAAAGAAGGAGACTGGCCTCGTCCCACAACTTTGGGGTGGGGGATCCCCCAGTCAACTCTCTCCCGCGGACGGGCAGCTCCTGCACCAAGCCCCATTCCCAGCGCTTGCCTACCTCGGGGTCCACACAAACCTCACGGGTCCCCGGCGGCGGAGTCACATCGTggttccgattctggctccagcgcccagccccggtccccgtcgcggtgctgctcccCGCCGGCCCCACAGCAGCGGTGGGTGTCTCATT
BDNF_05	chr11	BDNF	NM_170734	-	27699667	27654894	27701549	27701724	176	+	-1882	GGTAGAGGTAGGGAGATTTTATGTTAG	AATTCRTACACTAAAATATCTATTTCRAAACAAC	GGCAGAGGCAGGGAGATTTCATGCTAGTTCGCCGGGGGGAGCGGCAGCGAGAGCAGCCCTCTCCGCGGTGAATGGGAAAGTGGGTGGGAGTCCACGAGAGGGCTCCACGGTGCCTTGACGTGCGCTGTCATATGATACCTCCGCTGCCTCGAAATAGACACTCTAGTGCACGAATT
BDNF_06	chr11	BDNF	NM_170734	-	27699667	27654894	27718772	27718552	221	-	-19105	AAGYGAGGATATTGTGGAAATTTAGAA	CCRCCACRCTCCCCTACC	AAGCGAGGATATTGTGGAAATTCAGAAGGAAAAGATAAAAAACAGGCGCTAGGATCAGATGACGGTGATAGGCTGCTCGGCACACAAAGGGAGCGTAGGGCAGGGTTTACGGAGCAAGCCTGCAGCGAATGGGGCACAGATTGTTCCGAGATCCAGTCGTTTTCTCAGTCAGATCTACGCgaagggaggggaggggaggggcgggcaggggagcgtggcgg
BDNF_07	chr11	BDNF	NM_170734	-	27699667	27654894	27719221	27719058	164	-	-19554	GTGGAGGTGAGGGGTTTG	CCTAAATCCCTAAACTCCCTAAAAA	GTGGAGGTGAGGGGCTTGGCGGGTGAGATAGAAGCGGCGCGGAGCCGCCCAGACCTGTGTTCTACCTCTCCCGCCCCCGCCTGCACCCCCGGGGGACAGCGAACTGCCGGAACGCGCGGCTGCGTTATCCTCTTGCCACTCTTCAGGGAGCTCAGGGACTTAGG
BDNF_08	chr11	BDNF	NM_170734	-	27699667	27654894	27719615	27719418	198	-	-19948	GAGTTTYGGGYGTTGGTTTAGAGG	CCCRACCCRCTCTCTAACTCTTC	GAGTTTCGGGCGCTGGCTTAGAGGGTTCCCGCTTTCTCAAGGGAAGGGGAGCTGCCGAGACCGCGCTCCGCTCCCCAGCCGGGCCGGATGCCTCACTGAGCCCAGGTCCGAGTCAGTCGGGGTAACTCAGGGAAAGGGGAGCCTCCGCCTGGGAGTAGAAGGTCCTTTCCGGACCGAAGAGCCAGAGAGCGGGCCGGG
BDNF_09	chr11	BDNF	NM_170734	-	27699667	27654894	27722069	27721876	194	-	-22402	TTTTTGGTATTATTATTAAAGYGGTAGTTTG	CAACCTACACACCRCTCCCTTAC	TTTCTGGTATTATTATTAAAGCGGTAGTCTGCCGGCGCTGATAAGCAACAAGTTCCCCAGCGGTCTTCCCGCCCTAGCCTGACAAGGCGAAGGTTTTCTTACCTGGCGACAGGGAAATCTCCCGAGCCGAATTCAGCTTCGCCGGAGCCCCAGGTGTGACCTGCGTAGTGGGCAAGGGAGCGGTGTGCAGGCTG
BDNF_10	chr11	BDNF	NM_170734	-	27699667	27654894	27722429	27722697	269	+	-22762	GGTTGAGTTGAATGAAGTTATGATTG	CCACCCCAACCCTAACTCC	GGCTGAGTTGAATGAAGTTATGACTGCGTTTGCTCTAATGGGTTATGGCTTCCCAAATGTGAGTTAACAGCCCCGGTGCGCAGCTAGGTCGGAAGGCGAGCCGCGGAGAGCGGAGCCGCGGGCCAAGGCAGGGACGGGAGGGGAGGCGGCAGGTTGGGCGCTCCGCTGCTGCTCGGTGCTGCTTCCCCGGAGCCGCTTCCTCATCCTGCGGGGGCTGCCCCGCCGCCGGGGTGCCGGGGTGAGCGCGGCGGGAGCCAGGGCTGGGGTGG
BMP7_11	chr20	BMP7	NM_001719	-	57266641	57168752	57264478	57264705	228	+	2163	GGGTTAGTTTGAGTAAGTTTGGAGAA	CRACAAAATCTATTTTCAACATTTACCA	GGGTTAGTTTGAGCAAGTCTGGAGAATGTGCGCGCACATATGGAGGGGGAGCTCCCCGGCCCTCGCTGCAGCCCCAGGCTCGCGTCGCCGGGGTCGTCGCGGCTCCAGTCGGAAACCGGGACCCCCAGCCGCCCCCGCGGCGTCAGCTCTGAGATCCCGCGCAACCCAATCGCCAAAACCTGTGGTTTGCGCGCCACACGTGGTAAATGCTGAAAATAGATTCTGCCG
BMP7_12	chr20	BMP7	NM_001719	-	57266641	57168752	57265515	57265343	173	-	1126	TGGGTTYGGTGAGTTTGTAGG	CCTTTACATCCAAATAACRCRAACC	TGGGTTCGGTGAGCCTGTAGGGGTTACTGGGAAGGAGGGATCCTCCGAAGTCCCCTCCATGTTACGCCGCCGGCCGCATCTCTGGGGCTGGAGGCAAGGGCCGTTCAAAGCGCGGGGCTCGGTCATGTGAGCTGTCCCGGGCCGGCGCGGCTCGCGCTACCTGGATGTAAAGG
BMP7_13	chr20	BMP7	NM_001719	-	57266641	57168752	57265925	57266193	269	+	716	GTGGGGTAAGTTTAAAATGGAGAG	CTACCCCCTCTACCACCTAAAA	GTGGGGCAAGCCCAAAATGGAGAGGATCTCGCGCTGCATCTCCCGCCGCTCCTGGCTGCGGAGGCGCCGGTGGATGAAGCTCGAGTGCACCTCGTTGTCCAGGCTGAAGTCGGCCAGGGCGGAGCGCAGCAGGAACAGGGGTGCCCAGAGCGCCACGAAGCTGTGCGGCGCCGCAGCTCGCAGTGAGCGCACGTGCATCGCGCCGGCTCTACGCGCTACCCGGGCTCCGGGCTCCGGGCCCGCACCGCCCCAGGTGGCAGAGGGGGCAG
BMP7_14	chr20	BMP7	NM_001719	-	57266641	57168752	57267041	57266808	234	-	-400	GGATATAGGGATTGAGGGGtaag	acccaCRaaatacctaaaacctaaC	GGATACAGGGACTGAGGGGcaagaccggctcaagggtcaccgcttccaggaagccttctatttccgcgccacctccgcgctcccccaacttttcccaccgcggtccgcagcccacccgtcctgctcgggccgccttcctggtccggaccgcgagtgccgagagggcagggccggctccgattcctccagccgcatccccgcgacgtcccgccaggctctaggcaccccgtgggc
CTSB_15	chr8	CTSB	NM_001317237	-	11868087	11842524	11868036	11867825	212	-	51	GTAGGTTGGGTTGTAGGTTTTYGGTT	AACCCRCCCRTCAAAAACAA	GCAGGCTGGGCTGCAGGCTCTCGGCTGCAGCGCTGGGTGAGTGCTGGGGACCCGGGGCCACCGCAGCGTAAGTGACCTTGGCGGGGACGGTGCTACCCGGCCGCCGAGACGGGTTCCTCTGCGCCCTCAGTCGGGCCCAGGCGCGGCCCCGCGGCGTCCCTGGGGGCCGGCGGGGAGCCGGGACCCTCGGGACTGTCCCTGACGGGCGGGCT
CTSB_16	chr8	CTSB	NM_001317237	-	11868087	11842524	11869230	11869046	185	-	-1143	TGTTGTTTAGGTTGGAGTGTAATAGTG	CRaaaccatcctaaccaacataaaa	tgttgcctaggctggagtgcaatagtgcgatctctggtcaccgcaacctccgcctcccgggttcaagcgattctcctgcttcagtctcccgagtagctgggattactgacacgcgccaccacgcccggctagttttgtatttttagtagagacggggtttctccatgttggtcaggatggtctcg
CTSB_17	chr8	CTSB	NM_001317237	-	11868087	11842524	11869335	11869560	226	+	-1248	Gtttgtaattttagtattttgggaggt	ttCRcccaaactaaaatacaataacaC	gcctgtaatcccagcactttgggaggccgaggcgggcggatcacgaggtcaggagatcaagattatcctggctaacacggtgaaaccccgtctctagtaaaaatacaaaaaattagccgggcgtggtggcgggcgcctgtagtcccagctactcgggaggcggaggcaggagaatggcgtgaacccgtgagctgagatcgtgccactgcactccagcctgggcgaa
CXCL12_18	chr10	CXCL12	NM_000609	-	44385097	44370164	44384394	44384605	212	+	703	GAGGGTGTGGGGAGAGGA	CCACCCTCCACCCACTAC	GAGGGTGTGGGGAGAGGATCGGCTTCGCAGGGAGCGGAGGCTGCGCGGCTGCATCGGACCTCACAGCCTCAAGTCGCGGCATGAGGCGAACTTTGCAAAGCGCGCTCTCGCCATGCACCGCCCGACCTCCAGCACTGTGCGCAGCAGGACCTCGGAGCCCATTCGCCTGTGGAAACCGAGCCCGCAGCGGGAAGGCAGTGGGTGGAGGGTGG
CXCL12_19	chr10	CXCL12	NM_000609	-	44385097	44370164	44384582	44384738	157	+	515	GGGAAGGTAGTGGGTGGA	ACCRCCTAACCTCAAACTAACTACAAAA	GGGAAGGCAGTGGGTGGAGGGTGGGCAGGCAGGGGTCTGGGGTCCGCGGCTCCCCACCCTCGCGCCTTCCCGCGCCAGTCCCGAACGCTCTCTTGGGGCGTTCCTGCCCAGTTGTCCCGGCTGACCTCGCTCTGCAGCCAGCTTGAGGTCAGGCGGT
CXCL12_20	chr10	CXCL12	NM_000609	-	44385097	44370164	44385341	44385541	201	+	-244	GGTTTGTAGTGAGGTTYGTAGTTTGAG	AACCCTCCRCCCRAAACTAAC	GGTCTGCAGTGAGGTCCGCAGCCTGAGCGACGCCGGCTGGAGGGCCGCTTATTGTCCCTGTGACAGGGCCCCACTGGAGAGACTGAGGACCTTAGGCGTAAAGTGGGGCGCGCGTGGAAAGCTGCGGGACGGGGCCTTTCGATGGCGGGAACTGAATGAGAACCAATGAAAAGCAAACAAGTTAGTCCCGGGCGGAGGGCC
CXCL12_21	chr10	CXCL12	NM_000609	-	44385097	44370164	44386151	44385955	197	-	-1054	ATTGGGGTTATTTGGGATGTTT	CCTAAATACTTACTACCTTACCCAAAAA	ACTGGGGCCATCTGGGATGTCTCGGGGGTATCCGGAGGGCTAAGCACCGCCGAGGGACGGCTCCGTGGGAAGAGTTTTCTGGACCCAGAAGGCAGACGCCAGTAGTACTGTCCTAGGAGTCGGAGGTCGGGGTGGGGGAGTTCTCAGCTCTTTGGGTCGCACGGAGCTTTTCTTGGGTAAGGCAGTAAGTACTTAGG
CXCL12_22	chr10	CXCL12	NM_000609	-	44385097	44370164	44386789	44386555	235	-	-1692	TAGGAATGGAGTTGGTTAGAGTTTTG	ccacccacccTAAACACTAAAC	CAGGAATGGAGCTGGCCAGAGCTCTGGGAGCGGGGAGGGAGGCGCCGCCACCAGAGGGCGCCGGAGCCCCAGCGCTGCGGCCGGTGAGCGGCCAGGCTCCCCGGCCCAGCCCAGCAAAGGCCTGGGGACGCCCGACGGCTGCCTTCTTCACTGGACCTCACTGCCTTCAGTTCTTTAAGAGCAGGGCCAAGTCAGTGGGGTTCCCGGCTCCAAGCCCAGTGCCCAgggtgggtgg
CXCL8_57	chr4	CXCL8	NM_000584	+	73740568	73743716	73737400	73737653	254	+	-3168	tttttatttaggttggagtgtagtgg	ataactcaaacctataatcccaacac	ctttcacccaggctggagtgcagtggcgctatctcggctcactgcaagctccgcctcctgggttcacgccattctcctgcctcagcctcctgagtagctgggactacaggcgcccgccaccgctcccggctaattttttatattttcagtagagacggggtttcaccgtgttagctaagatggtttggatctcctgaactcgtgatccgcccgcctcggactcccaaagtgctgggattacaggcttgagccac
EPO_23	chr7	EPO	NM_000799	+	100720467	100723700	100721020	100720851	170	-	553	GGGAGYGTTTAGTTYGYGAGTATTTAT	CCTAAACAACCRCCCTCTCCTC	GGGAGCGCCCAGCCCGCGAGTACTCACCGTGCACCCCCATCTCCGCGCCTGGCCGGGGTCCCTCAGCGACCTGGGGCGCGCCGGGTGACCACACCGGGGGCCCTCATCCCGGGAAGCTCGGCGGTGCAGGGCCAGCCCCACGGGCCTGGAGGAGAGGGCGGCTGTCCAGG
ERFE_24	chr2	ERFE	NM_001291832	+	238158969	238168890	238159160	238159412	253	+	191	TYGGGGTTTYGGGGAGAG	CCCAAAACCAAAATCAAAACTACC	CCGGGGCCCCGGGGAGAGCCGCGCGGGGCCGGCCGCTCGTCCGCCGGTAAGAcgcccgggcccgctccagacccagcccgcgcccgcACGCCCCGGCTCGGGGCGGCGGGAGGCGGACGTGGAGGCCGAGCCCGCCCTCACCCCCGAGGGCTGCTGCATCGCCTGGCACCGGGGCTCCGGGGCTCCGCAGAGACTCAGGGCCGTGTAGACGCCGCCCTCAGCCCGGCGGGGCAGCCTTGACTTTGGCTTTGGG
FGF19_25	chr11	FGF19	NM_005117	-	69704022	69698237	69703274	69703108	167	-	748	AGATGTAGGGGTTGGTAAGTGTTTT	TTACAATCTTTCCCTCRAAATTACAC	AGATGCAGGGGCTGGTAAGTGTCCCCACGGGGCGGATGCGCCGGGGCGGGGGACCGGCGCCTGTCCCCGGGCGGAGGCCTGAAGGAGAGAAAGGCGCTGGTTCGAATCCAGGGTTTCCTCGCCTCCTCCGCCCAGACCCGCGTGCAACTTCGAGGGAAAGATTGCAA
FGF19_26	chr11	FGF19	NM_005117	-	69704022	69698237	69703720	69703975	256	+	302	GGGGGTYGGAGGTGTATAGG	CCCAACCCRACACTCACAAC	GGGGGCCGGAGGTGTACAGGTGCCGCAGGCGGATGGGGTCGCCCCAGCCGTAGTGCACGTGGGGCCCCGCGTCCGAGAAGGCGAGGGGGCGCCCGGCCACGGCCAGCCAGAGGCCGGCCAGGATCCATACGTGGACCACCACACACCCGCTCCGCATGGCACCTCCCTGGGGCTCTCGGCGCAGCTCCGGCGATGGGGGTGCGGGAGGCTGGGCGGCGACCGGGATGCGCTGCGGGGCTGTGAGTGCCGGGTTGGG
FGF19_27	chr11	FGF19	NM_005117	-	69704022	69698237	69704724	69704885	162	+	-702	TYGGYGGGGAAATAATGGAAGT	CCTTCCCAATACCCCCTTTC	CCGGCGGGGAAACAATGGAAGCCGCGCGGACTGTAGGTGGCGCCGCAGCCTCGGCGTCCGCCTGGGCTTTGCGCTCCTGGCCCCGCGCCCCTGCCTGCTCCGCGCTCGCCCCGGCCCCGCGGCTGTGCGCGAGATGCAACCTGAAAGGGGGCACTGGGAAGG
FGF19_28	chr11	FGF19	NM_005117	-	69704022	69698237	69704972	69705195	224	+	-950	GGAGGGAGGTTTGGGTTTT	CRACCCCCATTTCTTTCCTC	GGAGGGAGGCCTGGGCCTCCGTTTCCCGTTTTTTGAGCTGTCTTGTGTCGGGGGTCTGGTTTTTGAGTCCCCGAGTCCCTGCGCACGGGGTCAGGAGGAACAGCACGGTCGGGGAGGTCGAGAGCGCCTTACCTGGTGGGGAGGGGTCGGGAAGGGGCCCAGGAACGGTGATGGGCGCCCCTGGCGTCCGGGCAGGTGCCAGGTGAGGAAAGAAATGGGGGCCG
FGF21_58	chr19	FGF21	NM_019113	+	48755523	48758330	48750514	48750729	216	+	-5009	GGGGGTTTYGTGTYGTGTT	TTCACCCTACACRACCACCTT	GGGGGCTTCGTGCCGTGCCCGGAACCAGTCCATGGCCTGCCGGAGGTAGGCGCTGTCGCCCACCACACCCTTCCAGCGCTGAGGCATAACCTGCAGATAGTCCCCACGGCGCACGTGGACGCCGACAAAGGTGCGCGGGCGGTCCCCTGTGCGGCCCAGGCGGAGCTGACCCAGCACACTCTGCGCCTCTTCCCGAAGGTGGTCGTGCAGGGTGAA
FGF21_59	chr19	FGF21	NM_019113	+	48755523	48758330	48752656	48752454	203	-	-2867	TAAGTTTTYGTTGTTAGTTYGGATAGGT	TCCCAAAAACAACTAAATAAAACAATC	CAAGCCCTCGCTGCCAGTCCGGACAGGCTGCGCGGAGGGGAGGGCTGCCGGGCCGGATAGCCGGACGCCTGGCGTTCCAGGGGCGGCCGGATGTGGCCTGCCTTTGCGGAGGGTGCGCTCCGGCCACGAAAAGCGGACTGTGGATCTGCCACCTGCAAGCAGCTCGGGTAAGTGGGGACTGCCCCACTCAGTTGTTCCTGGGA
FGF21_60	chr19	FGF21	NM_019113	+	48755523	48758330	48753275	48753059	217	-	-2248	GTGATTAGGGGTTGGGATTTTG	TAAACAAAACCCCCRCACCT	GTGACTAGGGGCTGGGATTCTGGAATTTGAGTGTGGACGGTGAGGCGGGGGGTGTGGGAGATCGGAGACCCTGGTGGGCGCGGGAGCACCTGCAGGCTGGAGGCCCTCGCGCGCTCCGGCGGCAGCCTGGCAAACAGGTTCTCCATCCCCCAGGAGGACGCGGCAGAGGGCGGACGATCGCTCCACTCGCCGGGACCAGGTGCGGGGGCCCTGCCCA
FGF2_29	chr4	FGF2	NM_001361665	+	122826830	122898236	122827428	122827190	239	-	598	GTGTAGGTTGGAGGGGAGAG	ATCACCACRCTACCCRCCTTACC	GTGCAGGCTGGAGGGGAGAGAGCGGGCGAGAACCCACGAAATGGAAATGAGGCGGAGAGAGCGGGTCGGCACTCACTGTGAGGGTCGCTCTTCTCCCGGACCCCGTCAACTCGGCCGTCGGGGTGGATGCGCAGGAAGAAGCCCCCGTTTTTGCAGTACAGCCGCTTGGGGTCCTTGAAGTGGCCGGGCGGGAAGGCGCCGCTGCCGCCATCCTCGGGCAAGGCGGGCAGCGTGGTGAT
FGF2_30	chr4	FGF2	NM_001361665	+	122826830	122898236	122827601	122827409	193	-	771	GTYGGGGGTATTGGTTTATAGG	CTCTCCCCTCCAACCTACAC	GCCGGGGGTACTGGTTTACAGGGCAAATTGGCACACCCCAAAGCCCAGGGGACACCCGGGCCTACGCCGCAGCCCGGAAAGGAGGGGGTGAGTGGTGAACCCGAAACCGCCGAGGGCCGCGCGGCCAGAAACCACACGGAGCGCTAGGGTCGCAGTGAAGATCCGGGAGGAGGGTGCAGGCTGGAGGGGAGAG
FGF2_31	chr4	FGF2	NM_001361665	+	122826830	122898236	122827714	122827518	197	-	884	TAGTAGATAGAAGYGGTTAGAGTTGTATGG	CTCCTTTCCRAACTACRACRTAAACC	CAGCAGATAGAAGCGGCCAGAGCTGCATGGCGGGGCCGCGGGCATCCCCGACGCGACAGGTTGTCCGCGGGAAGACAGCCAGTCCGCGAGGCCCCGGCGCGCCGCGGCTCCGGGCCGGGGGTACTGGTTTACAGGGCAAATTGGCACACCCCAAAGCCCAGGGGACACCCGGGCCTACGCCGCAGCCCGGAAAGGAG
FNDC5_32	chr1	FNDC5	NM_001171940	-	32870912	32862267	32870730	32870989	260	+	182	GGYGATTYGGGGTGTATGGTGG	CCTCTCCCCRCAACRAAAA	GGCGACCCGGGGTGTATGGTGGCTCCTCCGGCCGGCAGGCCCGGGGCGGCGCAGGGGGACGCGGCTCCGGCGCCCGGCGGCCGCTCGCGCTCGCGCTCCGGCCCCCGGcccggccggcccggccgctccggccgccctgcgccgccccgagccgccTGCATGTCGGCTCCGCGGACAGCGACTCCCGCGCGGCGGCGGTGGCGGCGGCCGCGTCCACGTCGGGCGCCCGGGGGGCGGGGCGCCCCCGCTGCGGGGAGAGG
FSTL1_36	chr3	FSTL1	NM_007085	-	120450992	120392292	120451070	120450896	175	-	-78	GGAGAATGGGGAGGAGTTG	CCRTAATCTAATCCAAATCTCCTAAAAA	GGAGAATGGGGAGGAGCTGGGGGGGCAGGCAGGCGGGGAAGGAGAGGTCTTAAGGGGCGGCGAGGGGAGGTCGCATTTCCTCCGAGGCTGGCGATCGGCGGAGCTCCCACCTCCGCTTACAGCTCGCTGCCGCCGTCCTGCCCCGCGCCCCCAGGAGACCTGGACCAGACCACGG
FST_33	chr5	FST	NM_006350	+	53480628	53487115	53479596	53479792	197	+	-1032	Gagatagaaagagagagagattggagt	ACACAACCTCRCCCTCTCC	gagacagaaagagagagagattggagccgaggagactgagagacagacagaggcacacaggacagaAACTGGGGAGTCTCCAGGCGGGAGAGGAAGGGGGGGCCAGACCGCCTACGTCGGCGCCCCCGCTCCGGGCTCCGACTCCAGACGCCGCGAAGTGAAAGGGGAGAAAAGAAAGGGAGAGGGCGAGGCTGTGC
FST_34	chr5	FST	NM_006350	+	53480628	53487115	53480095	53479945	151	-	-533	AGAGATTTTTGTAAAYGGTYGAAGAG	CAAACACTCACAAACCCAAACA	AGAGACTTTTGCAAACGGCCGAAGAGCCCCGGGCTGCCCAAATATCCCGCCCCGGGTCGGGTCGGAGCGCGCCGGCCTCGCGGCGGTTCCGGGCACCCGCAGCCTGGGCGCGGGACCCGCGAGGTTTTGTGTCTGGGTCTGTGAGTGCCTG
FST_35	chr5	FST	NM_006350	+	53480628	53487115	53480800	53480538	263	-	172	GYGGATTATTTTGGGGGTAgg	CTCCCACAACCCCACACA	GCGGACCATCCTGGGGGCAggcgcggggcgaggagcgcagcggcgcggggagccggcgcggcggcgggtggctcgggcgagcggcgcgcgtcgcagaggccagcggcggagggcgcAGCGATCCCGGCGCAGCCCCGCGCTCGCCGCCGGCCGCCCGCGCGATTCAATGGACGTCAGAAGCCGGGCGCAGCCGCGCTTTAAATCTAGACGGGGGTCTCCGCGGTTTGCGGTGGGCGGTCTCCCAGTGTGTGGGGCTGTGGGAG
GDF15_37	chr19	GDF15	NM_004864	+	18386157	18389176	18386403	18386147	257	-	246	TTTGGTTGGTTYGTAGTTTGGTTAG	AACATCTAATCAATCCCAACTCAAA	TCTGGTTGGCCCGCAGCCTGGTTAGCAGGTCCTCGTAGCGTTTCCGCAACTCTCGGAATCTGGAGTCTTCGGAGTGCAACTCTGAGGGTCCCGGGAAACTTGCGCGGCTCGCCTCGGCCAGAGACAGGGCGCCCCCATGCGGCAGCCACGAGAGCACCAGCAACACCAGGAGCATCTGAGAGCCATTCACCGTCCTGAGTTCTTGCCCGGGCATGGCTGTGCAGGTTGCGGCTCTGAGCTGGGACTGACCAGATGCT
IL15_38	chr4	IL15	NM_000585	+	141636582	141733987	141636649	141636464	186	-	67	TAGTGAGYGAGTTAGTTGGGATTTTT	AAAACAATAACACCTAAAACAATCAATC	CAGTGAGCGAGTCAGCTGGGATTCCCCCGGGCGCCTGCCACCCGGAGTCCCAACCCCTGGCGAAAAGAAAAGTGAAAGAGAAAGAGCCGGGAGCATAGGCGAAGACAAACACCTCCCGCGGAGACTGGGGGTGGGGCGGGTGGCGGCGGCTCCTGGATGACTGACTGCCCCAGGTGTCACTGCTTC
IL15_39	chr4	IL15	NM_000585	+	141636582	141733987	141637212	141637051	162	-	630	TTTTTGAGTTTGATTGGGTGTAGAA	CRTTCCAAACTACTAACTAACRCAAAAC	TTCCTGAGCTTGACTGGGTGCAGAACTCAGCCCTCAGGGCTGCGGGACAGCGTCTTCTCAGAAACCCGCAGCTTGGCTGGGGCCGCCAGACGCGCGTCCCTCACCCTCCCAGCGGAGCGCGGGGTGCCCGGCCCGCCTTGCGCTAGCCAGCAGCCTGGAACG
IL6_61	chr7	IL6	NM_000600	+	22727199	22731998	22725820	22725658	163	-	-1379	TTGTTGGGTATTTATTTAAGTTTTGTTT	ACCATCCTCCCCCATTTTC	CTGTTGGGCATTTACTCAAGTTTTGTTTCGTGCATAACATTTCAGGACCCGCCTGTTGGGGAAAGTGAGGTCATCCATTCTTCACCGATTGTCTAAACAGAGACGGTGGTCCTCTGCCGCGGTGGGATTCTTTGGTGTGAAAATGAAAATGGGGGAGGATGGC
IL6_62	chr7	IL6	NM_000600	+	22727199	22731998	22727520	22727740	221	+	321	AGGAGAAGATTTTAAAGATGTAGTYGTT	AAAACCCAACAAAAACCTCCT	AGGAGAAGATTCCAAAGATGTAGCCGCCCCACACAGACAGCCACTCACCTCTTCAGAACGAATTGACAAACAAATTCGGTACATCCTCGACGGCATCTCAGCCCTGAGAAAGGAGGTGGGTAGGCTTGGCGATGGGGTTGAAGGGCCCGGTGCGCATGCGTTCCCCTTGCCCCTGCGTGTGGCCGGGGGCTGCCTGCATTAGGAGGTCTTTGCTGGGTTCT
IL7_40	chr8	IL7	NM_000880	-	78805463	78732771	78804723	78804485	239	-	740	TTGAATTTGGGGYGGTTGT	ATTCTAAACTACAAAAACCCAACTACTC	TTGAACCTGGGGCGGCTGCTGCCCCTGGCAGGCTGCGAGTAACAGTCCCCAACGCCTGCTTTCTGTCCTGAGAGGGAACGCTGCAGCCTCCGCGCCGCTCAGCGGTGGCAGCCCACAGCCGGTCTCAGAAGCAGCCAAAGGCTCTCTGTCTGGCGCCCTTCCCGTGCTCCTGGCCGCCCCAAGTTACTCACGCAGGCGGCCCGGGTTCGGCGAGTAGCTGGGCTCTTGCAGCTCAGAAC
LIF_41	chr22	LIF	NM_001257135	-	30246759	30240452	30246485	30246726	242	+	274	YGTGYGGTGTTTGGGATTATGT	TCCTCCAAAACCCTCTAAAATACAAC	CGTGCGGTGCTTGGGACCATGTGCCCGCGCTCGCTCCGGGCCGCCACCCAGCGCCTCCGGTGGCTGCGCGGGCGCCCCAAGTGTTCGTGTGTCTGCGGCGGGTGGGCGTCCGGCTCGCGCTGCCAAGCGCCCCAAGTTGCCGCCGCGCCCCGCAGCGGGGACGCGAAGCCGGCGCGGGGCGGGTGTATTTACCTGCCGCCAAGACCTTCATTATGGGCTGCACTTCAGAGGGCCTTGGAGGA
METRNL_42	chr17	METRNL	NM_001004431	+	83079608	83095122	83078865	83079015	151	+	-743	agtgYGggggttagggtgt	CTCCCTCCTCCCRAAAAAC	agtgcgggggccagggtgctgccaacatcccaccatgcgcaggacgtccccaccccaagaaccacccggcccCGCGTATCCGGAGCGAGGAGTGGGCAGCGCTCGGCAGAGGCCCCGGCGCGGCGGCTGCACGTCCTCCGGGAGGAGGGAG
METRNL_43	chr17	METRNL	NM_001004431	+	83079608	83095122	83079009	83079220	212	+	-599	GAGGGAGGGAAGTYGGGTTTAT	CCATCCTACRCCCCATCCTAC	GAGGGAGGGAAGCCGGGCTCACCGCCGGGCCTCCCCCCCGGTCAGGAGGGAGCCGGGAACTCCCGAGGCACCAACTCTGCGGAACGCGGGGCGCCCGGATCGCCCCTGATCACCGCCCGCTGGCGAGGCGCGGGGGACCCAGAACCGGCGGGGCCGGGAGCCTCCTTTACCGCTCCGCGCCGGGGCTGCCcgcaggatggggcgcaggatgg
METRNL_44	chr17	METRNL	NM_001004431	+	83079608	83095122	83079704	83079986	283	+	96	GAYGTGATTATTYGGATTYGAAGTT	CCTCCCCTTCCAACTACACC	GACGTGACCACCCGGACTCGAAGCCCGCCCCGCCCCCGCCCGGCTCGCCGGCTCCGGGGTCTGCTCCGGGGGTCGCGGACGCGGGGCCGGGCGGCGGAGCCGGCGCCAGAGCATGCGGGGCGCGGCGCGGGCGGCCTGGGGGCGCGCGGGGCAGCCGTGGCCGCGACCCcccgccccgggcccgcccccgccgccgctcccgctgctgctcctgctcctggccgggctgctgGGCGGCGCGGGCGCGCAGTACTCCAGCGACCGGTGCAGCTGGAAGGGGAGG
RBP4_45	chr10	RBP4	NM_001323517	-	93601513	93591835	93601322	93601560	239	+	191	GGAGGYGTYGGGGGTATTTG	CCTCCTACCAAAACCACTAACC	GGAGGCGCCGGGGGCACTTGCATAACGCGCCCTGACTCACCGGAGCCCGGGCACGGGCAGGGTCCCTGTGGGCCGGCCTCACCTCCAGGACAGCCTCGGGCACAGTGGAGCGGCCGCGCGGGGTGGCCTCGGCCAGGCCAAATGCGCCAGCGGCCCTGGCTCAGTTACCCTGCACTCGTGCCAGCGGCCGCCAGCTGCGGTCTAGGGTGGCCTCCGGGGCCAGTGGCTCTGGCAGGAGG
SESN1_46	chr6	SESN1	NM_001199933	-	109009555	108986436	109009545	109009394	152	-	10	TTGATTGAGGYGTTGTAGTTAGGAG	AACCCAACAACCCCRAAAC	CTGACTGAGGCGCTGCAGCCAGGAGCCGCGGCCGGCTGCCCAGCGCTCGCCGCCTCCGCGCGTCCGCAGCCGTCCCCGCGCCGACATGCGCTTGGCCGCCGCCGCGAACGAGGCGTACACGGCCCCTTTGGCGGTCTCGGGGCTGCTGGGCT
SESN1_47	chr6	SESN1	NM_001199933	-	109009555	108986436	109094635	109094813	179	+	-85080	GTYGGAGGTTTGGGYGTTGT	CAAAACCRCCCTATACCCTCTAACTC	GCCGGAGGCTTGGGCGCTGTCGGAGGGCGGCAGTCTCGGGCAGCCGTAGTCTCGGCGGGCGGCGGTGAAAAAAAGCGTCCCCCAGCCCCGCCAATTCGGCACCCCCGGGAAGACGCTACTTCTCCGATCCCTGAGCCCTCGCCCACCACCGCCGAGCCAGAGGGCACAGGGCGGCCCTG
SESN1_48	chr6	SESN1	NM_001199933	-	109009555	108986436	109095035	109095248	214	+	-85480	GATTYGTYGAGGTAAAGTTTTAGGAA	TTCCTTCCCCTTCTCCAA	GACCCGCCGAGGCAAAGCCTTAGGAAAAAGCCCCGCCCTCTGGCAGGCTACCCTCCGGACCCCAAGTGCGCCGCGCGCGGCTGCCAGCCACTGCCGGCTGCTACGCATGCGTGACTGCGAACTGGGCCAAGCGCCCCCGGAGGCGCTAAGCTTGCGCCCTGAGGCGGTTTCCGTTCCCGGACGTTTGGACTCTGTCCTGGAGAAGGGGAAGGAA
SESN2_49	chr1	SESN2	NM_031459	+	28259517	28282491	28259255	28259501	247	+	-262	GTTATTGTYGTTTGGTGTTGTTAGG	CACCAACAATTCAACCCRCTAC	GTCACTGCCGTCTGGTGTTGCCAGGGATCTGACTAAACCGTCTTGCAAAAGTTTGCAGCATTCACCCGAGGCGGACTACAACTCCCAGAATTCCGGGCGCTCCCCGGTGCTGATTGGCGGAGCCCGTGACTCCAGGGGGCGGAGTTTCCCCCGCCTCCCCGGGGAAACAGACCTCTGATTGGCTGGACCGCCGGGCTTTTGTGTCCCCGCCCTCCCCCGGGGACCGCAGCGGGCTGAACTGCTGGTG
SESN2_50	chr1	SESN2	NM_031459	+	28259517	28282491	28260509	28260658	150	+	992	AGGGGTTTTGGGGGTTTG	AAACTTCTAAACCTTCAAACCACTTACTT	AGGGGCTCTGGGGGCTTGGCGGGCCGCCCGGTACGCGGCGGCGGCAGCCAAAGCTGGGGGGAGAGGGGACAACCCTGGTCGCGGCTTCCGAAGCCAAGCGCGGGTTAGGCTGCGCCCTGCTAAGTAAGTGGTCTGAAGGCCCAGAAGTTT
SESN3_51	chr11	SESN3	NM_001271594	-	95232475	95165512	95230815	95230616	200	-	1660	TTTTGTATTAATTGTYGGAAAGTGTTG	CCAAACCCTCCTACCCTCAA	CTCTGTACCAACTGCCGGAAAGTGCTGCGGAAGGTACGGGTTCGGCCCGGGGTCCTGCCGGCGAGGGTCGCTTCCTGCCGGCCGGGGCTCGGGCGGCTCGTCCCCGGGCGCGCACTGGGGGAGGCTGAGAGGGATCCCCGGGCACCGTCCCTCCGCAGGGACTGAGAAAGGGGGCGTGGGTTGAGGGCAGGAGGGTTTGG
SESN3_52	chr11	SESN3	NM_001271594	-	95232475	95165512	95232213	95232383	171	+	262	GAAGGTAGATTTGATTGGGGAAAG	CTCTACRCCRACCTTTATTCTCACTC	GAAGGCAGACTTGACTGGGGAAAGCGCAGGCTGACCGAGTGTGGCGGGACAGACGGGTAGGGGAGCCAGGTCTCCCGAAGGGGCTAGCAATGCGCGTCCGAGTCGAATGCGGGTTCCCGATGCTAGACGCCCGCAACCTGCTCCCGAGTGAGAACAAAGGCCGGCGCAGAG
SPARC_63	chr5	SPARC	NM_001309443	-	151686915	151661095	151686881	151686659	223	-	34	GTTTGTTTGTTATTGAGGTATGTGTGATT	AAATTACACAATAAATCCACCTTCTAA	gcctgcctgccACTGAGGTATGTGTGACCCCCGCCCAGCCTTTCCCTTCTATAGTTGCACCAACCCCGACACCCCCGTTCACGCCGTCAGCTCGTGTGCAAGGGAGGGAAGCTCTGCTGAGGATGCGCCTCTCCTCCCGGCTCCATCACGGCTCCCCTTAAGAGCATGGCCCTCGGTCCTGTCTGCCTGTTGCTTTTCAGAAGGTGGACTCACTGTGTAACTT
VEGFA_53	chr6	VEGFA	NM_001287044	+	43771967	43786486	43770116	43769906	211	-	-1851	YGGGGATAGGYGAGTTTTAGTTT	CTCACTTTCCTACTCCCTCCTC	CGGGGACAGGCGAGCCTCAGCCCTTCCACACGCGGCTCGGGCCCGGGCTCTGCGGACGCTCAGTGAAGCCTGGCCCGCAGCCCGCCGCAATGAAGGGGAAGCTCGACCCCCACCAAGGTTCACAGCCTGAAAATTACCCATCCGCCCCCGGAAACTCTGTCCAGAGACACGCGCCCGCGGGGCATTGGCGAGGAGGGAGCAGGAAAGTGAG
VEGFA_54	chr6	VEGFA	NM_001287044	+	43771967	43786486	43770893	43770737	157	-	-1074	GAGAATAGTTTAGAAGTTGGAYGAAAAG	AACCCCAACTACCACCTCCTC	GAGAACAGCCCAGAAGTTGGACGAAAAGTTTCAGTGCGACGCCGCGAGCCCCGACCCCCTCCACCCCGCCTCCGGGCGCGGGCTCCGGCCCCTGCCCGCGGCTCGCCGCCGCGTCCACTGTCCGCCGCCGGCCGGGGAGGAGGTGGTAGCTGGGGCT
VEGFA_55	chr6	VEGFA	NM_001287044	+	43771967	43786486	43771488	43771730	243	+	-479	GTGGGAGGGTATTYGGAGAG	AAATCCRAACACCCCCTACC	GTGGGAGGGTACCCGGAGAGAGGCTCACCGCCCACGCGGGCCCTGCCCACCCACCGGAGTCACCGCACGTACGATCTGGGCCGACCAGCCGAGGGCGGGAGCCGGAGGAGGAGGCCGAGGGGGCTGGGCTTGCGTTGCCGCTGCCGGCTGAAGTTTGCTCCCGGCCGCTGGTCCCGGACGAACTGGAAGTCTGAGCAGCGGGGGCGGGAGCCAGAGACCAGTGGGCAGGGGGTGCTCGGACCT
VEGFA_56	chr6	VEGFA	NM_001287044	+	43771967	43786486	43772121	43771867	255	-	154	GATTTTYGGGTTGGGGTTATTT	ccccctccctactaaaccac	GATCCCCGGGCTGGGGCTACCTCGAGAGGTCACCTTCCCGCGGAGGGCTGGCGGGGGGAGGGGTGCCGCTCGCCACTCTGGGCTCCCCATTCGGGCAGCCGAGGCTCCGGGAACACGCGGCCGGCCAGGCCCGGGCTGATGTAATCGGCTCCGCGCCGCGCGCACCCggccgggcgggggagggcgggcaccgagcgggacgcgagcggggacgggcggggttggcgcggcgcaggtggcccagcagggaggggg

## Sheet: ReadMe
Sheet Name	Label	Description
Target.Info	Target	Product name
Target.Info	Chr	Chromosome
Target.Info	Gene	Gene
Target.Info	mRNA	mRNA closer to the product
Target.Info	mRNA_Strand	mRNA direction
Target.Info	TSS	mRNA transcription start site
Target.Info	TES	mRNA termination site
Target.Info	Start	The initial position of the product on the reference genome
Target.Info	End	The terminal position of the product on the reference genome
Target.Info	Length	Product length
Target.Info	Target_Strand	Product direction
Target.Info	Distance2TSS	The distance of the product from the TSS, with a negative sign indicating that the site is upstream of the transcription start site
Target.Info	PrimerF	Forward primer sequence
Target.Info	PrimerR	Reverse primer sequence
Target.Info	TargetSeq	The reference sequence corresponding to the primer
