# Supplementary material for: DNA methylation of skeletal muscle function‐related secretary factors identifies FGF2 as a potential biomarker for sarcopenia
Source: J Cachexia Sarcopenia Muscle. 2024 Apr 20;15(3):1209–17. doi: 10.1002/jcsm.13472 (PMC11154778; doi:10.1002/jcsm.13472)
Supplement: Supplementary file 10 — Table S6. Supporting Information [file JCSM-15-1209-s002.xlsx]

## Sheet: Site
Target	Position	Chr	GenomePosition	Distance2TSS	Type	YT0511060C	YT0511008C	YT0512066C	YT0514014C	YT0513032C	YT0518031C	YT0518039C	YT0519060C	YT0519035C	YT0520071C	YT0520003C	YT0516018C	YT0523061C	YT0523035C	YT0603031C	YT0604049C	YT0604121C	YT0605008C	YT0606042C	YT0609041C	YT0609028C	YT0609084C	YT0609024C	YT0610011C	YT0611052C	YT0611017C	YT0611047C	YT0613022C	YT0616060C	YT0617004C	YT0617086C	YT0619013C	YT0619045C	YT0622011C	YT0622110C	YT0623043C	YT0622111C	YT0624022C	YT0625066C	YT0626089C	YT0629050C	YT0629080C	YT0629095C	YT0706091C
ANGPTL4_01	38	chr19	8363829	-325	CG																																				0.0909091			0	0	0		0
ANGPTL4_01	42	chr19	8363833	-321	CG																																				0.181818			0.125	0	0.0357143		0.0833333
ANGPTL4_01	51	chr19	8363842	-312	CG																																				0			0.125	0.0909091	0.0357143		0
ANGPTL4_01	66	chr19	8363857	-297	CG																																				0.0909091			0.125	0.272727	0.0714286		0.0833333
ANGPTL4_01	72	chr19	8363863	-291	CG																																				0			0.0625	0.3	0.111111		0.166667
ANGPTL4_01	105	chr19	8363896	-258	CG																																				0			0.0625	0	0		0
ANGPTL4_01	112	chr19	8363903	-251	CG																																							0	0	0		0
ANGPTL4_01	132	chr19	8363923	-231	CG																																				0			0	0.0909091	0		0
ANGPTL4_01	141	chr19	8363932	-222	CG																																				0			0.133333	0.0909091	0		0
ANGPTL4_01	146	chr19	8363937	-217	CG																																				0			0	0	0		0
ANGPTL4_01	175	chr19	8363966	-188	CG																																							0		0
ANGPTL4_01	181	chr19	8363972	-182	CG																																							0		0.0769231		0
ANGPTL4_02	35	chr19	8364608	454	CG	0.0144998	0.0311688	0.0124559	0.0244078	0.0108359	0.0353574	0.0197463	0.0411224	0.0371873	0.0123839	0.0208942	0.0162399	0.0260349	0.0273138	0.0154623	0.0413993	0.0156132	0.0423049	0.0178218	0.0151997	0.0180328	0.0110563	0.0271303	0.0223284	0.0246977	0.0187853	0.0699011	0.0126111	0.015187	0.0230126	0.0221982	0.0185649	0.0192308	0.0168296	0.0234802	0.0188723	0.0191217	0.0324277	0.0216201	0.0185653	0.0188815	0.0194553	0.014973	0.0264966
ANGPTL4_02	52	chr19	8364591	437	CG	0.0142443	0.028527	0.0311203	0.0268135	0.0180692	0.0280015	0.0364698	0.0169574	0.0161834	0.0185759	0.055054	0.0395166	0.0249262	0.0290709	0.0247478	0.0262668	0.0238753	0.0240262	0.0227836	0.0325203	0.0246305	0.0151799	0.0221143	0.0178552	0.0256062	0.026431	0.036383	0.0129682	0.0274714	0.0257302	0.0232495	0.01625	0.0105079	0.0144138	0.0199088	0.0173522	0.0147325	0.0178671	0.0180206	0.0256053	0.0165539	0.0166317	0.0250936	0.0127555
ANGPTL4_02	60	chr19	8364583	429	CG	0.0379044	0.0580612	0.075789	0.0496046	0.0392968	0.0503652	0.0785762	0.053424	0.045853	0.0464396	0.131187	0.0799858	0.0409163	0.118424	0.0557134	0.0517491	0.0561289	0.0557174	0.040099	0.053338	0.0310966	0.0253677	0.05934	0.0354685	0.042044	0.0428294	0.0884107	0.0353774	0.049842	0.0411437	0.0505816	0.0296265	0.0842105	0.0300993	0.0317726	0.0407019	0.036437	0.0408643	0.037135	0.050911	0.0330467	0.0393077	0.0541492	0.0520373
ANGPTL4_02	72	chr19	8364571	417	CG	0.0163083	0.031185	0.0357588	0.0289612	0.0176257	0.0249329	0.0356198	0.0343493	0.0201884	0.0216718	0.0575789	0.0381996	0.0242708	0.0342318	0.0380306	0.0372439	0.0342224	0.0364431	0.0291646	0.0318471	0.0114192	0.0200158	0.0332185	0.0230338	0.0266391	0.0308288	0.0413162	0.00953159	0.0216459	0.0237099	0.0351636	0.0198082	0.0140105	0.0139289	0.0232382	0.0262675	0.0216488	0.0235651	0.0234161	0.0388773	0.0191848	0.0194301	0.0394447	0.0204449
ANGPTL4_02	87	chr19	8364556	402	CG	0.146704	0.183091	0.160191	0.15497	0.121259	0.117512	0.148164	0.150532	0.142088	0.130841	0.158048	0.149973	0.134937	0.137043	0.127683	0.120629	0.1239	0.128551	0.106436	0.124514	0.091954	0.0804223	0.133057	0.114631	0.125469	0.111289	0.119263	0.135317	0.113968	0.142558	0.154012	0.10025	0.0789474	0.10641	0.13818	0.143487	0.140561	0.143122	0.104413	0.144238	0.145767	0.112514	0.119674	0.157671
ANGPTL4_02	93	chr19	8364550	396	CG	0.0237865	0.0326763	0.0516919	0.0370813	0.0222222	0.0265385	0.0337599	0.0256534	0.0357384	0.040625	0.037341	0.0347605	0.0233278	0.0253339	0.028693	0.0299959	0.0331992	0.0196435	0.0257171	0.0329087	0.0245902	0.0268245	0.0275394	0.0214761	0.0281117	0.0257901	0.0319013	0.0183154	0.0285394	0.0321005	0.0257174	0.0185417	0.00875657	0.0169899	0.0206734	0.0220028	0.0200468	0.0265323	0.0278617	0.032244	0.0205251	0.0300922	0.0342172	0.0274689
ANGPTL4_02	97	chr19	8364546	392	CG	0.0248762	0.0415369	0.0543456	0.0431034	0.0160124	0.038506	0.049052	0.0232446	0.0565657	0.00931677	0.0462284	0.038498	0.0409795	0.0509141	0.0261912	0.0349752	0.037679	0.0313525	0.0276954	0.0300672	0.0114379	0.022483	0.0384543	0.0264765	0.0449816	0.0287303	0.0464126	0.0301986	0.0326264	0.0579204	0.0364766	0.0258549	0.013986	0.025284	0.0351197	0.0229183	0.0219767	0.0324237	0.0359943	0.0334524	0.023315	0.0310428	0.0376693	0.0315617
ANGPTL4_02	99	chr19	8364544	390	CG	0.02548	0.0384017	0.0697674	0.0541447	0.0274043	0.052672	0.057124	0.0237518	0.0438301	0.0557276	0.0633977	0.0476952	0.0445053	0.044427	0.043128	0.040381	0.0249245	0.0541424	0.0257426	0.0466596	0.0247525	0.0274	0.0463614	0.0385319	0.0489506	0.0310711	0.0677587	0.0371646	0.0385439	0.0481172	0.0443483	0.0291667	0.0228873	0.034151	0.0364686	0.0283183	0.0263558	0.0326114	0.035866	0.0501611	0.0324557	0.0325401	0.0514091	0.0318992
ANGPTL4_02	107	chr19	8364536	382	CG	0.0217391	0.0497409	0.0512661	0.0457047	0.0315408	0.0337682	0.0424664	0.0368217	0.0438005	0.0650155	0.0439094	0.0541951	0.0402046	0.0428207	0.0280934	0.035995	0.0319577	0.0393729	0.0311881	0.0275716	0.0360065	0.0265365	0.0266276	0.035857	0.0278047	0.0326957	0.0469599	0.0375715	0.0359074	0.0481172	0.0349026	0.0225141	0.0174825	0.0286538	0.0292575	0.0257247	0.02134	0.0395641	0.032462	0.0399059	0.0332165	0.0334897	0.0387324	0.043983
ANGPTL4_02	110	chr19	8364533	379	CG	0.0357186	0.0876102	0.10027	0.0560345	0.0433437	0.0588915	0.0671444	0.0643445	0.0640593	0.0712074	0.0894479	0.0743767	0.0521119	0.0697583	0.0567555	0.0574855	0.0488173	0.0750729	0.0355907	0.0721358	0.0673235	0.0350739	0.0578774	0.0570431	0.0606296	0.0597794	0.0867021	0.0412736	0.0423798	0.0711297	0.066829	0.0412672	0.054386	0.0361774	0.0629843	0.0431929	0.0398504	0.0558338	0.0439706	0.0737163	0.0485846	0.0610032	0.0608294	0.0538021
ANGPTL4_02	118	chr19	8364525	371	CG	0.0300652	0.104145	0.111803	0.051018	0.0278926	0.0588235	0.0410551	0.0503876	0.063887	0.0652174	0.0677574	0.077648	0.0497695	0.0473279	0.0444795	0.0407614	0.0568983	0.0777372	0.0217499	0.0633404	0.0261866	0.0274985	0.051276	0.0448615	0.0524509	0.0389862	0.0803752	0.0512844	0.0425337	0.0606695	0.0626688	0.0319082	0.041958	0.0360577	0.0403042	0.0370098	0.0357832	0.0473746	0.0456005	0.0609257	0.0425058	0.0421121	0.0543011	0.0584384
ANGPTL4_02	120	chr19	8364523	369	CG	0.0269226	0.0875648	0.0521179	0.0576969	0.0258398	0.0595696	0.029441	0.0368039	0.0531987	0.0559006	0.0609985	0.0674011	0.0421288	0.0464293	0.0291614	0.0372439	0.048314	0.0707513	0.0262117	0.0448922	0.0181818	0.0242532	0.0350794	0.0369569	0.0518222	0.0346164	0.0662907	0.0500862	0.0325278	0.0453594	0.0451962	0.0335487	0.0387324	0.0283518	0.0434551	0.0245571	0.0232069	0.0368011	0.0357581	0.0566202	0.0385136	0.0252427	0.0513978	0.0354633
ANGPTL4_02	134	chr19	8364509	355	CG	0.0219886	0.0571132	0.0519319	0.0263473	0.020155	0.0449654	0.0313051	0.0285853	0.0362903	0.0495356	0.0398589	0.0566228	0.0343759	0.0759693	0.035168	0.0299835	0.0362264	0.0382793	0.0173096	0.0375221	0.0361248	0.026147	0.0396166	0.0204365	0.0366011	0.0470053	0.0555674	0.0253084	0.0409225	0.0418994	0.0343894	0.0223056	0.022807	0.0251683	0.0404984	0.0189658	0.0225265	0.0360656	0.0224931	0.0441599	0.0284258	0.029945	0.0256551	0.0230883
ANGPTL4_02	140	chr19	8364503	349	CG	0.0288961	0.0669434	0.0491701	0.041876	0.030491	0.0457868	0.0534907	0.0552058	0.0417227	0.0341615	0.0592091	0.0627702	0.0448621	0.102987	0.0489036	0.0554406	0.0369811	0.0545852	0.0456349	0.048427	0.0279605	0.0349823	0.0457911	0.0336349	0.0455369	0.0686753	0.0534384	0.0324687	0.0298858	0.0418118	0.0518919	0.0379641	0.0283688	0.0259366	0.0430287	0.0303058	0.0277096	0.0497402	0.0375933	0.0675605	0.0260918	0.0423811	0.0339822	0.0320576
ANGPTL4_02	145	chr19	8364498	344	CG	0.028416	0.0726141	0.0514736	0.0426654	0.0326763	0.046905	0.0405077	0.0440252	0.0594193	0.0403727	0.0529188	0.053745	0.0357606	0.0880503	0.0525651	0.0372902	0.0485535	0.0563636	0.0312036	0.0445387	0.0280528	0.0371065	0.052231	0.0346991	0.0394779	0.0678066	0.0597907	0.0317345	0.0326331	0.0410864	0.0520607	0.0362878	0.0403509	0.0222614	0.0471232	0.034719	0.0315297	0.0396408	0.023247	0.0563159	0.0273024	0.0417273	0.0520467	0.0387825
ANGPTL4_02	147	chr19	8364496	342	CG	0.0164311	0.0400416	0.024289	0.0184608	0.0144553	0.0165703	0.0244871	0.0281008	0.0323015	0.0340557	0.0255788	0.0359853	0.0207508	0.0539583	0.022096	0.023849	0.0130785	0.0364299	0.0118694	0.0166019	0.0163934	0.0166683	0.0272873	0.0119767	0.0194532	0.0317447	0.031403	0.010999	0.0209077	0.0118302	0.0227211	0.0235515	0.0140105	0.00912584	0.0185453	0.0169017	0.017192	0.0208527	0.0175754	0.0186541	0.0159413	0.014251	0.0286407	0.0184852
ANGPTL4_02	153	chr19	8364490	336	CG	0.0274022	0.0539419	0.0477972	0.0452478	0.0309917	0.041907	0.0369594	0.0519417	0.0674764	0.0501567	0.0511025	0.0381584	0.0465066	0.0896932	0.0502132	0.0386683	0.0391019	0.0386297	0.0187933	0.0427864	0.0231023	0.0303628	0.0477516	0.0258602	0.0454252	0.0632474	0.0608575	0.0321937	0.0317088	0.0502793	0.0464865	0.0379483	0.0282187	0.0239012	0.0354588	0.0353141	0.0281937	0.0373786	0.0312648	0.0412524	0.0235575	0.0367433	0.050672	0.0385999
ANGPTL4_02	155	chr19	8364488	334	CG	0.0181664	0.0307773	0.0363333	0.0454436	0.0201759	0.0359907	0.0305479	0.0393969	0.0419202	0.0529595	0.0403694	0.0360944	0.0236494	0.0533175	0.0412371	0.030303	0.0305865	0.0475146	0.0238213	0.0273243	0.025	0.0271771	0.0406123	0.0251253	0.0272444	0.0548259	0.0453721	0.0246059	0.0252852	0.0279525	0.0309698	0.0236897	0.0214286	0.0199742	0.0271714	0.0255394	0.0187361	0.028197	0.0263407	0.0298951	0.0203038	0.0286365	0.032176	0.0272623
APLN_03	24	chrX	129654332	624	CG	0.196413	0.0373626	0.349933	0.046538	0.038835	0.413271	0.052501	0.414013	0.0685413	0.401089	0.0505141	0.407889	0.416376	0.398392	0.399799	0.399847	0.445783	0.0542833	0.45142	0.328782	0.147901	0.0245826	0.0851425	0.385406	0.0874662	0.0475	0.0537052	0.448898	0.0229213	0.403509	0.0625551	0.0580748	0.365755	0.333333	0.313871	0.0582714	0.0443376	0.0381544	0.0415408	0.401693	0.383945	0.420605	0.0541914	0.0396673
APLN_03	45	chrX	129654353	603	CG	0.383465	0.0110132	0.349933	0.00680272	0.00726392	0.340723	0.0211268	0.34968	0.033275	0.315118	0.0112133	0.337484	0.335492	0.261572	0.369215	0.233846	0.371574	0.0229592	0.369925	0.245005	0.0761015	0.0111628	0.0164679	0.319396	0.0132931	0.00999375	0.0158929	0.365462	0.0108401	0.349845	0.0220459	0.025641	0.324215	0.157895	0.26299	0.0143025	0.0149973	0.00800237	0.0170261	0.338019	0.329118	0.36383	0.00805426	0.0121717
APLN_03	57	chrX	129654365	591	CG	0.429007	0.0240175	0.360721	0.00901917	0.00240964	0.333722	0.0123508	0.344609	0.0224913	0.331828	0.0235923	0.440026	0.337781	0.322628	0.322144	0.284839	0.262312	0.0143339	0.396114	0.210471	0.116434	0.0157335	0.0185776	0.325835	0.0122571	0.0155521	0.0178497	0.367912	0.0224115	0.379098	0.0263389	0.0174881	0.357539	0.157895	0.325244	0.0157465	0.0119617	0.0109145	0.0218045	0.270922	0.309787	0.36906	0.0202788	0.0299554
APLN_03	85	chrX	129654393	563	CG	0.208786	0.0174672	0.334664	0.0123874	0.0192308	0.337209	0.0312115	0.269068	0.0224138	0.306757	0.0148922	0.398348	0.331853	0.427846	0.350974	0.403656	0.365095	0.00757576	0.309064	0.278069	0.41617	0.0184672	0.0292135	0.371334	0.0157832	0.0210853	0.0302027	0.366113	0.0227984	0.346626	0.0359019	0.0189873	0.217369	0.210526	0.326943	0.0312561	0.0188229	0.0161717	0.0299738	0.370058	0.338108	0.399474	0.0155724	0.0260317
APLN_03	97	chrX	129654405	551	CG	0.426208	0.00437637	0.448161	0.00564972	0.00240964	0.440186	0.0107128	0.447034	0.0172712	0.424256	0.00801603	0.432301	0.41191	0.461874	0.390305	0.409611	0.423968	0.00677966	0.444776	0.371728	0.413907	0.00877193	0.0127604	0.423832	0.0131265	0.00808709	0.00664176	0.43484	0.0094086	0.441718	0.0122807	0.0127085	0.373742	0.315789	0.439653	0.00953493	0.00769639	0.00589797	0.0214044	0.442495	0.427248	0.433982	0.00800337	0.0120942
APLN_03	102	chrX	129654410	546	CG	0.411662	0.0196937	0.357951	0.0292793	0.00961538	0.363953	0.00779327	0.285412	0.0240964	0.349256	0.00999334	0.354449	0.353899	0.336476	0.353147	0.290175	0.351406	0.0244519	0.338782	0.314136	0.188367	0.0120092	0.0159146	0.401583	0.0184744	0.0102421	0.026904	0.407124	0.00982582	0.356923	0.0184049	0.00474684	0.380161	0.263158	0.303468	0.022533	0.0122016	0.0114706	0.011985	0.387233	0.396238	0.408421	0.0143158	0.0203433
APLN_03	125	chrX	129654433	523	CG	0.10579	0.00873362	0.249332	0.00225734	0.00483092	0.189756	0.0159967	0.228814	0.012069	0.227375	0.0117752	0.259275	0.214057	0.219636	0.206191	0.222731	0.243976	0.00926706	0.236607	0.215933	0.113095	0.0134011	0.0110528	0.311159	0.0140215	0.00589513	0.0149378	0.328895	0.0151989	0.236196	0.0113935	0.0142518	0.158027	0.0526316	0.203158	0.00953122	0.0164675	0.0132626	0.00825516	0.312581	0.346476	0.166403	0.010553	0.0101911
APLN_03	132	chrX	129654440	516	CG	0.430501	0.0152838	0.409606	0.0101351	0.00724638	0.366394	0.0119194	0.449153	0.0172117	0.383679	0.0231265	0.450997	0.395947	0.388526	0.403395	0.37376	0.45171	0.0277778	0.409226	0.340671	0.314607	0.0073903	0.0170604	0.363726	0.00686772	0.00403978	0.0124792	0.433034	0.0174653	0.402252	0.0141718	0.0166799	0.254408	0.210526	0.408577	0.015944	0.0119395	0.0132431	0.0179843	0.428016	0.39988	0.400421	0.00549915	0.0152575
APLN_03	135	chrX	129654443	513	CG	0.104666	0.0043956	0.266312	0.0135135	0.00721154	0.319396	0.0102712	0.322034	0.00865052	0.306444	0.0106596	0.307057	0.182806	0.244735	0.25	0.236782	0.136821	0.0126582	0.281669	0.177708	0.387161	0.00788497	0.0097561	0.202242	0.0107303	0.0130354	0.0103605	0.333666	0.0192394	0.178096	0.0105171	0.0205534	0.357323	0.210526	0.14808	0.0103093	0.0103503	0.011782	0.00976709	0.25454	0.149536	0.180957	0.00885702	0.0139771
APLN_03	137	chrX	129654445	511	CG	0.0966057	0.00875274	0.193742	0.00451977	0.00721154	0.263647	0.0111065	0.241015	0.0242215	0.222122	0.0111259	0.245659	0.185432	0.205519	0.197802	0.207921	0.147739	0.00589722	0.227679	0.155858	0.157407	0.0101476	0.00862069	0.14901	0.0083657	0.00559006	0.0140962	0.237271	0.0138827	0.200614	0.0192644	0.00475436	0.35161	0.105263	0.14113	0.00738725	0.00636267	0.00705882	0.00749064	0.261758	0.169157	0.205479	0.00589722	0.00507292
APLN_03	153	chrX	129654461	495	CG	0.446864	0.00220264	0.333555	0.00675676	0.00721154	0.447154	0.00615764	0.323467	0.0224525	0.340694	0.0113258	0.423273	0.378672	0.34811	0.4145	0.358994	0.311245	0.0151515	0.405689	0.305439	0.214854	0.00833333	0.00844912	0.374897	0.00715777	0.00651769	0.00995025	0.428666	0.00672043	0.4	0.0131694	0.0119427	0.379467	0.157895	0.374343	0.00971062	0.00822936	0.00706298	0.00487439	0.413368	0.382432	0.401475	0.00674536	0.00507614
APLN_03	158	chrX	129654466	490	CG	0.426458	0.010989	0.343979	0.00675676	0.0120482	0.438372	0.0164474	0.339662	0.015544	0.366502	0.012661	0.30854	0.315153	0.280932	0.362456	0.340183	0.343029	0.0134907	0.392537	0.259414	0.411765	0.00925069	0.0120053	0.251029	0.011919	0.00993172	0.0095317	0.41675	0.00894855	0.328221	0.0122592	0.0110935	0.361167	0.105263	0.297766	0.0126165	0.00769027	0.00883132	0.00599027	0.392487	0.352555	0.222105	0.0109705	0.0145754
APLN_03	160	chrX	129654468	488	CG	0.429256	0.00659341	0.20972	0.0191441	0.0120773	0.356562	0.00863132	0.335443	0.0103627	0.31726	0.0095598	0.360958	0.308395	0.32825	0.322677	0.393755	0.183551	0.00420875	0.294205	0.230608	0.177601	0.00369857	0.00993253	0.20112	0.00804769	0.00434378	0.00621118	0.326687	0.0192222	0.202454	0.0140105	0.00949367	0.17094	0.157895	0.221434	0.019425	0.0071599	0.0100029	0.00937031	0.326742	0.287209	0.165525	0.00547138	0.01078
APLN_03	163	chrX	129654471	485	CG	0.453118	0.0175055	0.451033	0.00225734	0.00961538	0.471545	0.0115226	0.358811	0.0275387	0.422643	0.00823687	0.464361	0.40227	0.453488	0.431568	0.416286	0.475377	0.00757576	0.442793	0.351153	0.433201	0.0147806	0.013153	0.405766	0.00715777	0.0105886	0.006639	0.456962	0.00938757	0.463115	0.0122699	0.0158604	0.255544	0.315789	0.445175	0.00912621	0.00929615	0.0114909	0.00749906	0.458023	0.430108	0.436842	0.010118	0.0108418
APLN_03	172	chrX	129654480	476	CG	0.44754	0.00219298	0.433422	0.0101351	0.0120192	0.449883	0.00903491	0.461538	0.0189329	0.439783	0.0113384	0.464195	0.440929	0.477504	0.468298	0.418888	0.469347	0.00505051	0.467958	0.383891	0.411687	0.00646054	0.00768222	0.32855	0.0140089	0.00932256	0.0190634	0.446476	0.012528	0.40143	0.015748	0.0103175	0.37173	0.263158	0.450223	0.0106921	0.0130284	0.0064744	0.00861423	0.459022	0.429424	0.431053	0.00925926	0.0107937
APLN_03	179	chrX	129654487	469	CG	0.168118	0.00437637	0.3996	0.00563063	0.00480769	0.376019	0.00779647	0.336152	0.0137931	0.280924	0.00556421	0.307006	0.299084	0.340364	0.285	0.320396	0.430723	0.00843882	0.380952	0.227225	0.290258	0.00369344	0.00749766	0.362393	0.00626492	0.00963032	0.00621118	0.372255	0.0098434	0.302658	0.0105541	0.00396511	0.327621	0.263158	0.292741	0.00778665	0.00902335	0.0047142	0.0063742	0.302107	0.213581	0.395361	0.008	0.0133249
APLN_03	190	chrX	129654498	458	CG	0.449282	0.00436681	0.336218	0.00563063	0.00480769	0.427071	0.00704225	0.352298	0.0121528	0.322508	0.0122304	0.445223	0.308453	0.446545	0.392108	0.392067	0.373615	0.0117845	0.365269	0.324496	0.414993	0.00462107	0.00749906	0.324208	0.00775194	0.00932836	0.00621118	0.394212	0.0080609	0.400409	0.0132159	0.00974026	0.305359	0.315789	0.356186	0.00778665	0.00849032	0.00676869	0.00899888	0.38716	0.291045	0.430153	0.011003	0.0130293
BDNF_04	24	chr11	27700070	-403	CG	0.0351906	0.0263158	0.0681818	0.032	0.0365854	0.0168776	0.0463415	0.0625	0.104167	0.044586	0.0382166	0.0435606	0.0406091	0.0894737	0.0664062	0.029703	0.0387597	0.0578512	0.0225989	0.0569106	0.015625	0.0260708	0.0450771	0.0372671	0.040404	0.0720859	0.047619	0.0269663	0.0366667	0.0564516	0.0371622	0.0344828	0.0199005	0.0333333	0.0822511	0.0295775	0.035503	0.0445205	0.034632	0.0332594	0.0274914	0.0366109		0.0581395
BDNF_04	69	chr11	27700115	-448	CG	0.00874636	0	0.00740741	0	0	0	0.0148515	0.00520833	0.0210526	0.00645161	0.0159236	0.0056926	0.0152672	0	0.015625	0	0.015625	0.00829876	0.0344828	0	0	0.011257	0.0215054	0.0139535	0.0142566	0.0015528	0	0.027027	0.00645161	0.0406504	0.00680272	0.00840336	0.00505051	0.0060024	0.015942	0.00842697	0.00998004	0.0103986	0.0165289	0.0178174	0.00344234	0.00942408		0.0167504
BDNF_04	71	chr11	27700117	-450	CG	0.0204678	0.0263158	0.0300752	0.00813008	0.0365854	0.012605	0.02457	0.0362694	0.0104167	0.0130719	0.0191083	0.00957854	0.0229592	0.0366492	0.0195312	0.020202	0.0078125	0	0.0337079	0.0483871	0.0625	0.00948767	0.0192539	0.0124805	0.0368852	0.0170015	0.0386364	0.00904977	0.0409556	0	0.010101	0.0231092	0.01	0.0227818	0.0333333	0.0140845	0.0178571	0.0314136	0.0174292	0.0224215	0.0224525	0.0168421		0.02
BDNF_04	75	chr11	27700121	-454	CG	0.0176471	0.0131579	0.00740741	0.032	0.0125	0.0255319	0.004914	0.00531915	0.0106383	0.0129032	0.0207006	0.00772201	0.0128205	0.0263158	0.00396825	0.00510204	0	0.0122951	0.0282486	0.0243902	0	0.00191571	0.0240964	0.0125984	0.00814664	0.0154321	0.00686499	0.00681818	0.0136054	0	0.0102389	0.0191898	0.0150754	0.0193237	0.0218659	0.00854701	0.0201613	0.0190311	0.0131291	0.0112867	0.00695652	0.0105597		0.0101523
BDNF_04	107	chr11	27700153	-486	CG	0.0291545	0.0131579	0.0220588	0.008	0.0121951	0.0209205	0.026764	0.0206186	0.03125	0.0254777	0.0300158	0.0320151	0.0201005	0.00520833	0.0234375	0.0197044	0.0387597	0.00408163	0.0168539	0.0403226	0.015625	0.00743494	0.0200236	0.0123267	0.040404	0.0168196	0.020316	0.0112108	0.01	0.0241935	0.0434783	0.0114226	0.0049505	0.028436	0.00862069	0.0152778	0.0196464	0.0238908	0.0322581	0.0132159	0.00510204	0.0145682		0.014876
BDNF_04	120	chr11	27700166	-499	CG	0.0146628	0.0657895	0	0.008	0	0.00420168	0.00242718	0.00515464	0.0104167	0.0191083	0.0236593	0.0359168	0.0226131	0.0104712	0.0389105	0.00490196	0.0155039	0.00409836	0.011236	0	0.0322581	0.0111524	0.0153483	0.0154321	0.0181818	0.00153139	0.00677201	0.00224719	0.0134228	0.016	0.00671141	0.00726141	0.0049505	0.0119332	0.00432277	0.00977654	0.011811	0.00341297	0.00645161	0.0110375	0.00340716	0.00938478		0.0198675
BDNF_04	140	chr11	27700186	-519	CG	0	0	0	0.024	0.0121951	0.0209205	0.00977995	0	0.0105263	0	0.014218	0.0207156	0.0100503	0.0260417	0.0116732	0	0.0155039	0.00816327	0	0.016129	0	0.00927644	0.00706714	0.00770416	0.0342742	0.0107198	0.0225734	0.00672646	0.03	0.016129	0.00668896	0.0144928	0	0.0201422	0.0143678	0.00556328	0.0138067	0.00170648	0.0129032	0.00881057	0.0170358	0.0145985		0.0215589
BDNF_04	148	chr11	27700194	-527	CG	0.0145773	0.0657895	0.0220588	0.032	0.0246914	0.012605	0.0145631	0.0412371	0.0520833	0.0318471	0.0283912	0.0433145	0.0125628	0.0520833	0.03125	0.0196078	0.0234375	0.00819672	0.0225989	0.0162602	0.193548	0.0148423	0.0365566	0.0231839	0.020284	0.0230061	0.0384615	0.027027	0.0433333	0.0487805	0	0.0217617	0.0049505	0.0237248	0.0143678	0.0236769	0.0275591	0.0376712	0.0387097	0.0374449	0.011925	0.0239583		0.0214876
BDNF_04	151	chr11	27700197	-530	CG	0.0204082	0.0394737	0.0220588	0.072	0.0246914	0.0251046	0.0291971	0.0103093	0.0520833	0.0382166	0.0488189	0.0734463	0.0201005	0.0157068	0.0505837	0.00980392	0.0155039	0.0163265	0.0223464	0.0241935	0.046875	0.0224299	0.0365135	0.0338983	0.0323232	0.0198777	0.0564334	0.00900901	0.0535117	0.008	0.0268456	0.0186335	0.0049505	0.0178147	0.0287356	0.0208333	0.021611	0.0393162	0.0129032	0.0374449	0.0222222	0.0239583		0.0299003
BDNF_04	154	chr11	27700200	-533	CG	0.0234604	0.144737	0.0367647	0.104	0.0121951	0.0753138	0.0509709	0.0979381	0.0729167	0.0641026	0.0866142	0.111111	0.0301508	0.0837696	0.0389105	0.0246305	0.0697674	0.0653061	0.0449438	0.0403226	0.0625	0.0167286	0.0779221	0.0573643	0.0686869	0.0367534	0.0902935	0.0695067	0.05	0.0564516	0.0401338	0.0508299	0.0148515	0.039239	0.045977	0.0416667	0.0589391	0.0665529	0.0645161	0.0859031	0.0424448	0.0208768		0.0561056
BDNF_04	165	chr11	27700211	-544	CG	0.03207	0.0263158	0.0294118	0.072	0.0121951	0.041841	0.0315534	0.0466321	0.0520833	0.0509554	0.0629921	0.0602637	0.0125628	0.0677083	0.0155642	0.00490196	0.0232558	0.0326531	0.0502793	0.0483871	0	0.00742115	0.0672963	0.0308166	0.0504032	0.029052	0.0588235	0.029148	0.04	0.024	0.047138	0.0383023	0.0049505	0.021327	0.0546763	0.0222531	0.00982318	0.0426621	0.0323276	0.0418502	0.0187075	0.0176899		0.0313015
BDNF_04	173	chr11	27700219	-552	CG	0.0262391	0.0263158	0.0588235	0.12	0	0.0502092	0.0364078	0.056701	0.104167	0.0509554	0.100787	0.0924528	0.0452261	0.09375	0.0350195	0.00980392	0.0465116	0.0653061	0.0280899	0.0564516	0.046875	0.012987	0.0671378	0.05547	0.0686869	0.0504587	0.0632054	0.044843	0.07	0.016129	0.0501672	0.0465839	0.0346535	0.0415184	0.0502874	0.0236111	0.0451866	0.0392491	0.0537634	0.0330396	0.0271647	0.0364583		0.0477759
BDNF_04	188	chr11	27700234	-567	CG	0.0349854	0	0.0588235	0.112	0.0365854	0.0627615	0.080292	0.0518135	0.0729167	0.0636943	0.0535433	0.103578	0.0477387	0.078125	0.0272374	0.0147059	0.0387597	0.0653061	0.027933	0.016129	0.03125	0.0204842	0.0601415	0.046225	0.0846774	0.0382263	0.0428894	0.0269663	0.06	0.048	0.0334448	0.0403727	0.0247525	0.0260664	0.0374101	0.0222531	0.0373281	0.0614334	0.0431965	0.0418502	0.0340716	0.0291363		0.0329489
BDNF_04	198	chr11	27700244	-577	CG	0.0321637	0.0131579	0.0735294	0.08	0.0365854	0.0502092	0.053528	0.0618557	0.09375	0.0254777	0.0787402	0.0564972	0.02267	0.0833333	0.0466926	0.0343137	0.0310078	0.0534979	0.0558659	0.0645161	0	0.027881	0.0838253	0.0370943	0.0504032	0.030581	0.0770975	0.0336323	0.0535117	0.072	0.0568562	0.0507772	0.0148515	0.0225386	0.0373563	0.0402778	0.0295276	0.0614334	0.0645161	0.0726872	0.0238095	0.0332986		0.0429752
BDNF_04	205	chr11	27700251	-584	CG	0.0145773	0.0263158	0.0661765	0.048	0.0243902	0.0334728	0.0533981	0.00515464	0.104167	0.0700637	0.0566929	0.0583804	0.0150754	0.015625	0.0272374	0.0343137	0.0465116	0.0205761	0.0446927	0.0483871	0	0.0185529	0.0601415	0.0308166	0.0443548	0.0444104	0.0566893	0.0358744	0.0501672	0.04	0.0402685	0.038342	0.039604	0.0236967	0.0258993	0.00694444	0.0471513	0.0255973	0.0429185	0.0440529	0.0339559	0.0176899		0.0264026
BDNF_04	208	chr11	27700254	-587	CG	0.00874636	0.0131579	0.0441176	0.048	0	0.0292887	0.0729927	0.0206186	0.0520833	0.0318471	0.0567823	0.0550285	0.0100503	0.0677083	0.0272374	0.0343137	0.0393701	0.0409836	0.0111732	0.0403226	0.078125	0.0167286	0.0436836	0.0231125	0.0544355	0.0519878	0.0722348	0.0224215	0.0234899	0.048	0.020202	0.0342324	0.0049505	0.0272512	0.0244604	0.0152778	0.035503	0.0119454	0.0301724	0.0572687	0.0356537	0.0282723		0.00988468
BDNF_04	210	chr11	27700256	-589	CG	0.0174927	0	0.0367647	0.04	0.0365854	0.0251046	0.0316302	0.0360825	0.0416667	0.0318471	0.0347003	0.0357815	0.0176768	0.0575916	0.0116732	0.0196078	0.0232558	0.00408163	0.0391061	0.00806452	0	0.0204461	0.0153846	0.0169492	0.0342742	0.030581	0.0316742	0.0224215	0.0266667	0.024	0.0202703	0.0217617	0.00497512	0.0107015	0.0287356	0.0126404	0.0353635	0.0136752	0.0172043	0.0220751	0.0254669	0.0198123		0.0164745
BDNF_04	223	chr11	27700269	-602	CG	0.0174927	0.0131579	0.0367647	0.08	0.0365854	0.0251046	0.00970874	0.0206186	0.0520833	0.0254777	0.0330709	0.039548	0.0251256	0.03125	0.0314961	0.00490196	0.0542636	0.0326531	0.0335196	0.0241935	0.046875	0.0185529	0.0318021	0.0215716	0.0383065	0.0244648	0.013544	0.0247191	0.00333333	0.016	0.0167224	0.0227979	0.019802	0.0249406	0.0344828	0.0291667	0.0294695	0.010274	0.0129032	0.0418502	0.0221843	0.0187696		0.0164745
BDNF_04	226	chr11	27700272	-605	CG	0.0058309	0	0.0220588	0.032	0.0121951	0.0376569	0.00728155	0	0.0416667	0.0448718	0.023622	0.0451977	0.0100503	0.0260417	0.0272374	0.00980392	0.0310078	0.0204082	0.0111732	0	0	0.0130112	0.0270907	0.0200308	0.046371	0.0336391	0.00451467	0.0382022	0.00334448	0.016	0.0100334	0.033264	0.029703	0.0190024	0.0244253	0.0180556	0.0157171	0.0273038	0.0236052	0.00883002	0.0238095	0.0208333		0.029654
BDNF_05	30	chr11	27701578	-1911	CG	0.0226454	0.033557	0.0211055	0.0353179	0.0228571	0.0177515	0.018	0.0212766	0.0496454	0.0343348	0.0473139	0.0298387	0.023979	0.0297428	0.0287115	0.024	0.0316547	0.0229008	0.0252294	0.0252101	0.0347323	0.01812	0.0223474	0.0196771	0.03426	0.0192102	0.0383481	0.0193575	0.0294795	0.0317259	0.0318182	0.03083	0.0347003	0.0246154	0.0298954	0.0304889	0.0197325	0.0297635	0.0249808	0.0293323	0.0239971	0.0267094	0.0181818	0.0292231
BDNF_05	33	chr11	27701581	-1914	CG	0.0396703	0.0777027	0.0474268	0.0729483	0.0542857	0.0712166	0.0441989	0.0445736	0.0758294	0.0586552	0.0717456	0.0514964	0.0483871	0.0708535	0.0492264	0.0802139	0.047619	0.0295728	0.0648148	0.0477528	0.0681159	0.0615034	0.0463436	0.0595659	0.0550562	0.0416964	0.0549321	0.0392887	0.0535549	0.0852417	0.0602958	0.0530903	0.0347551	0.0487053	0.0415507	0.0537265	0.0463838	0.056413	0.0466281	0.0475454	0.0552169	0.0439443	0.0594439	0.0450322
BDNF_05	42	chr11	27701590	-1923	CG	0.0273196	0.0505051	0.03125	0.0283114	0.0691643	0.0489614	0.042735	0.0488281	0.0283688	0.0474138	0.0725747	0.0490566	0.0349099	0.0676329	0.0567624	0.0670241	0.0634006	0.0370774	0.059633	0.035014	0.0231884	0.0464326	0.0511193	0.0620585	0.0572873	0.0424091	0.0454545	0.0424917	0.0562471	0.0673443	0.0648464	0.0514241	0.0553797	0.0412816	0.041052	0.0443359	0.0419135	0.0386255	0.0496536	0.0549111	0.0484044	0.0391002	0.0397129	0.0606709
BDNF_05	48	chr11	27701596	-1929	CG	0.0252317	0.0536913	0.0181269	0.0423814	0.0544413	0.0369822	0.0336345	0.0290135	0.0378251	0.0516499	0.0518391	0.0352719	0.0300413	0.0466989	0.0301966	0.0613333	0.0230548	0.0273224	0.0369515	0.0294118	0.0101449	0.0441676	0.038746	0.0413724	0.0401798	0.0242511	0.0265487	0.0226898	0.0530443	0.0545685	0.0477273	0.0435471	0.0513428	0.0246457	0.0282112	0.0312274	0.0313665	0.0318979	0.0342571	0.0486111	0.0261555	0.0331906	0.0311154	0.0349501
BDNF_05	64	chr11	27701612	-1945	CG	0.0144404	0.037037	0.0211907	0.0353535	0.0258621	0.0251852	0.0311245	0.0309478	0.0309524	0.0573066	0.0528656	0.0372068	0.024812	0.0347054	0.0322355	0.0187668	0.0288184	0.0142232	0.0229358	0.029453	0.0333333	0.0181818	0.0266314	0.0285787	0.0317683	0.0203136	0.0561466	0.018572	0.0299815	0.0522293	0.0263158	0.0246227	0.0166271	0.0246761	0.0182247	0.0216841	0.0182097	0.0261124	0.0300115	0.0340162	0.0161233	0.0187266	0.0197021	0.0214439
BDNF_05	66	chr11	27701614	-1947	CG	0.00977869	0.0302013	0.0181452	0.0343088	0.0171429	0.0311573	0.0260391	0.0116279	0.0308789	0.0503597	0.0521116	0.0368676	0.016123	0.0193237	0.0245442	0.0266667	0.030303	0.0317982	0.0321101	0.0196629	0.0188133	0.021542	0.0209729	0.0217227	0.0202247	0.00996441	0.0431697	0.00992966	0.0327945	0.017744	0.0215909	0.0150435	0.0197316	0.0172414	0.0202948	0.0144587	0.0112063	0.010913	0.0188534	0.0154381	0.00789096	0.0181624	0.0196454	0.0128663
BDNF_05	95	chr11	27701643	-1976	CG	0.00926402	0.0134228	0.0110553	0.0221998	0.00857143	0.0118343	0.0165083	0.00967118	0.0212766	0.0228898	0.0110865	0.0188273	0.0116279	0.0112721	0.0217239	0.00266667	0.0129683	0.0207197	0.0114943	0.0168067	0.0130246	0.0260476	0.01073	0.0151362	0.0154278	0.00818505	0.0189125	0.0103008	0.0211884	0.021519	0.0193182	0.0102767	0.00789266	0.00862069	0.0123852	0.0138939	0.0100855	0.00504782	0.0142417	0.00849421	0.0039356	0.0106838	0.0119674	0.00712251
BDNF_05	108	chr11	27701656	-1989	CG	0.0133814	0.0234899	0.0150754	0.024218	0.0114286	0.0133531	0.0265133	0.0155039	0.0165485	0.0300429	0.0236686	0.0344271	0.0221471	0.0249397	0.0294944	0.008	0.0187861	0.0229008	0.0114943	0.0140449	0.0260492	0.0261067	0.0191868	0.0176723	0.0238563	0.0121083	0.0308239	0.0148392	0.0304569	0.0317259	0.0182648	0.0181818	0.0189723	0.0190769	0.0140935	0.0155151	0.010748	0.0178049	0.0111496	0.0219907	0.012182	0.0138889	0.0181905	0.0206847
BDNF_05	119	chr11	27701667	-2000	CG	0.0103093	0.0268456	0.0140704	0.0221998	0.0142857	0.0177515	0.0390782	0.0232108	0.0141844	0.0214592	0.0214339	0.0459801	0.0176228	0.0136876	0.0147162	0.0133333	0.00578035	0.0458015	0.0137931	0.00980392	0.0101302	0.0305776	0.02746	0.0171501	0.0224404	0.0103276	0.0189014	0.0173053	0.0212079	0.0253165	0.0159272	0.0142405	0.0149842	0.00985222	0.00918607	0.0144509	0.00943189	0.0117021	0.0173144	0.0289352	0.012894	0.00748663	0.0306367	0.0128205
BDNF_05	123	chr11	27701671	-2004	CG	0.0128667	0.0268456	0.0241692	0.0393542	0.04	0.0384615	0.0730365	0.0754352	0.0330969	0.0573066	0.0662725	0.0788058	0.0521185	0.0337892	0.042807	0.0187166	0.0317003	0.0665213	0.0229358	0.0420168	0.0478261	0.289921	0.071831	0.0297679	0.0704067	0.0469918	0.0832841	0.0288303	0.0382665	0.0341772	0.0556818	0.0355731	0.0268139	0.0363077	0.0369658	0.0477223	0.031572	0.0364265	0.0427252	0.0521638	0.0268528	0.0283726	0.0406893	0.0285919
BDNF_05	142	chr11	27701690	-2023	CG	0.046883	0.0673401	0.0684794	0.0787879	0.0867052	0.0785185	0.0927783	0.132039	0.0520095	0.0732759	0.087139	0.101293	0.081142	0.10789	0.101266	0.0534759	0.0477569	0.106127	0.0599078	0.0897616	0.0828488	0.182747	0.0980773	0.0714827	0.114237	0.0723966	0.125738	0.0562914	0.0659898	0.0812183	0.0897727	0.0697306	0.0576619	0.060382	0.0557581	0.0762543	0.10407	0.0591684	0.063682	0.0877804	0.0709677	0.0476701	0.0685851	0.0714286
BDNF_06	47	chr11	27718726	-19059	CG																																		0
BDNF_06	63	chr11	27718710	-19043	CG																																		0.0833333
BDNF_06	78	chr11	27718695	-19028	CG																																		0
BDNF_06	94	chr11	27718679	-19012	CG																																		0
BDNF_06	110	chr11	27718663	-18996	CG																																		0.0833333
BDNF_06	126	chr11	27718647	-18980	CG																																		0.0909091
BDNF_06	147	chr11	27718626	-18959	CG																																		0
BDNF_06	158	chr11	27718615	-18948	CG																																		0
BDNF_06	178	chr11	27718595	-18928	CG
BDNF_06	180	chr11	27718593	-18926	CG
BDNF_06	202	chr11	27718571	-18904	CG
BDNF_07	20	chr11	27719202	-19535	CG	0.0533485	0.0714286	0.100324	0.0886308	0.0859375	0.0831793	0.0705807	0.0760719	0.0778689	0.0986094	0.0821918	0.129196	0.0702603	0.0919811	0.065783	0.0679669	0.0448343	0.0450875	0.0625815	0.0968586	0.0696056	0.0382684	0.100656	0.0618873	0.0834775	0.116446	0.0864575	0.0666492	0.0578947	0.0879878	0.0927445	0.0771578	0.0542763	0.058119	0.0676093	0.0837963	0.0685921	0.0826923	0.0613631	0.0609375	0.0813339	0.0403737	0.0596421	0.053148
BDNF_07	35	chr11	27719187	-19520	CG	0.150643	0.128571	0.132296	0.137003	0.107422	0.132163	0.175072	0.0982019	0.110054	0.20669	0.163932	0.215811	0.121079	0.227005	0.105547	0.108555	0.101266	0.114555	0.129243	0.146982	0.107585	0.0733748	0.178021	0.107544	0.119161	0.115821	0.175376	0.109297	0.108739	0.142422	0.165617	0.109511	0.0708402	0.0675039	0.101819	0.100602	0.0841709	0.104595	0.101678	0.116237	0.0869742	0.096064	0.101503	0.0947712
BDNF_07	38	chr11	27719184	-19517	CG	0.163002	0.1	0.0744337	0.102627	0.09375	0.0824074	0.1079	0.0706371	0.0829932	0.114656	0.0896211	0.145481	0.0826808	0.158299	0.0834151	0.0785124	0.0514563	0.0625841	0.065189	0.0749782	0.0564578	0.0438009	0.105442	0.0772059	0.0865426	0.0703016	0.10176	0.065634	0.0656599	0.0929878	0.0823899	0.0775599	0.0535862	0.0433163	0.0577828	0.0711892	0.0529541	0.0657692	0.0633188	0.0717815	0.0560065	0.0583333	0.0661932	0.0605565
BDNF_07	40	chr11	27719182	-19515	CG	0.139992	0.128571	0.0969619	0.117899	0.0976562	0.104533	0.14867	0.112188	0.092517	0.165141	0.162321	0.177378	0.112186	0.216264	0.103431	0.0737463	0.0673828	0.0640593	0.0904325	0.143979	0.0897138	0.0714969	0.136788	0.100981	0.0983571	0.109335	0.1375	0.083749	0.091716	0.137405	0.138452	0.0951965	0.0551895	0.0580051	0.0848613	0.092055	0.0784191	0.0987298	0.0824442	0.0896803	0.0907057	0.0727151	0.100397	0.0964446
BDNF_07	46	chr11	27719176	-19509	CG	0.0485216	0.0714286	0.0621359	0.0567419	0.0292969	0.0627886	0.0714973	0.0373961	0.0584239	0.092803	0.061218	0.092022	0.0557219	0.130819	0.0534314	0.0472255	0.0505345	0.0377104	0.0430809	0.0645161	0.0472136	0.037781	0.0698494	0.0437449	0.0505181	0.0616026	0.0771385	0.0438205	0.0499343	0.0671243	0.0685966	0.0448021	0.0296418	0.0329476	0.0444228	0.044714	0.0393849	0.0420911	0.0414445	0.0553103	0.0345599	0.0363333	0.0555398	0.0453246
BDNF_07	72	chr11	27719150	-19483	CG	0.0337505	0.0294118	0.0532468	0.052471	0.0507812	0.0759259	0.0590501	0.0582524	0.0597826	0.0975919	0.0684822	0.104339	0.0474545	0.0968123	0.0737101	0.0472813	0.0360273	0.0316712	0.0522193	0.077193	0.0418929	0.0637126	0.0732627	0.0588957	0.0554713	0.0392749	0.0761953	0.0480946	0.060666	0.0627871	0.0680529	0.0597471	0.0313273	0.0304399	0.0478585	0.0482695	0.029893	0.0427746	0.0410095	0.0419927	0.0367737	0.0493498	0.0409091	0.0418033
BDNF_07	78	chr11	27719144	-19477	CG	0.0590462	0.142857	0.0569579	0.0586439	0.0767717	0.0730129	0.066688	0.0623269	0.0789116	0.111216	0.0883617	0.104585	0.0599216	0.080826	0.0794507	0.0572609	0.0390625	0.0646465	0.078125	0.079476	0.0487994	0.136027	0.0892293	0.0561798	0.0860541	0.0686456	0.0895637	0.0662461	0.062767	0.0618793	0.0811321	0.0710549	0.0333471	0.0453119	0.064354	0.073817	0.0423662	0.0567963	0.0549611	0.0537523	0.0530704	0.0547214	0.0593076	0.0470155
BDNF_07	90	chr11	27719132	-19465	CG	0.0185606	0.0142857	0.0639948	0.0514391	0.0453649	0.0518039	0.0664526	0.0469613	0.0585034	0.0852004	0.0849881	0.113176	0.0461361	0.0649351	0.0500982	0.0479574	0.0262136	0.0398111	0.0495437	0.0837696	0.0448223	0.0342269	0.0748118	0.0357581	0.0618245	0.0394157	0.1049	0.0477816	0.0581281	0.0510282	0.0472888	0.0435161	0.0308388	0.0307964	0.0524095	0.0514451	0.0362637	0.0475366	0.0412621	0.05359	0.0365631	0.0373333	0.0417495	0.0290626
BDNF_07	100	chr11	27719122	-19455	CG	0.106818	0.2	0.149611	0.181707	0.148438	0.149861	0.178526	0.132597	0.152589	0.251971	0.215954	0.28022	0.136971	0.213443	0.136966	0.145562	0.119534	0.146801	0.129412	0.183958	0.134571	0.103589	0.213756	0.136818	0.168287	0.130354	0.230887	0.123719	0.139947	0.179252	0.163407	0.134205	0.127108	0.0939768	0.115865	0.12289	0.104726	0.122162	0.111569	0.135655	0.0883608	0.109927	0.137794	0.135489
BDNF_07	108	chr11	27719114	-19447	CG	0.0700492	0.1	0.14415	0.156098	0.13556	0.154201	0.166774	0.114799	0.129076	0.226885	0.208393	0.259244	0.166283	0.195639	0.150295	0.128326	0.125243	0.167451	0.126632	0.164049	0.133901	0.104924	0.189278	0.133892	0.165801	0.142857	0.21738	0.106439	0.155388	0.201982	0.169182	0.114833	0.0991362	0.0934561	0.117828	0.141355	0.0994978	0.118292	0.114937	0.13368	0.0894127	0.113848	0.148821	0.16162
BDNF_07	113	chr11	27719109	-19442	CG	0.0477092	0.0428571	0.0918499	0.0995116	0.0998043	0.0942699	0.104741	0.0857538	0.0912807	0.137311	0.099444	0.16452	0.0795951	0.0995875	0.0927835	0.0696165	0.0885214	0.0794613	0.0924479	0.0933682	0.0618716	0.0611416	0.126215	0.0631256	0.091125	0.0738939	0.133724	0.0648124	0.0761905	0.102056	0.117536	0.0691605	0.0386354	0.0585586	0.0597112	0.0718992	0.0456542	0.0616952	0.0817168	0.072987	0.0473	0.0513162	0.0689753	0.0694444
BDNF_07	115	chr11	27719107	-19440	CG	0.0389856	0.0428571	0.0906736	0.105006	0.0901961	0.0923361	0.102951	0.0747922	0.0991848	0.132933	0.0899984	0.137851	0.0775087	0.110849	0.0751473	0.0824985	0.0758017	0.0666218	0.0588235	0.0857393	0.0657386	0.041348	0.11517	0.0698529	0.0940541	0.0736282	0.131753	0.0459318	0.0894737	0.115091	0.111391	0.0666667	0.0468943	0.0537466	0.0578982	0.0789687	0.04738	0.0684879	0.0668605	0.0777633	0.045879	0.0494322	0.0615952	0.0580065
BDNF_07	117	chr11	27719105	-19438	CG	0.0535308	0.0434783	0.104478	0.130116	0.146484	0.114603	0.133055	0.0802213	0.105048	0.184518	0.114968	0.202069	0.118625	0.150442	0.116313	0.102125	0.0904669	0.0936027	0.0756193	0.106364	0.0681642	0.0824964	0.158273	0.114684	0.121324	0.0981439	0.12551	0.0790857	0.105592	0.183549	0.12146	0.0880174	0.0679012	0.0655416	0.0901865	0.0869918	0.0788564	0.0874085	0.0919903	0.100208	0.0580094	0.0729757	0.11272	0.0878268
BDNF_07	123	chr11	27719099	-19432	CG	0.0450246	0.0714286	0.0919689	0.0939597	0.0703125	0.0979667	0.148172	0.0759669	0.099455	0.157562	0.112013	0.199324	0.071659	0.103123	0.0912659	0.0897285	0.0816327	0.0899865	0.078329	0.109852	0.0866873	0.0667464	0.135299	0.0828052	0.110823	0.0956905	0.145807	0.0691196	0.0782123	0.113654	0.101258	0.0756851	0.0534759	0.0526728	0.0880207	0.0867707	0.0495997	0.0744804	0.078303	0.105359	0.0579151	0.0562771	0.0693773	0.0732706
BDNF_08	30	chr11	27719586	-19919	CG	0.0950735	0.174342	0.176744	0.131757	0.122378	0.123552	0.190231	0.148611	0.146018	0.190184	0.14991	0.24209	0.122436	0.271429	0.144026	0.143279	0.126344	0.0821114	0.0964333	0.148338	0.146505	0.079535	0.168142	0.10362	0.17087	0.226083	0.196176	0.301015	0.0970441	0.215768	0.119924	0.112072	0.115837	0.0734201	0.121892	0.0759853	0.0938124	0.117039	0.108108	0.147157	0.0754085	0.121834	0.134982	0.114581
BDNF_08	56	chr11	27719560	-19893	CG	0.0404823	0.101639	0.111111	0.0657673	0.121951	0.0863724	0.102677	0.107143	0.129386	0.104348	0.0909498	0.129603	0.0661999	0.142857	0.0805533	0.123711	0.0721925	0.0409357	0.0870712	0.116635	0.0802139	0.046894	0.113671	0.0790292	0.118313	0.077963	0.139944	0.0627848	0.076412	0.123967	0.088142	0.0708375	0.0973845	0.0535797	0.0713793	0.0579096	0.0563287	0.0613927	0.0769231	0.0922931	0.0482328	0.0648907	0.0810716	0.0583548
BDNF_08	62	chr11	27719554	-19887	CG	0.101637	0.131148	0.226852	0.210793	0.202091	0.132438	0.19802	0.215172	0.225383	0.248153	0.190689	0.284895	0.161249	0.285714	0.191368	0.146018	0.141711	0.201754	0.117414	0.252866	0.161981	0.112161	0.195853	0.177349	0.271411	0.16321	0.268636	0.162944	0.169435	0.225207	0.17703	0.141628	0.340757	0.1053	0.148812	0.123976	0.101325	0.128966	0.18125	0.1631	0.105657	0.191257	0.176595	0.156218
BDNF_08	64	chr11	27719552	-19885	CG	0.0534022	0.128289	0.123457	0.155668	0.114983	0.0998081	0.123855	0.14011	0.177243	0.176445	0.107927	0.214525	0.116561	0.231884	0.115102	0.116348	0.128342	0.140351	0.0843215	0.173691	0.0975936	0.0599878	0.138249	0.119403	0.140969	0.112663	0.216901	0.117468	0.104097	0.149068	0.120329	0.0890139	0.144766	0.0591497	0.0971074	0.0847697	0.0609675	0.0843969	0.101871	0.112274	0.0628381	0.122268	0.115263	0.0832049
BDNF_08	69	chr11	27719547	-19880	CG	0.0843373	0.196721	0.217593	0.236088	0.170732	0.15739	0.16905	0.210165	0.21663	0.250109	0.252127	0.296703	0.197963	0.257143	0.228827	0.243004	0.173797	0.207602	0.15415	0.220382	0.206158	0.110299	0.201229	0.176617	0.202014	0.1726	0.263528	0.144377	0.161594	0.237603	0.198352	0.198213	0.37208	0.132424	0.156788	0.125106	0.102318	0.167285	0.176715	0.203994	0.128536	0.169631	0.187368	0.162952
BDNF_08	80	chr11	27719536	-19869	CG	0.0465517	0.101639	0.103555	0.118044	0.0766551	0.0786948	0.109238	0.0865385	0.0969163	0.132347	0.0851254	0.1341	0.0617441	0.0142857	0.0985342	0.0883652	0.0775401	0.0643275	0.0790514	0.117272	0.101604	0.0728215	0.123608	0.0891521	0.100126	0.0626973	0.175809	0.0695785	0.0952381	0.117769	0.0996193	0.0728477	0.117418	0.0538853	0.0827016	0.0638418	0.0391766	0.089374	0.06875	0.0855513	0.0798337	0.075188	0.080776	0.0803182
BDNF_08	85	chr11	27719531	-19864	CG	0.0636833	0.15082	0.133127	0.131757	0.10453	0.107486	0.146154	0.121547	0.184211	0.177033	0.137606	0.192161	0.0853503	0.101449	0.134474	0.135493	0.114973	0.108187	0.0885073	0.154534	0.131367	0.0834857	0.171275	0.118454	0.151859	0.125338	0.18201	0.0952864	0.139212	0.18595	0.130628	0.112214	0.142857	0.0761222	0.0961406	0.0853107	0.0765408	0.100082	0.0979167	0.133746	0.0861065	0.114833	0.104446	0.0980241
BDNF_08	109	chr11	27719507	-19840	CG	0.0275624	0.0590164	0.057187	0.0489865	0.010453	0.049904	0.0479678	0.0565517	0.0526316	0.0455729	0.0425437	0.0807453	0.034373	0.057971	0.0439739	0.0456554	0.0428954	0.0233918	0.0223979	0.0356915	0.0308311	0.0299145	0.0575816	0.0610592	0.0560807	0.0423996	0.07173	0.0334347	0.0442723	0.0640496	0.0398987	0.0453492	0.0217149	0.0321313	0.0303135	0.0341808	0.0248344	0.037464	0.0291667	0.043251	0.0232655	0.0444901	0.0412553	0.0330939
BDNF_08	118	chr11	27719498	-19831	CG	0.0612597	0.0655738	0.137558	0.121417	0.0696864	0.0926641	0.119868	0.112948	0.131868	0.131419	0.117331	0.174558	0.0719745	0.114286	0.101874	0.106038	0.0775401	0.0877193	0.0673712	0.118622	0.0803213	0.0697958	0.136765	0.114019	0.139256	0.0835592	0.174525	0.0979198	0.101273	0.138716	0.0944832	0.088616	0.0606904	0.0651066	0.0813793	0.0752475	0.0526316	0.0839852	0.0772443	0.114653	0.0724698	0.0738714	0.0767598	0.0849807
BDNF_08	146	chr11	27719470	-19803	CG	0.108621	0.131148	0.20679	0.197302	0.216028	0.122841	0.213109	0.179945	0.159737	0.216334	0.195613	0.264692	0.136219	0.257143	0.179299	0.138643	0.131016	0.137427	0.113307	0.186624	0.125837	0.0901614	0.205837	0.174751	0.216625	0.147948	0.191414	0.143797	0.146179	0.179752	0.184294	0.114238	0.0773511	0.119889	0.145661	0.120056	0.130751	0.128501	0.151767	0.170709	0.120482	0.120902	0.134439	0.134546
BDNF_08	170	chr11	27719446	-19779	CG	0.122203	0.0590164	0.157407	0.128162	0.118881	0.0710173	0.136164	0.0977961	0.102845	0.110725	0.120072	0.179512	0.0617441	0.0571429	0.106591	0.10162	0.040107	0.131579	0.0803689	0.103954	0.0734312	0.0433853	0.147465	0.0982587	0.150158	0.107304	0.142857	0.0637975	0.11615	0.107438	0.103863	0.070814	0.0651085	0.0416089	0.0933839	0.0740322	0.0606161	0.0688092	0.0706861	0.103661	0.0627337	0.0759234	0.0641749	0.0568939
BDNF_08	175	chr11	27719441	-19774	CG	0.410853	0.114754	0.200617	0.202361	0.170732	0.143954	0.190703	0.142069	0.179431	0.183478	0.188088	0.228011	0.126034	0.171429	0.159609	0.170839	0.139037	0.157895	0.119895	0.163694	0.165554	0.0795732	0.206605	0.128109	0.222432	0.126634	0.223629	0.147416	0.151633	0.188017	0.174492	0.125828	0.101723	0.0750174	0.127154	0.0951709	0.0751656	0.113721	0.120582	0.155968	0.0785536	0.114833	0.12522	0.0972543
BDNF_09	33	chr11	27722037	-22370	CG	0.0273973		0	0		0.105263	0.0322581				0.0686275	0.0930233	0.025	0	0.0327869	0.148148	0	0.142857	0	0.0666667			0.139785	0	0.047619	0.0503597	0.0357143	0.0361446	0.0958904	0.133333	0.06	0			0.0188679	0.0201005	0.0310078		0.00526316	0.08	0.0160772	0.0521739	0.018018	0.0232558
BDNF_09	36	chr11	27722034	-22367	CG	0.0273973		0	0		0	0				0.0192308	0.0352941	0	0	0.0327869	0.111111	0	0	0	0.133333			0.107527	0.0344828	0.03125	0.0507246	0.0714286	0	0.0684932	0.133333	0	0.0416667			0.00625	0.0149254	0.0307692		0.0052356	0.07	0.00645161	0.00877193	0.00900901	0.0232558
BDNF_09	61	chr11	27722009	-22342	CG	0.0821918		0.208333	0.0526316		0.105263	0.0645161				0.0480769	0.149425	0.075	0	0.0333333	0.148148	0.142857	0.0714286	0.0769231	0			0.191489	0.0517241	0.078125	0.0791367	0.0892857	0.0722892	0.121622	0.0714286	0.16	0.0833333			0.0807453	0.0348259	0.0384615		0.0837696	0.0792079	0.0378549	0.0434783	0.0540541	0.0232558
BDNF_09	70	chr11	27722000	-22333	CG	0.0410959		0	0		0.0526316	0				0.0769231	0.0689655	0	0	0.0327869	0.037037	0.142857	0	0.0769231	0.0666667			0.0212766	0.0172414	0.046875	0.057554	0.0535714	0.0120482	0.0675676	0	0.06	0.0833333			0.0124224	0.0248756	0.0307692		0.026178	0.0544554	0.022082	0.0434783	0	0.0232558
BDNF_09	88	chr11	27721982	-22315	CG	0.0136986		0	0		0	0.0322581				0.0576923	0.127907	0	0	0.0163934	0.111111	0.142857	0	0.0769231	0.0666667			0.0744681	0.0689655	0.078125	0.0215827	0.107143	0.0843373	0.0675676	0.0666667	0.08	0.0416667			0.0372671	0.039801	0.0384615		0.0471204	0.0544554	0.0126183	0.0434783	0.0630631	0.0930233
BDNF_09	107	chr11	27721963	-22296	CG	0.0136986		0.166667	0.0526316		0	0				0.0769231	0.0574713	0	0	0.0163934	0.222222	0.142857	0	0	0			0.0744681	0.0172414	0.09375	0.028777	0.0535714	0.0361446	0.0540541	0.133333	0.08	0			0.0186335	0.035	0.0542636		0.0575916	0.0646766	0.0347003	0.0347826	0.0540541	0.0465116
BDNF_09	123	chr11	27721947	-22280	CG	0.0410959		0	0.0526316		0	0.0967742				0.0769231	0.0465116	0.025	0	0.0327869	0.037037	0.142857	0	0	0			0.0106383	0	0.09375	0.028777	0.0535714	0.0120482	0.0135135	0.2	0.02	0			0.0124224	0.0298507	0.00769231		0.0052356	0.029703	0.0252366	0.0173913	0.045045	0.0232558
BDNF_09	128	chr11	27721942	-22275	CG	0.0410959		0.166667	0.0526316		0	0				0.153846	0.0229885	0.075	0.1	0.0491803	0.222222	0.0714286	0.142857	0	0			0.0425532	0	0.078125	0.028777	0.142857	0.0361446	0.0135135	0.2	0.04	0.0833333			0.0434783	0.0447761	0.00769231		0.0366492	0.0594059	0.022082	0.0173913	0.027027	0.0465116
BDNF_09	140	chr11	27721930	-22263	CG	0.0136986		0.166667	0.0526316		0	0.0645161				0.194175	0.0689655	0.175	0	0	0.185185	0.142857	0	0	0.0666667			0.0645161	0.0344828	0.109375	0.115108	0.160714	0.0481928	0.0675676	0.2	0.06	0.0833333			0.0372671	0.039801	0.0461538		0.0473684	0.133663	0.0410095	0.0608696	0.108108	0.0930233
BDNF_09	143	chr11	27721927	-22260	CG	0.0684932		0.0416667	0.157895		0.105263	0.129032				0.259615	0.137931	0.15	0	0.0983607	0.346154	0.0714286	0.0714286	0.0769231	0.133333			0.202128	0	0.1875	0.143885	0.232143	0.0963855	0.121622	0.2	0.12	0.125			0.0869565	0.104478	0.0846154		0.109948	0.130653	0.0536278	0.0695652	0.0720721	0.116279
BDNF_09	164	chr11	27721906	-22239	CG	0.0273973		0.0416667	0.105263		0	0.129032				0.115385	0.137931	0.05	0.1	0.0163934	0.259259	0.214286	0.285714	0	0			0.117021	0.0172414	0.15625	0.057554	0.142857	0.0361446	0.0675676	0.133333	0.08	0.0833333			0.0310559	0.0646766	0.0538462		0.0732984	0.0594059	0.0316456	0.113043	0.0810811	0.0232558
BDNF_10	27	chr11	27722455	-22788	CG						0.0443548	0.0466739	0.0144928	0	0.030303	0.0294118							0.0496183	0.0368151	0.02	0.0833333	0.0324675	0.0810811			0		0	0	0.0327869	0.0378979	0.0171674	0	0.0102881	0			0.037037		0	0	0.019975	0.0383543	0.0199203
BDNF_10	74	chr11	27722502	-22835	CG						0.0564516	0.0781489	0	0	0.040201	0.0645161							0.0653846	0.0439276	0.039604	0.0833333	0.0196078	0.027027			0.05		0	0	0.0537634	0.0741301	0.0553191	0.0294118	0.0326531	0.115385			0		0	0.0666667	0.0201258	0.0336134	0.028
BDNF_10	79	chr11	27722507	-22840	CG						0.0569106	0.0696811	0.0294118	0	0.0454545	0.030303							0.0725191	0.0536797	0.04	0.0833333	0.0394737	0.0555556			0.05		0	0	0.0652174	0.0756811	0.0590717	0	0.0309278	0.0769231			0.037037		0	0.0666667	0.0277778	0.0428271	0.0438247
BDNF_10	90	chr11	27722518	-22851	CG						0.0688259	0.106402	0.0147059	0	0.0761421	0.0294118							0.0610687	0.0536332	0.039604	0	0.0653595	0.135135			0			0	0.0648649	0.0853535	0.0765957	0.125	0.0388548	0.08			0.037037		0	0.0666667	0.0442478	0.0543071	0.0398406
BDNF_10	97	chr11	27722525	-22858	CG						0.0725806	0.0882094	0.0454545	0	0.0663265	0.030303							0.0498084	0.0537262	0.02	0	0.0263158	0.0810811			0			0	0.0604396	0.0685279	0.0729614	0	0.0289855	0.115385			0.0740741			0.133333	0.0379267	0.0555035	0.02
BDNF_10	102	chr11	27722530	-22863	CG						0.0857143	0.101947	0.0294118	0	0.0656566	0.0606061							0.0722433	0.0571429	0.0808081	0.0833333	0.0394737	0.114286			0		0.1	0	0.10929	0.0708502	0.0689655	0	0.0226804	0.153846			0.0740741		0	0.0666667	0.0455696	0.0591272	0.0515873
BDNF_10	104	chr11	27722532	-22865	CG						0.0897959	0.12765	0.0289855	0	0.0757576	0.0882353							0.0846154	0.0698878	0.0707071	0	0.0653595	0.0810811			0.05			0	0.104396	0.128218	0.0510638	0.0882353	0.0561331	0.04			0.037037		0	0.0714286	0.0566038	0.0717625	0.0557769
BDNF_10	111	chr11	27722539	-22872	CG						0.170833	0.201341	0.104478	0.0769231	0.181347	0.1875							0.112903	0.111894	0.09375	0.0833333	0.0810811	0.222222			0.05		0.1	0	0.185393	0.200207	0.16	0.125	0.092827	0.16			0.0384615		0	0.133333	0.104575	0.135459	0.110204
BDNF_10	117	chr11	27722545	-22878	CG						0.0617284	0.0686164	0	0.0909091	0.0526316	0							0.0625	0.0529101	0.0510204	0	0.0206897	0.0555556			0			0	0.0909091	0.0824635	0.061674	0	0.0447761	0.2			0		0	0	0.0421053	0.0571291	0.033195
BDNF_10	119	chr11	27722547	-22880	CG						0.0364372	0.0622115	0.0294118	0	0.0510204	0							0.0426357	0.050173	0.0909091	0	0.0263158	0.0810811			0.05		0.1	0.0769231	0.0928962	0.0638407	0.0384615	0	0.0414938	0.115385			0		0	0.0666667	0.0391909	0.0393904	0.0278884
BDNF_10	135	chr11	27722563	-22896	CG						0.0612245	0.0586818	0.0289855	0	0.0412371	0.0606061							0.034749	0.0458081	0.05	0.0833333	0.0264901	0.0540541			0.1		0.1	0	0.0378378	0.066565	0.0464135	0.0285714	0.014433	0.115385			0		0	0.0666667	0.0189155	0.0291988	0.0199203
BDNF_10	147	chr11	27722575	-22908	CG						0.06639	0.0668021	0.030303	0	0.0984456	0.151515							0.0322581	0.049639	0.0618557	0	0.047619	0.0555556			0		0.1	0	0.0804598	0.0883117	0.026087	0.0571429	0.021322	0.166667			0.0416667		0	0	0.0330251	0.0457831	0.0452675
BDNF_10	159	chr11	27722587	-22920	CG						0.0653061	0.0639189	0.0147059	0	0.0410256	0.09375							0.0392157	0.0546401	0.03	0	0.013245	0			0		0.1	0	0.125683	0.059335	0.0386266	0	0.0185567	0.12			0.0384615		0	0	0.025413	0.037037	0.024
BDNF_10	164	chr11	27722592	-22925	CG						0.0725806	0.11874	0.0144928	0	0.0913706	0.117647							0.0426357	0.0603448	0.05	0	0.0728477	0.162162			0.05		0	0	0.125	0.0981873	0.0470085	0.0606061	0.0225873	0.115385			0		0	0.0714286	0.03657	0.0606202	0.0612245
BDNF_10	174	chr11	27722602	-22935	CG						0.0404858	0.0572928	0	0	0.0507614	0.0606061							0.0115385	0.0362694	0.00990099	0	0.0130719	0			0		0.1	0	0.0597826	0.0500506	0.0336134	0	0.022869	0.12			0		0	0.0666667	0.0188442	0.0448808	0.0160643
BDNF_10	188	chr11	27722616	-22949	CG						0.060241	0.0549284	0	0.0769231	0.0351759	0.0294118							0.0384615	0.0469684	0.019802	0	0.0261438	0.0810811			0		0	0	0.048913	0.0625946	0.0254237	0	0.0102881	0			0.037037		0	0	0.0175439	0.0443053	0.0199203
BDNF_10	194	chr11	27722622	-22955	CG						0.052	0.0470076	0.0144928	0	0.0454545	0.0606061							0.00760456	0.0469283	0.00990099	0	0.00649351	0.0540541			0		0	0	0.0216216	0.047379	0.0336134	0.0571429	0.00819672	0			0		0.2	0.0666667	0.0212235	0.0190299	0.012
BDNF_10	209	chr11	27722637	-22970	CG						0.0362903	0.0466491	0.0144928	0	0.0301508	0.0294118							0.034749	0.0550775	0	0.0833333	0.00662252	0			0.05		0	0	0.0441989	0.0522312	0.017094	0.0882353	0.0143443	0			0		0	0.0666667	0.024173	0.038955	0.0398406
BDNF_10	221	chr11	27722649	-22982	CG						0.0242915	0.0279705	0.0294118	0	0.0351759	0.0294118							0.00760456	0.0264731	0.02	0	0	0.0540541			0			0	0.0376344	0.030303	0.0168067	0.0571429	0.00817996	0.0769231			0		0	0.0666667	0.00877193	0.0271588	0.0198413
BDNF_10	224	chr11	27722652	-22985	CG						0.0522088	0.0560261	0.0724638	0	0.0502513	0.0606061							0.0114943	0.0273271	0.019802	0	0.0326797	0			0.05		0	0.0714286	0.0380435	0.0621554	0.00843882	0.0285714	0.0163265	0			0		0	0.133333	0.0150376	0.034978	0.00396825
BDNF_10	227	chr11	27722655	-22988	CG						0.0526316	0.0527118	0.0289855	0	0.0456853	0.117647							0.045977	0.0368466	0	0.0833333	0.00649351	0.0540541			0.05		0	0	0.0491803	0.0554156	0.0338983	0.0285714	0.0102459	0			0		0	0	0.0150565	0.025641	0.0361446
BDNF_10	235	chr11	27722663	-22996	CG						0.0404858	0.0505642	0.0434783	0	0.0703518	0.0882353							0.0306513	0.0180879	0.020202	0	0.0324675	0.0810811			0		0	0	0.0434783	0.0930116	0.0212766	0.0571429	0.0226337	0			0		0	0	0.028786	0.0478847	0.0358566
BDNF_10	244	chr11	27722672	-23005	CG						0.0362903	0.0598958	0.0724638	0	0.0502513	0.0882353							0.0305344	0.0598802	0.039604	0	0.0196078	0.0540541			0.05		0.1	0	0.0483871	0.0561122	0.0420168	0	0.0264766	0			0		0.1	0	0.0337079	0.0352668	0.0238095
BDNF_10	246	chr11	27722674	-23007	CG						0.0401606	0.087089	0.0434783	0	0.040201	0.0882353							0.0496183	0.0613288	0.0693069	0	0.0454545	0.027027			0.05		0.1	0	0.12973	0.0945473	0.0630252	0.0857143	0.0265306	0.115385			0		0.1	0	0.0448319	0.0598886	0.0238095
BDNF_10	249	chr11	27722677	-23010	CG						0.032	0.057801	0.0434783	0	0.0753769	0.0294118							0.0114068	0.0598802	0.019802	0	0.0130719	0.0810811			0		0.1	0.0714286	0.0376344	0.0471888	0.0210084	0.0285714	0.0162933	0.0769231			0		0	0	0.01875	0.0322281	0.0238095
BMP7_11	31	chr20	57264508	2133	CG	0.0453333	0.031746	0.0316742	0.0697674	0.027972	0.0430769	0.0512315	0.0372093	0.0522504	0.0643777	0.0504732	0.059126	0.0345572	0.0774908	0.0466019	0.00970874	0.0819328	0.037694	0.0375552	0.0521936	0.0473127	0.0182482	0.039823	0.0634146	0.0244648	0.0263523	0.0399386	0.0457143	0.181168	0.0588235	0.070245	0.0589899	0.0370439	0.0712329	0	0.0212766	0.0704225	0.0374101	0.0396476	0.0427136	0.040724	0.0294118	0.0609368	0.058873
BMP7_11	33	chr20	57264510	2131	CG	0.0397878	0.0153846	0.011236	0.0718954	0.0416667	0.0419162	0.0536474	0.0397412	0.0605128	0.0704376	0.0447284	0.0539846	0.0426439	0.0516605	0.0366795	0.038835	0.0661157	0.0417582	0.0373626	0.0604686	0.0525667	0.0181159	0.061674	0.0441176	0.0458716	0.0302198	0.0361991	0.0280899	0.144197	0.0363636	0.0669291	0.0434609	0.04292	0.0568336	0	0.0277778	0.0749415	0.0375723	0.0414847	0.0401003	0.0533454	0.0326209	0.0529148	0.0443795
BMP7_11	57	chr20	57264534	2107	CG	0.0290237	0.0230769	0.0426009	0.0491803	0.048951	0.0568862	0.0948022	0.0267035	0.0351861	0.0308511	0.0253165	0.028133	0.0341151	0.0218978	0.0229885	0.0192308	0.0828157	0.0110132	0.0276968	0.0323552	0.0387772	0.0323741	0.026087	0.0343137	0.0273556	0.03989	0.0407855	0.0449438	0.273263	0.025641	0.032419	0.0384158	0.0551957	0.0269542	0	0.0758621	0.0139535	0.0429185	0.0348584	0.0325815	0.0558056	0.0478842	0.032057	0.0319679
BMP7_11	64	chr20	57264541	2100	CG	0.04	0.0390625	0.0290828	0.052459	0.020979	0.0447761	0.0564119	0.0275989	0.0375708	0.0524625	0.0383387	0.0359897	0.0623656	0.040146	0.030888	0.0288462	0.0479167	0.0376106	0.0257164	0.0326005	0.0254987	0.028777	0.0482456	0.0195122	0.0582822	0.033195	0.0499244	0.0446927	0.0933806	0.0472727	0.0408309	0.0393013	0.132563	0.0363881	0.0833333	0.0413793	0.028169	0.0286533	0.04814	0.0301508	0.0424188	0.0482063	0.0549107	0.0279322
BMP7_11	81	chr20	57264558	2083	CG	0.0368421	0.0230769	0.0200893	0.0295082	0.0277778	0.038806	0.035225	0.0356816	0.0361323	0.0371945	0.0188679	0.0410256	0.0277186	0.0254545	0.0325048	0.0192308	0.0390947	0.0307018	0.0379009	0.0353916	0.0241853	0.0252708	0.0695652	0.00483092	0.0243161	0.0218579	0.0466165	0.0388889	0.0433255	0.0471014	0.0526503	0.0316832	0.0287456	0.0414439	0	0.0136986	0.0162791	0.0272597	0.0152174	0.0325	0.0340807	0.0244716	0.0346513	0.0276129
BMP7_11	83	chr20	57264560	2081	CG	0.0369393	0.0538462	0.0111607	0.0618893	0.0208333	0.0329341	0.040299	0.0466179	0.0386965	0.0466102	0.0315457	0.0358056	0.0404255	0.0690909	0.0286807	0.00961538	0.0349794	0.0131291	0.0400875	0.0292793	0.0398691	0.00719424	0.0434783	0.0144928	0.0335366	0.0273224	0.0495495	0.0333333	0.0280702	0.0434783	0.0510819	0.0304468	0.0371615	0.0374833	0	0.0136986	0.0232558	0.0257511	0.0151515	0.0275	0.0224014	0.0256696	0.0363314	0.0267402
BMP7_11	86	chr20	57264563	2078	CG	0.0605263	0.0230769	0.0178571	0.0358306	0.0138889	0.0238806	0.0387244	0.0484461	0.0502793	0.0487805	0.0597484	0.0409207	0.0404255	0.0618182	0.0267686	0.0384615	0.0205761	0.0131291	0.0553936	0.0382883	0.0383126	0.0179856	0.126087	0.0434783	0.0609756	0.0300546	0.0195195	0.0722222	0.0491228	0.0543478	0.0539581	0.031213	0.0273349	0.0307487	0	0.0410959	0.0209302	0.03	0.025974	0.0325	0.0483871	0.0177976	0.0510657	0.0400716
BMP7_11	89	chr20	57264566	2075	CG	0.113757	0.0230769	0.0357942	0.0390879	0.0972222	0.0179104	0.0444299	0.0393053	0.055102	0.0487805	0.0660377	0.0358056	0.0490405	0.0472727	0.0363289	0.0288462	0.0226337	0.0461538	0.0429403	0.0502249	0.0426531	0.0361011	0.0960699	0.0339806	0.0792683	0.0246238	0.0542169	0.0222222	0.0502924	0.057971	0.0586354	0.0434955	0.046677	0.0427807	0.0416667	0.0342466	0.0325581	0.0242857	0.0281385	0.0225	0.0376344	0.0333704	0.0356665	0.0412016
BMP7_11	95	chr20	57264572	2069	CG	0.0342105	0.0153846	0.0133929	0.0228758	0	0.0179104	0.0295647	0.0329973	0.0258883	0.0338983	0.0345912	0.028133	0.00851064	0.00363636	0.0211132	0.0192308	0.0246914	0.00877193	0.0109091	0.024024	0.0128782	0.0107914	0.0347826	0	0.0243161	0.0205479	0.027027	0.0111111	0.0350877	0.0217391	0.0362216	0.026835	0.0216896	0.0240964	0	0.0273973	0.013986	0.01	0.00865801	0.015	0.0143627	0.0122358	0.0191708	0.0197133
BMP7_11	98	chr20	57264575	2066	CG	0.0526316	0	0.0336323	0.0457516	0.0277778	0.0239521	0.0391007	0.0393413	0.0558943	0.0455992	0.022082	0.0537084	0.0531915	0.0583942	0.0268199	0.0288462	0.0536082	0.0197368	0.0233236	0.0353118	0.0314607	0.0179856	0.0826087	0.0483092	0.0364742	0.0191518	0.0270677	0.05	0.0456674	0.0543478	0.0614783	0.0410905	0.0392282	0.0307898	0.0416667	0.00684932	0.0186047	0.012894	0.023913	0.0325	0.0188341	0.0178571	0.0329035	0.0273991
BMP7_11	100	chr20	57264577	2064	CG	0.0157895	0.00769231	0.0134831	0.00651466	0.0208333	0.0060423	0.0318492	0.0228938	0.0208333	0.0254237	0.0220126	0.0359897	0.0170213	0.0327273	0.0172414	0	0.0165289	0.00659341	0.010219	0.0172414	0.00898693	0.00722022	0.0218341	0.00966184	0.0121581	0.00956284	0.0105105	0.0167598	0.0327869	0.0434783	0.027689	0.0256714	0.0128392	0.00536193	0	0.0273973	0.013986	0.0157143	0.0151515	0.0175	0.0188849	0.00556174	0.023968	0.0161357
BMP7_11	110	chr20	57264587	2054	CG	0.1	0.0538462	0.0514541	0.029316	0.0833333	0.03003	0.073472	0.0603843	0.0975114	0.0635593	0.0597484	0.066838	0.0404255	0.0836364	0.0458891	0.0769231	0.0826446	0.04814	0.0547845	0.0651685	0.0563956	0.0361011	0.147826	0.057971	0.115502	0.0532787	0.0601504	0.0611111	0.073857	0.0727273	0.0853182	0.0661386	0.0760543	0.0574866	0.0416667	0.0753425	0.0581395	0.0457143	0.038961	0.06	0.0557053	0.0491071	0.0692103	0.0518979
BMP7_11	117	chr20	57264594	2047	CG	0.234211	0.0384615	0.0133929	0.0325733	0.0208333	0.0208955	0.0247396	0.0238313	0.0280041	0.029661	0.0220126	0.0179028	0.0191489	0.0327273	0.0191205	0.0192308	0.0226337	0.00656455	0.020438	0.0248681	0.0202206	0.0179856	0.0391304	0.00966184	0.0303951	0.0150273	0.0165414	0.0166667	0.0210526	0.0326087	0.0330608	0.0209652	0.0985915	0.0241287	0	0	0.0162791	0.0142857	0.004329	0.025	0.0206278	0.0144766	0.0355556	0.0256128
BMP7_11	130	chr20	57264607	2034	CG	0.0394737	0.00769231	0.0200893	0.0488599	0.0694444	0.00895522	0.0383366	0.0219178	0.0324873	0.0307203	0.0503145	0.0409207	0.0276596	0.0509091	0.0305927	0.0576923	0.0123457	0.0131579	0.0582242	0.0299625	0.0124414	0.028777	0.0608696	0.0241546	0.0151976	0.010929	0.042042	0.0222222	0.0409836	0.0253623	0.043648	0.0371395	0.0290671	0.0307487	0	0.0273973	0.027907	0.03	0.026087	0.0325	0.0224014	0.0222469	0.0873227	0.0289695
BMP7_11	136	chr20	57264613	2028	CG	0.0315789	0.0230769	0.0223214	0.0130293	0.0138889	0.0328358	0.0309951	0.0319635	0.034588	0.0275424	0.0188679	0.0512821	0.0148936	0.0254545	0.0229446	0.0288462	0.00824742	0.0175055	0.0145985	0.0218045	0.0140874	0.00359712	0.0521739	0.0289855	0.0243902	0.0246238	0.0135135	0.0222222	0.0128806	0.0144928	0.0277284	0.0213186	0.0224791	0.0147059	0.0416667	0.0205479	0.0255814	0.0257143	0.0195652	0.0300752	0.0107623	0.0122358	0.0301686	0.0225833
BMP7_11	138	chr20	57264615	2026	CG	0.0315789	0.0230769	0.015625	0.0390879	0.056338	0.0268657	0.0348648	0.0365297	0.0453388	0.0329437	0.0408805	0.0410256	0.0148936	0.0145455	0.0287356	0.0291262	0.0226337	0.0351648	0.0248356	0.0322581	0.0108629	0.00719424	0.0826087	0.0144928	0.0182371	0.0150685	0.0195195	0.00555556	0.0362573	0.0434783	0.0408962	0.0316081	0.0156577	0.0173797	0.0416667	0.0273973	0.020979	0.0228571	0.0196078	0.0425	0.02693	0.0133482	0.0221828	0.0298054
BMP7_11	141	chr20	57264618	2023	CG	0.0157895	0.0153846	0.0133929	0.019544	0.0208333	0.00895522	0.0328242	0.0365965	0.0224033	0.019088	0.00315457	0.0204604	0.0170576	0.0109091	0.0287908	0.0192308	0.0123457	0.00656455	0.0276565	0.0142643	0.00879166	0.00719424	0.0565217	0.0434783	0.00607903	0.010929	0.0195489	0.00555556	0.0152047	0.0217391	0.032281	0.015829	0.0146577	0.0106952	0	0.0136986	0.0162791	0.0128571	0.0151515	0.0225	0.0206093	0.0078125	0.0182141	0.0246863
BMP7_11	158	chr20	57264635	2006	CG	0.0157895	0.00769231	0.0334821	0.0358306	0.0208333	0.0477612	0.0357607	0.0365631	0.0269172	0.0338983	0.0408805	0.0204604	0.0255319	0.0145985	0.0134357	0.0384615	0.0186722	0.0109409	0.0283843	0.0224888	0.023659	0.0359712	0.026087	0.0144928	0.0182371	0.0218579	0.0225564	0.0111111	0.0748538	0.0144928	0.0308839	0.0197316	0.0130059	0.026738	0	0.0273973	0.0139535	0.0114286	0.034632	0.01	0.0340502	0.0100111	0.0137411	0.0247934
BMP7_11	160	chr20	57264637	2004	CG	0.0210526	0.0769231	0.0581655	0.0392157	0.0486111	0.038806	0.0432661	0.0511883	0.0692464	0.0691489	0.044164	0.0664962	0.0829787	0.04	0.0403071	0.0384615	0.0329897	0.0262582	0.0372263	0.0414157	0.0528033	0.0539568	0.0565217	0.0144928	0.0486322	0.057377	0.0330827	0.0614525	0.107602	0.0656934	0.0472301	0.0502175	0.0389587	0.0387701	0	0.0753425	0.0536131	0.0214286	0.0433839	0.045	0.0441441	0.057842	0.0571555	0.0600166
BMP7_11	171	chr20	57264648	1993	CG	0.0315789	0.00769231	0.0334821	0.0260586	0.0694444	0.0328358	0.0335068	0.0566728	0.0360772	0.0487805	0.0377358	0.0409207	0.0297872	0.0654545	0.0326296	0.0192308	0.0432099	0.0219298	0.0378182	0.0233258	0.0204415	0.0144404	0.117391	0.0144928	0.0395137	0.0286885	0.0375375	0.0388889	0.104338	0.0289855	0.0468584	0.0335836	0.0201202	0.0414439	0.0416667	0.0136986	0.044289	0.0214286	0.030303	0.0425	0.0224215	0.025641	0.035968	0.0244943
BMP7_11	190	chr20	57264667	1974	CG	0.123684	0.107692	0.0848214	0.120521	0.111111	0.0985075	0.0985318	0.144821	0.117557	0.135593	0.0630915	0.0974359	0.1	0.0912409	0.0747126	0.0961538	0.090535	0.109649	0.138909	0.107681	0.0812908	0.0791367	0.147826	0.0724638	0.148936	0.158904	0.0571429	0.25	0.396491	0.145455	0.117856	0.131673	0.0436165	0.186078	0.125	0.0410959	0.100467	0.11	0.123377	0.125	0.0719424	0.0745273	0.144252	0.0932635
BMP7_11	192	chr20	57264669	1972	CG	0.0421053	0.0846154	0.0201342	0.0684039	0.0625	0.0358209	0.0482556	0.0585544	0.0703006	0.0869565	0.0504732	0.056266	0.0765957	0.0654545	0.0516252	0.0384615	0.0350515	0.0328228	0.0930909	0.043609	0.0543079	0.0215827	0.0391304	0.0289855	0.0820669	0.0751366	0.0406627	0.0777778	0.123095	0.0581818	0.0674716	0.071062	0.0213928	0.13369	0.0416667	0.0410959	0.0325581	0.0801144	0.0584416	0.0675	0.0377698	0.0311457	0.0932091	0.0430226
BMP7_11	199	chr20	57264676	1965	CG	0.00791557	0.0153846	0.0223714	0.0130293	0.00694444	0.0149254	0.0110821	0.0073193	0.0142494	0.0212314	0.00943396	0.00255754	0.0170213	0.010989	0.0114943	0.0288462	0.00824742	0.0196937	0.00655499	0.00602864	0.0110906	0.0143885	0.0217391	0.0144928	0.00607903	0.0136612	0.0105105	0.011236	0.0223005	0.0144928	0.0124511	0.0130178	0.0143885	0.0107239	0.0416667	0.00684932	0.00930233	0.00572246	0.00865801	0.0125313	0.00539568	0.00890869	0.00665484	0.0115814
BMP7_12	46	chr20	57265470	1171	CG	0.090011	0.117409	0.106061	0.0972851	0.10596	0.138381	0.145533	0.0384615	0.08	0.168724	0.124586	0.162522	0.103422	0.139785	0.0804598	0.15493	0.101449	0.0928382	0.0416667	0.0909091	0.12381	0.0783034	0.147181	0.0949217	0.133858	0.110191	0.144941	0.0839506	0.109519	0.135266	0.122892	0.101523	0.0723473	0.0984204	0.088672	0.102012	0.0788462	0.0939197	0.0992963	0.090312	0.0687229	0.114311		0.15
BMP7_12	65	chr20	57265451	1190	CG	0.176729	0.138211	0.166667	0.115385	0.112583	0.132812	0.162824	0.185185	0.203636	0.155738	0.141165	0.190283	0.141445	0.166667	0.124821	0.16499	0.115942	0.161804	0.0795455	0.0952381	0.105263	0.0878049	0.164916	0.12019	0.122703	0.100128	0.142987	0.155556	0.0939734	0.154589	0.161446	0.165829	0.158909	0.122871	0.138677	0.119308	0.132438	0.15038	0.155469	0.110837	0.100486	0.13252		0.15
BMP7_12	68	chr20	57265448	1193	CG	0.373216	0.0728745	0.0702087	0.0839002	0.112583	0.0755208	0.0878963	0	0.127273	0.131148	0.0834123	0.137073	0.0653992	0.114695	0.0918221	0.082495	0.0550725	0.103448	0.0684411	0.136364	0.052381	0.0765472	0.0987576	0.0732287	0.0597113	0.0509554	0.0748175	0.0807249	0.0591233	0.0869565	0.0799031	0.0707071	0.0787781	0.0794621	0.0691557	0.0735242	0.0750361	0.0733696	0.0680751	0.072309	0.0594273	0.0820961		0.0625
BMP7_12	71	chr20	57265445	1196	CG	0.36663	0.0769231	0.0681818	0.0565611	0.0662252	0.0677083	0.0763689	0.185185	0.08	0.0823045	0.0596309	0.124855	0.04414	0.10772	0.0730659	0.124748	0.0666667	0.0875332	0.0228137	0.0909091	0.0666667	0.0309951	0.0713376	0.0488847	0.0795529	0.0471638	0.0746812	0.0823045	0.0642857	0.0483092	0.0650602	0.0753769	0.0722311	0.0485437	0.0619169	0.0589689	0.0566219	0.0472056	0.0632812	0.0582923	0.0562466	0.034904		0.1125
BMP7_12	75	chr20	57265441	1200	CG	0.0648352	0.0526316	0.0511364	0.0678733	0.0596026	0.0600522	0.0680174	0.037037	0.0690909	0.0491803	0.0714962	0.0867553	0.0464231	0.0483871	0.0673352	0.0685484	0.0406977	0.0636605	0.0416667	0.0454545	0.0285714	0.0276873	0.0516088	0.0522317	0.0557377	0.0331421	0.0737705	0.0659522	0.0418367	0.0386473	0.0555556	0.0808081	0.0433387	0.0388821	0.0428693	0.0551237	0.0455854	0.0423223	0.0523847	0.046875	0.0351541	0.0375546		0.025
BMP7_12	102	chr20	57265414	1227	CG	0.0417124	0.0728745	0.0662879	0.0927602	0.0264901	0.0651042	0.0662824	0.037037	0.0727273	0.0860656	0.0596309	0.10295	0.0790875	0.111111	0.0744986	0.0603622	0.0695652	0.0822281	0.0378788	0.0454545	0.0904762	0.0472313	0.0733418	0.0522069	0.0774787	0.0700637	0.0783242	0.0560594	0.0459184	0.0483092	0.0698795	0.0351759	0.0610932	0.0522479	0.0598472	0.0589481	0.0495192	0.0510038	0.0601563	0.0855967	0.0513514	0.047993		0.075
BMP7_12	111	chr20	57265405	1236	CG	0.0813187	0.117409	0.0984848	0.108597	0.0728477	0.0939948	0.118156	0.222222	0.101818	0.131148	0.0795455	0.157407	0.106707	0.123656	0.0988539	0.084507	0.0726744	0.0930851	0.0606061	0.136364	0.114286	0.0569106	0.095314	0.0797342	0.121311	0.0745223	0.128415	0.07743	0.0714286	0.125604	0.0819277	0.0753769	0.0577849	0.0776699	0.0852056	0.0963303	0.0716346	0.0830619	0.1	0.116585	0.0540249	0.0725524		0.075
BMP7_12	113	chr20	57265403	1238	CG	0.0505495	0.0607287	0.072381	0.0678733	0.0198675	0.0833333	0.0794798	0.148148	0.116364	0.090535	0.0544508	0.120949	0.0928463	0.114901	0.0945559	0.0704225	0.0869565	0.124668	0.0501931	0.0909091	0.142857	0.0536585	0.0717246	0.0689163	0.0846457	0.0580728	0.0889908	0.0561056	0.0746421	0.0724638	0.0891566	0.0653266	0.037037	0.0536585	0.0717317	0.0795897	0.0557157	0.0544662	0.083007	0.0879211	0.0497297	0.0631025		0.0125
BMP7_12	120	chr20	57265396	1245	CG	0.0395604	0.0809717	0.142045	0.070615	0.0264901	0.0703125	0.111111	0.0740741	0.130909	0.114754	0.0880265	0.142279	0.106188	0.149013	0.0974212	0.0947581	0.0724638	0.100796	0.0643939	0.0454545	0.0857143	0.0861789	0.0907643	0.0811966	0.131406	0.0770701	0.0919854	0.0773663	0.0744898	0.0966184	0.108434	0.0954774	0.070626	0.0656934	0.0776411	0.114175	0.0705374	0.0976668	0.0790297	0.105263	0.0747158	0.0655022		0.0625
BMP7_12	138	chr20	57265378	1263	CG	0.0515917	0.137652	0.121212	0.0837104	0.0529801	0.0603675	0.0907781	0.037037	0.101818	0.135802	0.100379	0.167342	0.0791476	0.125673	0.0774749	0.0925553	0.0869565	0.0901857	0.0719697	0.136364	0.0813397	0.0520325	0.0902136	0.0850356	0.0919238	0.09375	0.0839416	0.0782537	0.0857143	0.10628	0.108959	0.040201	0.0642055	0.0643985	0.0788804	0.0838048	0.0744834	0.0820652	0.0845732	0.108553	0.072973	0.055993		0.0125
BMP7_12	143	chr20	57265373	1268	CG	0.0836084	0.167347	0.189753	0.204082	0.191781	0.145833	0.156069	0.111111	0.182482	0.188525	0.155017	0.205217	0.153085	0.24237	0.163793	0.193159	0.162791	0.164894	0.145594	0.136364	0.17619	0.117455	0.170973	0.120419	0.150297	0.161538	0.220494	0.141089	0.128205	0.199029	0.163855	0.0904523	0.0980707	0.154501	0.142796	0.157578	0.103465	0.159586	0.161316	0.181969	0.122969	0.174825		0.05
BMP7_12	146	chr20	57265370	1271	CG	0.0373626	0.0743802	0.142315	0.104308	0.0533333	0.0861619	0.0592486	0.037037	0.109489	0.0901639	0.0512821	0.0996524	0.0685453	0.124101	0.0833333	0.104628	0.0437318	0.12766	0.0421456	0.0454545	0.0952381	0.0606557	0.0941289	0.0514041	0.0831135	0.0710173	0.0878317	0.0841584	0.0685773	0.106796	0.118072	0.0653266	0.0529695	0.072904	0.0683942	0.0799434	0.0836941	0.0806979	0.0892019	0.0940594	0.0683668	0.0637555		0.0625
BMP7_12	148	chr20	57265368	1273	CG	0.0473568	0.127572	0.0855513	0.0795455	0.106667	0.109948	0.0909091	0.12	0.0985401	0.14876	0.106717	0.119255	0.10229	0.141831	0.0865801	0.116935	0.105572	0.0938338	0.0620155	0.0454545	0.076555	0.0873147	0.105381	0.0643777	0.094265	0.111682	0.110907	0.076412	0.101031	0.147059	0.0955882	0.0789474	0.0612903	0.0828183	0.0948313	0.0833333	0.0737349	0.0921986	0.092549	0.126971	0.0900705	0.0744681		0.0657895
BMP7_13	30	chr20	57265954	687	CG	0.0498252	0.0431655	0.0547945	0.0567515	0.0552995	0.0310078	0.0706781	0.0578512	0.0331492	0.0704225	0.0579022	0.0640641	0.0411227	0.053316	0.0423163	0.0883978	0.0684327	0.0337838	0.0252101	0.0501475	0.0138408	0.0415512	0.0455508	0.0372117	0.0340909	0.138172	0.0685714	0.0664	0.0389718	0.0945378	0.0762943	0.0415973	0.0549451	0.0492611	0.0803373	0.0500363	0.0470024	0.0346788	0.0477889	0.0501453	0.0517007	0.0236295	0.0620748	0.0377622
BMP7_13	32	chr20	57265956	685	CG	0.0243902	0.05	0.0334646	0.0352941	0.0230415	0.0335052	0.028626	0.0497925	0.0561798	0.0422535	0.0489311	0.0560841	0.0543194	0.0323834	0.0547486	0.0944444	0.0176991	0.0391823	0.0416667	0.0414201	0.0171233	0.0193906	0.0343606	0.0342285	0.0283505	0.116134	0.0470756	0.0392314	0.0366057	0.0673684	0.0815217	0.0333333	0.0389408	0.0428336	0.0407621	0.0382235	0.0296651	0.0392045	0.0421429	0.0314788	0.0470027	0.0253521	0.0451064	0.029745
BMP7_13	44	chr20	57265968	673	CG	0.0513043	0.0496454	0.0621359	0.0471513	0.0787037	0.0690537	0.081749	0.0539419	0.0220994	0.0651163	0.056899	0.0618146	0.0633159	0.0545455	0.0841639	0.0972973	0.0377778	0.0611205	0.0413223	0.108824	0.0443686	0.0331492	0.0562434	0.0555556	0.0340031	0.0499307	0.0668563	0.0568	0.0504132	0.0754717	0.0916442	0.0464345	0.0483619	0.0508197	0.0682019	0.0501271	0.0338579	0.0486976	0.0604552	0.043573	0.0559727	0.0535714	0.0491525	0.0571827
BMP7_13	47	chr20	57265971	670	CG	0.0356832	0.0571429	0.0666667	0.0625	0.037037	0.0307692	0.0786948	0.025	0.0280899	0.108491	0.0672348	0.0885443	0.0419122	0.0492866	0.0720621	0.0939227	0.046875	0.0986395	0.0464135	0.0589971	0.0416667	0.0331492	0.0580531	0.0627306	0.0479381	0.0488486	0.0998573	0.0574163	0.0523256	0.100418	0.0741758	0.0465116	0.0330189	0.0708402	0.058745	0.0455042	0.0372849	0.0431818	0.0597552	0.0438917	0.0443383	0.0340587	0.0526316	0.0588235
BMP7_13	59	chr20	57265983	658	CG	0.0382609	0.0642857	0.0875486	0.0669291	0.0504587	0.0384615	0.0740741	0.0583333	0.0388889	0.103286	0.0760456	0.0794603	0.0379333	0.0611183	0.0674157	0.0594595	0.0575221	0.0582192	0.0421941	0.0794118	0.0684932	0.0690608	0.0714033	0.0490248	0.0533955	0.0608392	0.107604	0.0967226	0.0736146	0.0947368	0.0817439	0.0648918	0.0282575	0.0842975	0.0632235	0.0502366	0.0383693	0.037564	0.0434164	0.0585652	0.0395365	0.0386428	0.0564103	0.0683403
BMP7_13	65	chr20	57265989	652	CG	0.0142222	0.0141844	0.0302419	0.0281124	0.0234742	0.0258398	0.0398833	0.0299145	0.0335196	0.0338164	0.0550725	0.0307535	0.0140468	0.0322148	0.017321	0.0167598	0.0321101	0.0224525	0.0387931	0.027027	0.0378007	0.0171429	0.036075	0.0409262	0.0302067	0.0255864	0.0451895	0.137622	0.0290847	0.012931	0.0417827	0.0221843	0.0128824	0.0507614	0.0226963	0.0311688	0.0453649	0.0273733	0.04814	0.0186986	0.0305768	0.0172911	0.0439367	0.0373027
BMP7_13	68	chr20	57265992	649	CG	0.0446585	0.00714286	0.0490196	0.061144	0.0921659	0.0410256	0.0583174	0.0578512	0.0611111	0.103774	0.0617284	0.0897693	0.0347086	0.0665796	0.0586932	0.0546448	0.0220751	0.0592217	0.0711297	0.0502959	0.0342466	0.0631868	0.0538244	0.061872	0.0506984	0.0419287	0.0640114	0.0920737	0.0439834	0.041841	0.0300546	0.0431177	0.025	0.0509868	0.0412783	0.0531102	0.0446257	0.0356941	0.065	0.0482104	0.0313565	0.0351044	0.0378007	0.0392707
BMP7_13	82	chr20	57266006	635	CG	0.011324	0.0359712	0.0254902	0.0351562	0.00925926	0.0305344	0.0172579	0.0163265	0.00558659	0.0610329	0.0261407	0.0340852	0.016372	0.0116883	0.0189732	0.0437158	0.0132743	0.0239316	0.0125	0.0205279	0	0.0304709	0.014841	0.0110759	0.00776398	0.0243056	0.0243205	0.0208167	0.0240864	0.0315126	0.0271003	0.0133333	0.0296412	0.0261438	0.0142666	0.0247363	0.0114723	0.0142207	0.0236052	0.0219459	0.0204082	0.00944287	0.0220713	0.0182073
BMP7_13	93	chr20	57266017	624	CG	0.0104712	0.00714286	0.0332031	0.0233918	0.0186047	0.0229592	0.0458891	0.0290456	0.0274725	0.0469484	0.0288008	0.0345173	0.0228013	0.0325945	0.0199115	0.0486486	0.0264317	0.0304569	0.00843882	0.0146199	0.00343643	0.0360111	0.0405501	0.0278215	0.0346074	0.0230447	0.0398293	0.0239044	0.0223881	0.0442105	0.0245232	0.0183028	0.0234009	0.0130933	0.0244771	0.0192447	0.0162136	0.0226244	0.0156919	0.0261248	0.0307587	0.018797	0.014419	0.0348189
BMP7_13	111	chr20	57266035	606	CG	0.0443656	0.0863309	0.0848126	0.104743	0.0514019	0.0673575	0.109827	0.0791667	0.0726257	0.123223	0.114981	0.161453	0.0958005	0.085639	0.0710259	0.0978261	0.0997783	0.131624	0.0775862	0.0857988	0.0701754	0.0394366	0.110476	0.0792553	0.112786	0.0623229	0.145954	0.0764895	0.0821459	0.115063	0.126374	0.0686767	0.0489731	0.0646766	0.0826966	0.0759633	0.0518981	0.0589582	0.074552	0.115272	0.0481431	0.0671078	0.109683	0.0606488
BMP7_13	120	chr20	57266044	597	CG	0.108319	0.171429	0.168932	0.142023	0.155963	0.13486	0.214218	0.172131	0.176796	0.253521	0.208962	0.225758	0.168073	0.152258	0.176406	0.216216	0.213187	0.143581	0.124481	0.137427	0.337884	0.107143	0.203235	0.113089	0.181771	0.13278	0.208274	0.204147	0.10682	0.207547	0.234501	0.151565	0.0870918	0.139837	0.140521	0.126441	0.160171	0.143422	0.164074	0.135507	0.137415	0.262911	0.139831	0.128134
BMP7_13	125	chr20	57266049	592	CG	0.0640138	0.0780142	0.0951456	0.104854	0.0825688	0.132316	0.130558	0.121951	0.115385	0.116279	0.0993877	0.151666	0.0967532	0.0850515	0.0904079	0.124324	0.109649	0.114671	0.119835	0.0991254	0.132653	0.0739726	0.113141	0.0946158	0.0959466	0.0740484	0.129078	0.10873	0.106996	0.141962	0.165312	0.110379	0.05	0.099187	0.100751	0.0861882	0.0949668	0.0777465	0.125618	0.0969609	0.103729	0.0826291	0.110362	0.0708333
BMP7_13	151	chr20	57266075	566	CG	0.0562284	0.0992908	0.0951456	0.102913	0.119816	0.0736041	0.0926276	0.0731707	0.0989011	0.130233	0.0909091	0.174517	0.0803629	0.08	0.0662983	0.108108	0.102845	0.10473	0.0661157	0.0758017	0.0646259	0.060274	0.117275	0.0975992	0.113217	0.0788382	0.0992908	0.0619539	0.0847737	0.141667	0.115591	0.100494	0.0481366	0.0487805	0.0719012	0.0504505	0.0702421	0.0767061	0.084686	0.0988456	0.0575881	0.0944808	0.0808762	0.0708333
BMP7_13	156	chr20	57266080	561	CG	0.0743945	0.070922	0.0640777	0.102913	0.0460829	0.0862944	0.110586	0.0571429	0.0824176	0.116279	0.115819	0.160298	0.0758755	0.0760309	0.0804851	0.0432432	0.0547046	0.109612	0.0578512	0.0758017	0.085034	0.0493151	0.117399	0.0762402	0.0835041	0.0684174	0.140426	0.0642857	0.0789474	0.10625	0.102151	0.0924092	0.060559	0.0440457	0.0629956	0.0605405	0.0559772	0.0687324	0.0719323	0.091763	0.0433311	0.0645463	0.0876158	0.0680556
BMP7_13	166	chr20	57266090	551	CG	0.106401	0.106383	0.0834951	0.164062	0.129032	0.0941476	0.13245	0.0614754	0.137363	0.130233	0.146089	0.204467	0.0728218	0.114691	0.10022	0.135135	0.0700219	0.135135	0.0867769	0.090379	0.0918367	0.0769231	0.142455	0.0982236	0.0963608	0.08241	0.156028	0.0914877	0.0987654	0.15	0.137097	0.132013	0.0762053	0.0601626	0.0961199	0.107748	0.0934535	0.0800451	0.0771408	0.107581	0.0663957	0.0955056	0.112985	0.0876217
BMP7_13	169	chr20	57266093	548	CG	0.274221	0.0992908	0.0718447	0.0951456	0.0458716	0.111675	0.0907372	0.0693878	0.0384615	0.0837209	0.069209	0.116683	0.0875486	0.0670103	0.0572687	0.102703	0.0572687	0.0657673	0.0413223	0.0874636	0.0578231	0.0520548	0.0951879	0.0615866	0.046225	0.0624133	0.0851064	0.0722796	0.0707819	0.0985325	0.0672043	0.0593081	0.0436817	0.0552846	0.0551146	0.0666907	0.0724775	0.0726351	0.052223	0.0736994	0.0514905	0.0561272	0.0969646	0.0513889
BMP7_13	172	chr20	57266096	545	CG	0.0839827	0.070922	0.0658915	0.118677	0.111111	0.0685279	0.0936613	0.0693878	0.0934066	0.0981308	0.0951484	0.138034	0.0779221	0.0954839	0.07828	0.0810811	0.050885	0.14044	0.0583333	0.125364	0.0544218	0.0521978	0.113102	0.0683716	0.0798771	0.0596394	0.147727	0.0789474	0.0946502	0.11875	0.107817	0.0724876	0.0514821	0.0570033	0.0631347	0.0501986	0.0508072	0.0682074	0.0754584	0.0830925	0.0609343	0.0954163	0.0939881	0.0570236
BMP7_13	179	chr20	57266103	538	CG	0.0571924	0.0425532	0.0389864	0.108949	0.0694444	0.035533	0.0570342	0.044898	0.0555556	0.0697674	0.0616471	0.0844091	0.0518471	0.0695876	0.0418502	0.0432432	0.0373626	0.074199	0.0330579	0.0466472	0.0614334	0.0412088	0.0608298	0.0412964	0.0435228	0.0400829	0.086771	0.0564388	0.0502885	0.0751566	0.0645161	0.0511551	0.0357698	0.0178862	0.0445523	0.039251	0.0459934	0.0351076	0.0346045	0.0353791	0.0426252	0.0430309	0.0648694	0.0527778
BMP7_13	188	chr20	57266112	529	CG	0.258232	0.148936	0.0951456	0.134503	0.100917	0.0888325	0.0936613	0.15102	0.131868	0.153488	0.124057	0.141509	0.0927969	0.112113	0.080574	0.0918919	0.083151	0.0860034	0.0958333	0.113703	0.0853242	0.0657534	0.141301	0.0888657	0.104562	0.128028	0.116312	0.0937997	0.0814815	0.148225	0.134409	0.133663	0.0699844	0.0458265	0.0916703	0.0886806	0.083926	0.0980834	0.0783898	0.108382	0.0828242	0.109962	0.124051	0.126741
BMP7_13	192	chr20	57266116	525	CG	0.0285714	0.0283688	0.0310078	0.038835	0.0321101	0.0177665	0.0293283	0.0121951	0.043956	0.0697674	0.0301887	0.0591451	0.0298507	0.0362225	0.0220507	0.0108108	0.0263158	0.0370995	0.0123967	0.0553936	0.0205479	0.0191781	0.0414763	0.0433873	0.0210905	0.0186593	0.0467422	0.0206842	0.0230643	0.0625	0.0268817	0.0444811	0.0155521	0.0097561	0.021624	0.0292208	0.0175272	0.0242801	0.0183616	0.0180505	0.0379404	0.031865	0.0244932	0.0264256
BMP7_13	199	chr20	57266123	518	CG	0.107359	0.0567376	0.0406977	0.0970874	0.0412844	0.0761421	0.0718336	0.0650407	0.126374	0.112676	0.074423	0.101787	0.0642023	0.0735484	0.0584344	0.0594595	0.0767544	0.0910624	0.0414938	0.0612245	0.0239726	0.0246575	0.0639719	0.0532359	0.0599692	0.05	0.0977337	0.0612083	0.0592105	0.0958333	0.0698925	0.0577558	0.0342679	0.0212072	0.0321586	0.0429138	0.0441805	0.0360767	0.0479549	0.0562771	0.052168	0.0487348	0.0868465	0.0362622
BMP7_13	201	chr20	57266125	516	CG	0.152118	0.0425532	0.0175097	0.0642023	0.059633	0.0583756	0.0453686	0.0528455	0.032967	0.0883721	0.0376471	0.0789082	0.040856	0.0515464	0.0275634	0.027027	0.04814	0.0944351	0.0165289	0.0526316	0.0238095	0.0273973	0.0382859	0.0417973	0.0389544	0.0449205	0.0552408	0.0365951	0.0345395	0.0751566	0.0673854	0.0313015	0.0248447	0.0308943	0.0392763	0.0252525	0.0383704	0.0433315	0.0275813	0.0411255	0.0352542	0.0299625	0.043956	0.0264256
BMP7_13	204	chr20	57266128	513	CG	0.0848485	0.0638298	0.0466019	0.11501	0.0550459	0.0507614	0.0756144	0.0406504	0.0607735	0.144186	0.0641812	0.0847794	0.0537565	0.0787097	0.047409	0.0540541	0.0526316	0.097973	0.053719	0.058309	0.0612245	0.0410959	0.048892	0.0542797	0.0588838	0.0497581	0.0892351	0.0413026	0.0592105	0.0958333	0.0806452	0.0609555	0.0187793	0.0308943	0.0476611	0.0378788	0.0469417	0.0540541	0.0416667	0.0440115	0.0427699	0.0355805	0.105396	0.0361613
BMP7_13	212	chr20	57266136	505	CG	0.079516	0.0714286	0.0563107	0.128405	0.0550459	0.0989848	0.100189	0.0942623	0.104396	0.148837	0.115765	0.124938	0.0790668	0.109536	0.0683572	0.0652174	0.0701754	0.155143	0.0578512	0.0438596	0.047619	0.0465753	0.0797331	0.0740741	0.0614754	0.0608997	0.126062	0.0612083	0.0757202	0.0895833	0.126344	0.0873147	0.0546022	0.0504886	0.0622517	0.0587387	0.0580124	0.0698985	0.0536344	0.0628159	0.0615697	0.0497653	0.0803043	0.0736111
BMP7_13	214	chr20	57266138	503	CG	0.0692042	0.035461	0.0542636	0.0912621	0.0412844	0.0483461	0.0823864	0.0655738	0.0989011	0.140845	0.0858086	0.0809335	0.079118	0.0709677	0.0728477	0.0648649	0.0547046	0.131535	0.0371901	0.0467836	0.0544218	0.0465753	0.0456621	0.0569488	0.0430328	0.056172	0.0950355	0.0532168	0.0627063	0.0895833	0.0591398	0.062603	0.0404984	0.0407166	0.053351	0.0598846	0.0625889	0.0585256	0.0452937	0.0592058	0.0569878	0.049672	0.0778342	0.0541667
BMP7_13	221	chr20	57266145	496	CG	0.034662	0.0070922	0.038835	0.0389864	0.0412844	0.0482234	0.0596026	0.0365854	0.032967	0.12093	0.034434	0.0515873	0.0421257	0.0529716	0.0441501	0.0324324	0.0438596	0.0439932	0.0124481	0.0321637	0.037415	0.0273973	0.0210674	0.0412317	0.0354209	0.018018	0.0453901	0.0206677	0.0264244	0.0605428	0.0269542	0.0345964	0.0155763	0.00977199	0.0313189	0.0364489	0.0256046	0.0242527	0.0339223	0.0317919	0.026387	0.0346767	0.0463744	0.0278552
BMP7_13	228	chr20	57266152	489	CG	0.0373588	0.0212766	0.0426357	0.0448343	0.059633	0.0407125	0.0625	0.0365854	0.032967	0.0744186	0.0453044	0.05818	0.036965	0.0579897	0.0365044	0.0543478	0.0153846	0.0609137	0.0371901	0.0408163	0.0306122	0.021978	0.0505973	0.0465238	0.0471795	0.0332871	0.0822695	0.0326433	0.0378601	0.0583333	0.0458221	0.0330033	0.029549	0.0179153	0.02779	0.0407501	0.0199147	0.0298928	0.0325548	0.044107	0.0264228	0.0393258	0.0328836	0.0431755
BMP7_13	235	chr20	57266159	482	CG	0.0354365	0.0425532	0.0679612	0.07393	0.0552995	0.0610687	0.0633869	0.0162602	0.043956	0.103286	0.0583804	0.078869	0.0732815	0.0620155	0.0364238	0.0378378	0.0416667	0.101695	0.053719	0.0466472	0.0442177	0.0356164	0.0530383	0.0684073	0.0668037	0.0568261	0.0938834	0.0468626	0.0445177	0.0668058	0.1	0.0444811	0.029549	0.019544	0.0462963	0.0324792	0.0470756	0.0423251	0.0318246	0.0353535	0.0454545	0.049579	0.0489451	0.0431755
BMP7_13	241	chr20	57266165	476	CG	0.0259291	0.0283688	0.0523256	0.0524272	0.059633	0.043257	0.0491958	0.0367347	0.0274725	0.055814	0.0349551	0.048587	0.0369171	0.0567742	0.0462555	0.0324324	0.0262582	0.0370995	0.0289256	0.03207	0.0272109	0.0328767	0.0280998	0.038602	0.0358607	0.0200553	0.0552408	0.0269841	0.0296296	0.0375	0.0483871	0.0280066	0.0388199	0.0357724	0.0339656	0.0273874	0.03463	0.0225225	0.0162315	0.0570809	0.0250678	0.0290534	0.0287162	0.0388889
BMP7_13	246	chr20	57266170	471	CG	0.0700692	0.0571429	0.0893204	0.104854	0.0504587	0.0812183	0.126654	0.0487805	0.10989	0.139535	0.10033	0.118114	0.0906736	0.134021	0.0792952	0.0810811	0.0525164	0.0961214	0.0413223	0.0845481	0.0272109	0.0412088	0.0852632	0.0782881	0.0656074	0.0663442	0.128895	0.0595238	0.0755957	0.08125	0.0887097	0.07743	0.0652174	0.0373984	0.0577093	0.0734606	0.0478673	0.0546787	0.0712773	0.0613718	0.0635995	0.0589336	0.0801012	0.0652778
BMP7_14	26	chr20	57267016	-375	CG	0.0385439	0.059322	0.0801527	0.0686275	0	0.0481928	0.0691928	0.0643678	0.0671329	0.0769231	0.060241	0.107713	0.0773381	0.0606061	0.0724638	0.064257	0.0469799	0.0545455	0.0363636	0.0652174	0.182171	0.0366133	0.083499	0.0631188	0.0814917	0.0721925	0.149901	0.082	0.0556213	0.0597826	0.0848057	0.0572207	0.0308609	0.0382409	0.0460157	0.043771	0.0926194	0.0426997	0.0590406	0.0675182	0.0125	0.0362319	0.0559541	0.0588403
BMP7_14	41	chr20	57267001	-360	CG	0.0686695	0.0932203	0.141762	0.0980392	0.0357143	0.0892857	0.0707237	0.102326	0.117812	0.0714286	0.0838323	0.23036	0.0938628	0.0738255	0.0787172	0.104	0.120805	0.08	0.0714286	0.0994575	0.100775	0.0613636	0.135323	0.0845771	0.196133	0.0441176	0.117764	0.128514	0.110714	0.0978261	0.134276	0.0772579	0.0896328	0.082218	0.0549327	0.0921348	0.0869565	0.0825309	0.119926	0.0910747	0.0625	0.120773	0.0987124	0.0731707
BMP7_14	65	chr20	57266977	-336	CG	0.288172	0.0769231	0.0342205	0.0738916	0.037037	0.0654762	0.0713101	0.103448	0.0983146	0.142857	0.0894988	0.1	0.0720721	0.0574324	0.0982659	0.0912698	0.117381	0.0885609	0.0535714	0.0857488	0.0546875	0.0384615	0.129225	0.0816832	0.0776699	0.0600801	0.140316	0.202	0.0655542	0.0594595	0.0739437	0.0805223	0.086933	0.0877863	0.0942761	0.0891648	0.106105	0.0936639	0.140221	0.0783242	0.0807453	0.086747	0.0962644	0.082931
BMP7_14	67	chr20	57266975	-334	CG	0.0497835	0.0168067	0.0306513	0.0394089	0	0.0654762	0.0396694	0.0643678	0.0708215	0	0.0554885	0.0822281	0.0379061	0.0440678	0.0674487	0.031746	0.0695067	0.0510949	0.0357143	0.0630685	0.0503876	0.0339367	0.0757727	0.0719603	0.0166436	0.021419	0.077381	0.0684105	0.0808561	0.0324324	0.0388693	0.0441899	0.0425188	0.0726577	0.0563063	0.0316384	0.0348331	0.0471567	0.0665434	0.0420475	0.0314465	0.0556901	0.0476879	0.052243
BMP7_14	76	chr20	57266966	-325	CG	0.0215983	0.00854701	0.0384615	0.0640394	0.0357143	0.0179641	0.0429752	0.0846682	0.0479549	0	0.0443645	0.078877	0.0379061	0.0479452	0.0466472	0.064257	0.0382022	0.040293	0	0.0623487	0.0697674	0.0248307	0.0772317	0.049505	0.0346741	0.0375839	0.0938124	0.120968	0.047619	0.0434783	0.0774648	0.0604575	0.0608035	0.0496183	0.0572391	0.0359147	0.031746	0.0467675	0.0388889	0.0550459	0.0377358	0.0531401	0.0576369	0.0540233
BMP7_14	78	chr20	57266964	-323	CG	0.0171306	0.0423729	0.00760456	0.0243902	0.0357143	0.0481928	0.044335	0.0345622	0.0421941	0	0.0298686	0.0742706	0.0342342	0.043771	0.0348837	0.0472441	0.0313901	0.025641	0.0357143	0.039759	0.0307692	0.0248869	0.040715	0.0407911	0.0331492	0.0187416	0.0712871	0.0319361	0.0544379	0.0271739	0.0315789	0.0282762	0.071159	0.0342857	0.0436242	0.0246361	0.018759	0.0275103	0.0165746	0.0273224	0.0124224	0.0313253	0.0315186	0.0535714
BMP7_14	99	chr20	57266943	-302	CG	0.025641	0	0.0418251	0.00487805	0.0357143	0.00595238	0.0180328	0.0412844	0.0125698	0	0.0214541	0.0318302	0.0107335	0.0234899	0.017341	0.019685	0.015625	0.0218182	0	0.034793	0.0387597	0.0158371	0.0316518	0.0431566	0.0233838	0.012016	0.0570866	0.00996016	0.0248521	0.0432432	0.0245614	0.0227766	0.0198818	0.0209924	0.0144605	0.019037	0.0129496	0.00547945	0.0127971	0.0418182	0.0186335	0.0264423	0.0156919	0.0186863
BMP7_14	101	chr20	57266941	-300	CG	0.0150215	0.00840336	0.019084	0.0292683	0.0357143	0.0119048	0.0361842	0.0343249	0.0544693	0	0.0263158	0.0542328	0.016158	0.0167785	0.0144928	0.027668	0.0379464	0.025641	0	0.0313631	0.0733591	0.0340909	0.0387289	0.02836	0.0206044	0.016	0.0512821	0.024	0.0413712	0.0378378	0.0496454	0.026087	0.0210129	0.0229446	0.0245262	0.0224972	0.0143678	0.0178817	0.021978	0.0181818	0.0124224	0.0120482	0.00858369	0.0277385
BMP7_14	106	chr20	57266936	-295	CG	0.00854701	0.0336134	0.0115385	0.0292683	0.0714286	0.00595238	0.0377049	0.0367816	0.0320781	0.0714286	0.0440476	0.0504648	0.0304659	0.0436242	0.017341	0.0711462	0.0380313	0.0254545	0.0178571	0.0367691	0.00387597	0.020316	0.0296736	0.0332922	0.0274725	0.0306667	0.0453649	0.0339321	0.029656	0.0432432	0.0385965	0.0321176	0.0231556	0.0266667	0.0222965	0.0247469	0.0302158	0.0137174	0.0201465	0.04	0.0124224	0.0120482	0.0285714	0.0643886
BMP7_14	117	chr20	57266925	-284	CG	0.0107066	0.0336134	0.0228137	0.0146341	0	0.00595238	0.0295082	0.0251716	0.027933	0	0.0333333	0.0277778	0.0178891	0.0134228	0.0231214	0.0393701	0.0178174	0.0181818	0	0.0228503	0.034749	0.0180587	0.0178042	0.0295567	0.00962861	0.0252996	0.029703	0.0199203	0.0213018	0.0216216	0.0245614	0.0140921	0.0134264	0.0152672	0.00891862	0.0168161	0.0244253	0.0137174	0.0164534	0.020073	0.00621118	0.0240385	0.0114123	0.0211685
BMP7_14	126	chr20	57266916	-275	CG	0.00641026	0.0168067	0.00760456	0.0343137	0	0.0178571	0.0295082	0.0228833	0.0320781	0.0714286	0.0190931	0.0542328	0.0143113	0.0033557	0.0231214	0.015748	0	0.0290909	0	0.0331525	0.0384615	0.00451467	0.0396432	0.023399	0.0247253	0.00933333	0.0354331	0.00996016	0.0188902	0.0434783	0.0245614	0.0135575	0.00806452	0.0229008	0.0122494	0.0201794	0.0172414	0.0109589	0.0127971	0.02	0.0124224	0.0240385	0.0142857	0.0186863
BMP7_14	131	chr20	57266911	-270	CG	0.0235043	0.210084	0.0608365	0.0585366	0.0357143	0.0357143	0.0740132	0.0732265	0.0685315	0.0714286	0.0690476	0.109934	0.0536673	0.0838926	0.0520231	0.015748	0.0378619	0.04	0	0.0721154	0.0926641	0.0586907	0.0841584	0.0812808	0.120879	0.0758988	0.106299	0.0537849	0.060355	0.0540541	0.112676	0.0633803	0.0354839	0.0647619	0.0635452	0.0470325	0.0574713	0.0561644	0.0603291	0.0527273	0.0496894	0.0528846	0.0841655	0.0633126
BMP7_14	144	chr20	57266898	-257	CG	0.0150862	0.0588235	0.0494297	0.0536585	0.0714286	0.0119048	0.0459016	0.0692841	0.0784314	0.0714286	0.0715137	0.104636	0.0268336	0.0704698	0.0520231	0.0669291	0.0379464	0.0545455	0.0357143	0.0415162	0.0461538	0.0180587	0.0454995	0.0554187	0.0275482	0.0266312	0.0807087	0.0379242	0.0330969	0.0864865	0.077193	0.0515184	0.0263441	0.032381	0.0256125	0.0358343	0.0488506	0.0288066	0.0548446	0.0310219	0.0372671	0.0168269	0.0472779	0.0367128
BMP7_14	149	chr20	57266893	-252	CG	0.0235043	0.0420168	0.0152672	0.0536585	0	0.0357143	0.0345395	0.043578	0.0348675	0.0714286	0.0536353	0.0568783	0.0107335	0.013468	0.0289017	0.0472441	0.0267261	0.0254545	0.0178571	0.0409392	0.046332	0.0226244	0.0426587	0.0283251	0.00964187	0.024032	0.0590551	0.0219124	0.0283688	0.0648649	0.0561404	0.0358501	0.0365591	0.0228571	0.0200669	0.0235162	0.0258993	0.0164384	0.0127971	0.0163934	0.0434783	0.0168269	0.0399429	0.0411732
BMP7_14	151	chr20	57266891	-250	CG	0.0192308	0.10084	0.0763359	0.0487805	0.0357143	0.0238095	0.0347682	0.0482759	0.0377095	0.142857	0.045292	0.0628342	0.0250896	0.00671141	0.0289017	0.0393701	0.03386	0.0109489	0.0357143	0.0264901	0.0307692	0.027088	0.0574827	0.0320197	0.0220083	0.0213333	0.06917	0.034	0.0141844	0.0432432	0.0561404	0.0216685	0.0328133	0.0228571	0.0189099	0.0280269	0.0288184	0.0205761	0.0274223	0.0420475	0.0124224	0.0192308	0.0431034	0.0333522
BMP7_14	158	chr20	57266884	-243	CG	0.0213675	0.0504202	0.0343511	0.0195122	0.0357143	0.0238095	0.0245902	0.0458716	0.0306834	0	0.0404762	0.0833333	0.0286225	0.0405405	0.0346821	0.0472441	0.0534521	0.0290909	0.0357143	0.0413669	0.108108	0.013544	0.0425321	0.0369914	0.0206044	0.0266312	0.0669291	0.034	0.0319527	0.0378378	0.0701754	0.0287263	0.0193237	0.0342857	0.0211346	0.0224719	0.0416667	0.0192308	0.0384615	0.0236364	0.0372671	0.0192308	0.0499287	0.0426554
BMP7_14	172	chr20	57266870	-229	CG	0.00641026	0	0.0343511	0.0585366	0.0714286	0.0180723	0.0311987	0.0640732	0.0405028	0.142857	0.0286738	0.066313	0.0322004	0.0167785	0.0405797	0.0314961	0.0289532	0.0618182	0	0.0409392	0.0307692	0.020316	0.0455446	0.0160296	0.0315934	0.0213333	0.0492126	0.0438247	0.035461	0.0378378	0.0421053	0.0276123	0.0209677	0.0247619	0.0278396	0.0302352	0.0258621	0.0205479	0.0420475	0.0181818	0.0125	0.0240964	0.0257143	0.0406895
BMP7_14	178	chr20	57266864	-223	CG	0.034188	0.0672269	0.136882	0.107317	0.0714286	0.047619	0.0622951	0.110092	0.0739191	0.142857	0.0714286	0.117725	0.0697674	0.0771812	0.0809249	0.102362	0.107143	0.0690909	0.0892857	0.0848375	0.119231	0.0677201	0.090099	0.0714286	0.0633609	0.069241	0.133858	0.0498008	0.068477	0.108108	0.084507	0.0867209	0.10549	0.0647619	0.0600667	0.06271	0.0646552	0.0535714	0.0859232	0.0818182	0.0124224	0.0432692	0.0556348	0.0921906
BMP7_14	191	chr20	57266851	-210	CG	0.0515021	0.134454	0.102662	0.133005	0.142857	0.0419162	0.0786885	0.112385	0.104749	0.214286	0.0952381	0.126162	0.0930233	0.0939597	0.0780347	0.110236	0.09375	0.120438	0.125	0.125375	0.134615	0.10158	0.119683	0.0997537	0.088033	0.0905459	0.120316	0.101796	0.0826446	0.0972973	0.154386	0.0905149	0.0656974	0.047619	0.0645161	0.0829596	0.0804598	0.0946502	0.104205	0.103636	0.0496894	0.09375	0.0914286	0.0907036
BMP7_14	199	chr20	57266843	-202	CG	0.0492505	0.0420168	0.110266	0.126829	0.25	0.0892857	0.114754	0.0756881	0.083682	0.142857	0.0512515	0.0860927	0.0876565	0.0939597	0.0753623	0.122047	0.0824053	0.0618182	0.0892857	0.102703	0.144531	0.0722348	0.127723	0.0837438	0.090784	0.12783	0.153543	0.0856574	0.0578512	0.118919	0.108772	0.0982628	0.0662716	0.08	0.0656285	0.0930493	0.104885	0.069863	0.0932358	0.0692168	0.0496894	0.0817308	0.131241	0.102116
BMP7_14	201	chr20	57266841	-200	CG	0.0620985	0.134454	0.152091	0.165854	0.107143	0.0714286	0.106557	0.125858	0.122734	0.285714	0.0846246	0.146825	0.0840787	0.0973154	0.0462428	0.15748	0.113586	0.0836364	0.142857	0.135817	0.142308	0.0767494	0.138614	0.1	0.139118	0.166667	0.161417	0.123752	0.0956316	0.156757	0.140351	0.106464	0.152396	0.0838095	0.0934372	0.115471	0.113506	0.108219	0.1337	0.0965392	0.0875	0.100962	0.13	0.097823
BMP7_14	204	chr20	57266838	-197	CG	0.0320513	0.0672269	0.152091	0.107317	0.107143	0.0538922	0.12623	0.14023	0.114365	0.357143	0.107143	0.124339	0.09319	0.100671	0.0693642	0.177165	0.129176	0.0945455	0.107143	0.132892	0.123077	0.0767494	0.130564	0.0985222	0.118132	0.118509	0.141732	0.111554	0.102715	0.118919	0.108772	0.112013	0.117016	0.0916031	0.0700779	0.113102	0.126437	0.10274	0.106227	0.101818	0.075	0.0769231	0.0971429	0.115406
BMP7_14	209	chr20	57266833	-192	CG	0.012848	0.0168067	0.0798479	0.0731707	0.0714286	0.0239521	0.0625	0.0875576	0.0672269	0.214286	0.0690476	0.0781457	0.046595	0.0707071	0.0289855	0.0826772	0.0668151	0.04	0.0535714	0.0847865	0.05	0.0586907	0.0791296	0.0628853	0.0495868	0.0933333	0.116601	0.0598802	0.0662722	0.0540541	0.0807018	0.0547129	0.0512682	0.0687023	0.0478842	0.0638298	0.0848921	0.0509642	0.0604396	0.0745455	0.056962	0.0216867	0.0471429	0.0583074
CTSB_15	31	chr8	11868006	81	CG	0.00582242	0.0236967	0.0510638	0.0442177	0.0021097	0.00938967	0.00886918	0.0133333	0.00995025	0.00907029	0.00756144	0.0213723	0.00913242	0.00286533	0.00210084	0.00598802	0.0102564	0.0212766	0.00825593	0.0155039	0.027027	0.0106952	0.0414304	0.0344828	0.00592217	0.00548446	0.027027	0.00242131	0.00333704	0.00699301	0.00600601	0.00485437	0.00310559	0.0280957	0.00554631	0.0117155	0.016109	0.002331	0.00829384	0.010551	0.00711382	0.00641849	0.00672269	0.00877685
CTSB_15	53	chr8	11867984	103	CG	0.00431034	0.037037	0.003367	0.00671141	0.000907441	0.0324074	0.0127119	0.0333333	0.00561798	0.00512821	0.00546946	0.00556793	0.0030349	0.00566572	0.0165289	0.00600601	0.000907441	0.00704225	0.0283019	0.00595238	0.0148515	0.0146915	0.0037831	0.00428397	0.00166667	0.00479042	0.0075188	0.0176678	0.029476	0.010453	0.0409357	0.031339	0.0107362	0.027179	0.0182403	0.0269718	0.0311165	0.00805524	0.00693642	0.00915332	0.0030426	0.0203562	0.00326264	0.00882992
CTSB_15	62	chr8	11867975	112	CG	0.030479	0.00480769	0.00420168	0.027027	0.025974	0.0141509	0.00220264	0.00549451	0.0359281	0.00407332	0.0187793	0.0100446	0.0274809	0.0557103	0.00625	0.0470588	0.0208333	0.00680272	0.00938967	0.00649351	0.0159574	0.0165746	0.0359152	0.00486914	0.0564924	0.0175227	0.0122699	0.0201661	0.00986842	0.00694444	0.0353982	0.00900901	0.0107198	0.0153374	0.00712719	0.00745033	0.007922	0.0281933	0.0129717	0.00232288	0.00915565	0.0165394	0.00334448	0.00209293
CTSB_15	67	chr8	11867970	117	CG	0.001443	0.00278552	0.0083682	0.00671141	0.0021097	0.00465116	0.00218818	0.003367	0.00293255	0.0049505	0.00661626	0.00220507	0.0029985	0.00555556	0.00619835	0.0411765	0.00889878	0.0046729	0.0140187	0.00909091	0.0106383	0.0196937	0.00517241	0.00363857	0.000838926	0.00239952	0.00298063	0.00877685	0.00875274	0.00347222	0.0116959	0.0132743	0.0030349	0.0081716	0.00218221	0.00577558	0.00974421	0.00286862	0.00349243	0.00461361	0.00809717	0.00632111	0.00331675	0.00118624
CTSB_15	82	chr8	11867955	132	CG	0.00142045	0.00593472	0.002849	0.00673401	0.00110497	0.00151745	0.00421053	0.00961538	0.00558659	0.00203666	0.00206612	0.00110254	0.00601504	0.00295858	0.0142566	0.00588235	0.00278552	0.163265	0.00925926	0.00543478	0.00492611	0.00475737	0.00248859	0.00423472	0.00247729	0.0130332	0.00147929	0.0198135	0.00215983	0.00882992	0.0317919	0.00877685	0.00451807	0.00545455	0.00158228	0.00405515	0.0211353	0.0101925	0.00689655	0.00228571	0.0060241	0.0075662	0.00322061	0.00363857
CTSB_15	88	chr8	11867949	138	CG	0.00142653	0.0460829	0.0708333	0.010101	0.0821918	0.0045045	0.0440252	0.0021097	0.0338983	0.133333	0.00455789	0.00333704	0.0075188	0.00825593	0.00204082	0.00293255	0.00110497	0.00151745	0.0511628	0.000907441	0.010101	0.0116845	0.0241667	0.00182704	0.00581879	0.00597015	0.00298507	0.00233918	0.00542888	0.00346021	0.0145349	0.0142045	0.0182371	0.00183824	0.038176	0.00895765	0.00547778	0.00567859	0.0115741	0.0193182	0.0200803	0.00381679	0.0194175	0.00428397
CTSB_15	98	chr8	11867939	148	CG	0.012987	0.00181488	0.00901917	0.00668896	0.025974	0.00456621	0.0419287	0.00961538	0.0223464	0.00930233	0.000904977	0.0331858	0.00889878	0.00549451	0.0387755	0.0058651	0.0049505	0.00675676	0.0030349	0.010989	0.00882992	0.00209293	0.00290456	0.0259976	0.0264463	0.00413956	0.00887574	0.0011655	0.00217155	0.0208333	0.00363857	0.00819672	0.0165663	0.0173516	0.00210637	0.00202593	0.0187311	0.00679887	0.0103093	0.00339751	0.012024	0.00252207	0.00483092	0.00877685
CTSB_15	102	chr8	11867935	152	CG	0.0227273	0.00921659	0.0291667	0.00668896	0.0105422	0.0363636	0.00843882	0.0208333	0.0111732	0.0176471	0.0135501	0.00110497	0.00900901	0.00826446	0.0183299	0.0146628	0.00497512	0.00675676	0.0021097	0.00546448	0.123762	0.00768492	0.00373444	0.0114873	0.00329761	0.0153574	0.0251479	0.0279395	0.0507012	0.0138889	0.00289017	0.00547945	0.0136571	0.0135747	0.024236	0.00768919	0.0060423	0.00565611	0.00688073	0.00451467	0.00808081	0.0139241	0.00118624	0.00310559
CTSB_15	105	chr8	11867932	155	CG	0.00721501	0.000907441	0.0041841	0.0167224	0.003367	0.0139535	0.00673401	0.00110742	0.00203666	0.00581395	0.00187091	0.0122494	0.00724226	0.00900901	0.00206612	0.00591716	0.0102041	0.00487211	0.00471698	0.00497512	0.00877685	0.00699301	0.000432152	0.00425791	0.00672269	0.00300481	0.0133929	0.00237812	0.00437637	0.00347222	0.00591716	0.00790514	0.00758725	0.00487805	0.0345395	0.00413907	0.0146074	0.00403458	0.021028	0.0219653	0.00302725	0.0177891	0.00331126	0.00882992
CTSB_15	110	chr8	11867927	160	CG	0.00285307	0.00704225	0.00110497	0.010101	0.0909091	0.00699301	0.012605	0.000907441	0.011236	0.000907441	0.00182149	0.00330761	0.003003	0.00828729	0.00612245	0.00293255	0.0049505	0.0202703	0.0138889	0.00815479	0.015	0.00383142	0.00124896	0.00181818	0.00247729	0.00770599	0.00882992	0.00234467	0.00209293	0.00346021	0.00290698	0.00540541	0.00301659	0.0118721	0.00263574	0.00770166	0.00303214	0.00113443	0.00344037	0.00908059	0.0020202	0.00252525	0.0372771	0.00209293
CTSB_15	122	chr8	11867915	172	CG	0.00432277	0.00543478	0.00210084	0.0033557	0.00995025	0.00465116	0.0043573	0.0111111	0.0361446	0.00815479	0.0253283	0.013289	0.00150376	0.00277008	0.00618557	0.00909091	0.00510204	0.00421053	0.0046729	0.0196078	0.00118624	0.00324675	0.00172265	0.00608643	0.00167364	0.00359497	0.0148148	0.0035461	0.00657174	0.00699301	0.00872093	0.00460829	0.00154321	0.0109127	0.00163132	0.0222405	0.00362976	0.010882	0.0058072	0.00346021	0.00201207	0.0126422	0.00329489	0.00877685
CTSB_15	132	chr8	11867905	182	CG	0.0057554	0.00675676	0.00421941	0.0503356	0.00546946	0.00407332	0.00843882	0.0106383	0.000907441	0.0666667	0.00275482	0.00889878	0.00614439	0.00862069	0.00414079	0.00704225	0.005	0.0021097	0.0471698	0.00668896	0.00209293	0.0129741	0.00463939	0.00245851	0.00668896	0.00840336	0.00742942	0.0339977	0.0120614	0.00882992	0.0117302	0.0114613	0.00304878	0.00571429	0.00480769	0.00205423	0.00184388	0.0126074	0.00230947	0.00572738	0.00813008	0.00507614	0.00328407	0.00492611
CTSB_15	142	chr8	11867895	192	CG	0.00720461	0.00278552	0.00425532	0.00677966	0.00151745	0.00454545	0.0152505	0.00907029	0.0117647	0.0104444	0.00277521	0.00225479	0.00765697	0.00840336	0.0164609	0.00295858	0.020202	0.00689655	0.00970035	0.0191083	0.00877685	0.00308325	0.014881	0.008626	0.00252525	0.00662252	0.0075188	0.00118624	0.00218341	0.0034965	0.00890208	0.00295858	0.003125	0.00782014	0.00538503	0.0160626	0.00308833	0.0057241	0.0269637	0.00574053	0.0193483	0.00130039	0.00330033	0.00387973
CTSB_15	144	chr8	11867893	194	CG	0.0242857	0.00442968	0.0086887	0.0402685	0.00970035	0.00909091	0.00632911	0.00595238	0.00568182	0.00203666	0.000919118	0.00674157	0.0180451	0.00825593	0.00409836	0.00593472	0.00561798	0.00293255	0.00943396	0.011976	0.00507614	0.0197433	0.0222409	0.00122175	0.00250417	0.00478755	0.00149254	0.00117509	0.0109051	0.0138408	0.00293255	0.00588235	0.0229008	0.00469925	0.00694816	0.00326397	0.00980392	0.0011396	0.00232288	0.0444191	0.00100908	0.00383632	0.00815661	0.00118624
CTSB_15	150	chr8	11867887	200	CG	0.00437956	0.0195122	0.00858369	0.0169492	0.0104444	0.0277778	0.00225734	0.00203666	0.00825593	0.000907441	0.00862069	0.00225225	0.00153374	0.0591549	0.0290456	0.0118694	0.0618557	0.00689655	0.0097561	0.00970035	0.00529101	0.00727273	0.00793301	0.00369914	0.00169779	0.00426309	0.00149477	0.0241546	0.00441501	0.00877685	0.00597015	0.0217391	0.014218	0.00892857	0.00718629	0.0158664	0.00247678	0.00464576	0.00473373	0.00936768	0.0122449	0.00650195	0.00168634	0.0030349
CTSB_15	152	chr8	11867885	202	CG	0.011	0.0185185	0.00595238	0.00561798	0.00970035	0.00825593	0.00630252	0.010989	0.0086887	0.00203666	0.00821918	0.00110742	0.0105263	0.00550964	0.00203666	0.00907029	0.005	0.00293255	0.0231481	0.00581395	0.00882992	0.00387973	0.00581395	0.00728597	0.00165017	0.00770599	0.00877685	0.00700935	0.00324675	0.0138408	0.00584795	0.00209293	0.00455927	0.00278035	0.0317125	0.00405515	0.00242131	0.00453515	0.00572738	0.0011325	0.00100402	0.00377834	0.00970874	0.00485437
CTSB_15	155	chr8	11867882	205	CG	0.002886	0.00473934	0.00420168	0.0104444	0.0136986	0.00465116	0.00293255	0.00595238	0.00970035	0.00825593	0.00188147	0.00901917	0.0573152	0.00852273	0.00203666	0.00593472	0.0086887	0.00699301	0.014218	0.00561798	0.00209293	0.00616016	0.00825728	0.00488103	0.00169348	0.0127196	0.0119403	0.00118624	0.0339912	0.00347222	0.0266272	0.00882992	0.00308166	0.00789733	0.00773908	0.00248653	0.00183936	0.00807848	0.00474496	0.00232019	0.00708502	0.00383142	0.0384615	0.00877685
CTSB_15	168	chr8	11867869	218	CG	0.0157368	0.0231481	0.0962343	0.0200669	0.012987	0.0456621	0.0735294	0.00952381	0.00564972	0.0666667	0.0262206	0.00442968	0.0405405	0.0331492	0.00814664	0.0117647	0.0346535	0.0405405	0.0277778	0.0217391	0.0348259	0.0303605	0.0273632	0.0315152	0.0346821	0.03487	0.00739645	0.025641	0.0474649	0.0486111	0.0231214	0.0246575	0.0316742	0.0244344	0.0236842	0.0206478	0.0374396	0.0215054	0.0355913	0.0677966	0.065261	0.0604534	0.0161031	0.00363857
CTSB_15	171	chr8	11867866	221	CG	0.002849	0.00699301	0.0588235	0.0133779	0.00970035	0.00909091	0.0021097	0.019802	0.00825593	0.00595238	0.00181488	0.00777778	0.00151745	0.00278552	0.0102249	0.0086887	0.0049505	0.00689655	0.00934579	0.00203666	0.00497512	0.00193798	0.00209293	0.00243902	0.00165426	0.00118624	0.0074184	0.00882992	0.00216216	0.00346021	0.00292398	0.00877685	0.00151745	0.0129151	0.00425306	0.00284553	0.00365408	0.00513113	0.00344828	0.00339367	0.00503525	0.0177215	0.00324675	0.002331
CTSB_15	179	chr8	11867858	229	CG	0.00997151	0.0277778	0.00825593	0.0104444	0.0086887	0.05	0.00421053	0.00990099	0.0282486	0.00203666	0.00542986	0.00110497	0.0045045	0.00549451	0.00407332	0.00293255	0.00970035	0.00907029	0.00930233	0.010989	0.0151515	0.00769971	0.0195426	0.00302663	0.00660611	0.0100771	0.00592593	0.00932401	0.00431965	0.00347222	0.00292398	0.0056338	0.00303951	0.00180668	0.0063593	0.0101626	0.00971463	0.00566251	0.0311419	0.0011325	0.0160481	0.00126582	0.00967742	0.00209293
CTSB_15	188	chr8	11867849	238	CG	0.00857143	0.0046729	0.0166667	0.003367	0.012987	0.0409091	0.0021097	0.00825593	0.00561798	0.00907029	0.000907441	0.00889878	0.0105422	0.019337	0.00595238	0.0176471	0.00995025	0.00203666	0.0086887	0.00970035	0.075	0.0135276	0.00332502	0.0298235	0.011599	0.00238379	0.00877685	0.00234742	0.00650054	0.0484429	0.00869565	0.011236	0.0030303	0.0174793	0.00475939	0.00567951	0.00181818	0.00283447	0.00692042	0.00797267	0.00604839	0.00883838	0.00323625	0.00374532
CTSB_16	28	chr8	11869203	-1116	CG	0.367111	0.374069	0.364202	0.376109	0.359843	0.362246	0.362515	0.359261	0.345519	0.346148	0.362733	0.358979	0.374515	0.364728	0.368635	0.370886	0.372386	0.36622	0.377045	0.3424	0.349814	0.351877	0.368237	0.367463	0.371113	0.366288	0.361194	0.37358	0.373546	0.37067	0.373076	0.343346	0.331445	0.350717	0.36483	0.364855	0.366798	0.369715	0.372051	0.360865	0.366757	0.366422	0.358932	0.355593
CTSB_16	42	chr8	11869189	-1102	CG	0.308943	0.31277	0.312402	0.31511	0.318845	0.316869	0.296179	0.271034	0.262838	0.271728	0.315443	0.30923	0.312065	0.327132	0.29587	0.308716	0.315797	0.304401	0.291426	0.278793	0.263419	0.269166	0.314185	0.313263	0.30951	0.305642	0.314085	0.310706	0.303155	0.318286	0.294683	0.275351	0.271104	0.270297	0.313595	0.31098	0.300303	0.31483	0.315729	0.31254	0.312756	0.297947	0.289586	0.283692
CTSB_16	51	chr8	11869180	-1093	CG	0.378619	0.360024	0.382005	0.376853	0.377034	0.382765	0.38324	0.369615	0.339953	0.345618	0.379469	0.380822	0.374249	0.386768	0.374257	0.379025	0.392313	0.365179	0.362887	0.344134	0.353653	0.341938	0.378001	0.374878	0.376637	0.380032	0.379588	0.375533	0.369797	0.368699	0.371314	0.35155	0.350693	0.348732	0.376128	0.381677	0.375751	0.382529	0.386412	0.370945	0.370433	0.383267	0.365791	0.35319
CTSB_16	58	chr8	11869173	-1086	CG	0.273364	0.27583	0.273504	0.273999	0.265762	0.27813	0.274517	0.274002	0.278946	0.276444	0.276603	0.275247	0.275308	0.277446	0.279791	0.281488	0.260782	0.279468	0.262684	0.278384	0.281086	0.275119	0.273767	0.282869	0.281755	0.277444	0.275911	0.277717	0.272733	0.280293	0.272778	0.276277	0.277376	0.275919	0.273945	0.281194	0.281207	0.279146	0.28159	0.276536	0.28402	0.279371	0.268017	0.275495
CTSB_16	68	chr8	11869163	-1076	CG	0.391311	0.40622	0.408506	0.385278	0.388031	0.38329	0.386781	0.374808	0.369156	0.373431	0.393786	0.387171	0.392243	0.404083	0.392274	0.376333	0.396305	0.395145	0.384378	0.369178	0.380157	0.379005	0.39066	0.392999	0.39654	0.391716	0.382822	0.39371	0.392104	0.395753	0.383003	0.365708	0.370764	0.367353	0.385701	0.387652	0.39129	0.387583	0.395247	0.400762	0.394595	0.393023	0.377243	0.378701
CTSB_16	90	chr8	11869141	-1054	CG	0.337985	0.320807	0.338858	0.328233	0.34572	0.326605	0.323685	0.323694	0.307308	0.318471	0.326763	0.322212	0.338123	0.337556	0.332647	0.347952	0.340988	0.327873	0.32889	0.326433	0.325067	0.319989	0.329646	0.336829	0.331855	0.329276	0.330921	0.342942	0.334697	0.322458	0.336881	0.319117	0.309796	0.314479	0.336236	0.337266	0.330949	0.343201	0.338112	0.329331	0.340023	0.336846	0.321711	0.32681
CTSB_16	112	chr8	11869119	-1032	CG	0.0408551	0.0372953	0.0406401	0.0382302	0.0351863	0.0420495	0.0396789	0.0413153	0.0457575	0.0474842	0.0399495	0.0388879	0.0423327	0.0341451	0.0392436	0.0396371	0.0412909	0.0403322	0.0385948	0.0490066	0.0448925	0.0468447	0.0406079	0.0396343	0.0397122	0.040883	0.0418128	0.0446715	0.0372865	0.0399113	0.0380495	0.0418746	0.041952	0.048629	0.0383231	0.0402593	0.0390312	0.0411251	0.0418432	0.0396332	0.0401215	0.0394702	0.0426485	0.0453266
CTSB_16	114	chr8	11869117	-1030	CG	0.271485	0.265489	0.274609	0.263687	0.279203	0.25956	0.273277	0.264031	0.264856	0.264035	0.274884	0.277159	0.27628	0.271637	0.275183	0.273744	0.268342	0.261002	0.274319	0.276048	0.275088	0.269043	0.275186	0.276498	0.273099	0.272655	0.277318	0.280304	0.271492	0.271968	0.270592	0.262495	0.265545	0.272282	0.275646	0.277773	0.276291	0.275945	0.278525	0.280135	0.27601	0.266932	0.269909	0.266338
CTSB_16	122	chr8	11869109	-1022	CG	0.367737	0.359578	0.355143	0.363574	0.362053	0.38129	0.345793	0.323791	0.321913	0.328469	0.350357	0.357908	0.360504	0.37335	0.35701	0.359043	0.36541	0.364194	0.343261	0.329278	0.331396	0.339609	0.360622	0.361049	0.358925	0.358054	0.353219	0.362984	0.36079	0.352435	0.345211	0.336281	0.326301	0.342075	0.365192	0.367708	0.370656	0.362373	0.371112	0.359909	0.364633	0.355961	0.343353	0.340963
CTSB_16	126	chr8	11869105	-1018	CG	0.266204	0.258589	0.27584	0.271667	0.269046	0.262118	0.266598	0.254244	0.25347	0.24812	0.266949	0.264436	0.272368	0.284832	0.270328	0.273435	0.269705	0.285529	0.254131	0.248928	0.262422	0.252486	0.269661	0.276819	0.266245	0.271951	0.271972	0.275716	0.278951	0.279994	0.253202	0.259978	0.249343	0.261426	0.274571	0.274853	0.282879	0.276033	0.2758	0.268124	0.274862	0.282185	0.263662	0.258243
CTSB_16	153	chr8	11869078	-991	CG	0.314345	0.344817	0.337607	0.334463	0.302221	0.333155	0.326454	0.297652	0.316936	0.317612	0.318784	0.321338	0.318275	0.328981	0.322342	0.315589	0.316997	0.319392	0.315027	0.328384	0.319559	0.307904	0.324445	0.323048	0.318213	0.318819	0.318916	0.323656	0.315831	0.32435	0.319772	0.307381	0.32016	0.319582	0.317131	0.318858	0.322683	0.31626	0.331723	0.322746	0.323442	0.322621	0.310672	0.310577
CTSB_17	28	chr8	11869362	-1275	CG	0.38104	0.395785	0.384649	0.385868	0.384959	0.391236	0.393137	0.401981	0.388832	0.398862	0.373281	0.371239	0.391686	0.378324	0.391338	0.399546	0.401658	0.397769	0.412793	0.388975	0.40842	0.399728	0.384679	0.392503	0.385005	0.385419	0.380907	0.397883	0.385562	0.39625	0.401121	0.390111	0.392519	0.405913	0.386883	0.390793	0.388726	0.42852	0.379466	0.387118	0.395302	0.391002	0.406779	0.404063
CTSB_17	33	chr8	11869367	-1280	CG	0.319914	0.32172	0.328573	0.321598	0.327226	0.329918	0.327254	0.353103	0.325235	0.327465	0.320325	0.32508	0.333363	0.32079	0.325343	0.334222	0.345201	0.333397	0.365303	0.336058	0.357863	0.339699	0.322987	0.325251	0.320414	0.323345	0.318085	0.335261	0.326654	0.321313	0.340973	0.333468	0.337378	0.344075	0.325605	0.328424	0.329019	0.3585	0.322276	0.326336	0.333027	0.327855	0.341704	0.344504
CTSB_17	37	chr8	11869371	-1284	CG	0.263549	0.261857	0.260043	0.271103	0.274706	0.271219	0.274793	0.282211	0.273233	0.2665	0.265005	0.26554	0.270015	0.277867	0.264198	0.283352	0.271305	0.268843	0.281363	0.270793	0.287989	0.270302	0.267926	0.268733	0.262619	0.264192	0.266343	0.270503	0.273158	0.269919	0.296027	0.281566	0.264576	0.28583	0.267675	0.270493	0.267575	0.306661	0.260788	0.271153	0.271988	0.26793	0.28946	0.282954
CTSB_17	44	chr8	11869378	-1291	CG	0.229271	0.232261	0.215317	0.21939	0.229828	0.234832	0.234455	0.234154	0.231145	0.229315	0.213953	0.214832	0.23677	0.218163	0.225189	0.240355	0.241555	0.227492	0.261964	0.24247	0.262649	0.236262	0.22311	0.229349	0.2242	0.223778	0.216424	0.244505	0.231413	0.239484	0.253572	0.238036	0.233016	0.252435	0.231006	0.230074	0.233828	0.278689	0.222519	0.226263	0.241191	0.230646	0.246733	0.245221
CTSB_17	78	chr8	11869412	-1325	CG	0.170781	0.184328	0.169863	0.178521	0.169393	0.176748	0.185044	0.184148	0.187315	0.188467	0.175298	0.170925	0.17962	0.17438	0.17101	0.186269	0.185645	0.174203	0.198565	0.181255	0.198713	0.183833	0.175864	0.177535	0.167807	0.173086	0.171506	0.181886	0.174774	0.182396	0.199512	0.188262	0.184181	0.19851	0.175652	0.173438	0.172338	0.220026	0.172054	0.174103	0.183632	0.168854	0.193336	0.19518
CTSB_17	89	chr8	11869423	-1336	CG	0.380575	0.387314	0.373155	0.376937	0.368903	0.374081	0.402335	0.386955	0.386547	0.392934	0.372018	0.38084	0.386499	0.368704	0.383367	0.396071	0.388086	0.382665	0.410926	0.393143	0.422177	0.396969	0.394648	0.39224	0.381982	0.385219	0.377191	0.395005	0.382305	0.389379	0.405404	0.404178	0.39385	0.420352	0.394341	0.395733	0.401368	0.444329	0.379062	0.390552	0.402586	0.389631	0.405265	0.420275
CTSB_17	118	chr8	11869452	-1365	CG	0.283272	0.294424	0.280255	0.287273	0.280547	0.289564	0.296484	0.298067	0.291323	0.289293	0.296989	0.280319	0.291123	0.291412	0.296003	0.294804	0.28713	0.299236	0.307681	0.294464	0.319356	0.301701	0.280978	0.285097	0.280349	0.286562	0.296316	0.296731	0.286971	0.280423	0.307535	0.294443	0.290938	0.313557	0.298245	0.28535	0.286249	0.33502	0.276458	0.283714	0.294962	0.275826	0.30388	0.29704
CTSB_17	122	chr8	11869456	-1369	CG	0.346082	0.344186	0.341632	0.351187	0.351294	0.339661	0.351073	0.35041	0.358028	0.353808	0.332952	0.331855	0.34759	0.33841	0.342754	0.362635	0.351335	0.354915	0.365423	0.360904	0.378234	0.353056	0.341416	0.348326	0.343342	0.343361	0.339112	0.353154	0.350195	0.354803	0.380677	0.364744	0.351276	0.364563	0.340755	0.348367	0.34546	0.394223	0.337592	0.343508	0.352953	0.350783	0.36726	0.367586
CTSB_17	130	chr8	11869464	-1377	CG	0.30273	0.313051	0.30525	0.295026	0.291168	0.293614	0.315712	0.318915	0.322571	0.30505	0.299496	0.291818	0.305106	0.29259	0.299275	0.316697	0.30648	0.30537	0.338857	0.307116	0.33259	0.303193	0.299163	0.299857	0.29913	0.292581	0.294927	0.312167	0.308068	0.309186	0.32858	0.322887	0.304785	0.323269	0.299215	0.30098	0.299691	0.354039	0.296575	0.30528	0.306171	0.295477	0.326197	0.319848
CTSB_17	134	chr8	11869468	-1381	CG	0.291466	0.298745	0.296056	0.2995	0.299297	0.293461	0.319239	0.310258	0.307737	0.308936	0.31814	0.302834	0.30855	0.30195	0.298442	0.318216	0.30791	0.298461	0.33239	0.310614	0.338975	0.307633	0.294745	0.299188	0.299304	0.293592	0.291392	0.306976	0.296517	0.309369	0.322541	0.308093	0.296541	0.325157	0.294591	0.29657	0.298977	0.354426	0.291385	0.302127	0.306033	0.298056	0.318848	0.322856
CTSB_17	154	chr8	11869488	-1401	CG	0.313524	0.297537	0.310955	0.304621	0.312146	0.312416	0.320347	0.303938	0.312416	0.310322	0.300003	0.301306	0.319325	0.302665	0.308031	0.325021	0.327104	0.313221	0.346678	0.316404	0.333548	0.322458	0.312858	0.311255	0.315497	0.305574	0.300868	0.323474	0.309384	0.30858	0.339489	0.316587	0.319439	0.334591	0.310454	0.314261	0.317728	0.354357	0.311406	0.309429	0.323413	0.312881	0.326996	0.327009
CTSB_17	161	chr8	11869495	-1408	CG	0.00818323	0.0104444	0.00951075	0.00970457	0.00907029	0.010088	0.00956666	0.00968007	0.00924226	0.0101829	0.00815479	0.00908918	0.00970035	0.0108537	0.00992908	0.0103759	0.011	0.00825593	0.00956208	0.0086887	0.008704	0.00963439	0.0108224	0.00877685	0.00969161	0.0107538	0.00900183	0.00922423	0.00882992	0.0082423	0.0083283	0.00966166	0.00994453	0.00801622	0.00964567	0.00911458	0.00903522	0.0101111	0.00877648	0.00958744	0.00963904	0.00945007	0.0100566	0.00981735
CTSB_17	178	chr8	11869512	-1425	CG	0.192092	0.192699	0.193818	0.185501	0.191819	0.197186	0.188855	0.181985	0.189329	0.199636	0.194246	0.192493	0.18491	0.191347	0.192819	0.198743	0.190818	0.19773	0.218187	0.184245	0.215188	0.186485	0.180184	0.193718	0.193342	0.193815	0.197348	0.188262	0.184009	0.183342	0.204385	0.183602	0.186816	0.209416	0.191828	0.193977	0.194779	0.243779	0.199393	0.195832	0.184248	0.194159	0.204705	0.192054
CTSB_17	186	chr8	11869520	-1433	CG	0.030479	0.0318866	0.0310759	0.0331924	0.0309133	0.0323178	0.0334898	0.0300663	0.0347951	0.0361103	0.031938	0.0324356	0.0322113	0.0305866	0.0316188	0.0333944	0.0343567	0.0310959	0.0377089	0.0315695	0.0344616	0.0336323	0.0338242	0.0308207	0.0322873	0.0336183	0.0335814	0.0327445	0.0326615	0.0328871	0.0354264	0.0321122	0.0335872	0.0320863	0.0340688	0.0345816	0.0338635	0.037517	0.0303213	0.0316963	0.0337937	0.0348047	0.0341153	0.0341777
CTSB_17	199	chr8	11869533	-1446	CG	0.521479	0.51604	0.512258	0.513636	0.523102	0.521108	0.514167	0.527527	0.523193	0.515148	0.502837	0.505271	0.521986	0.49539	0.517093	0.521994	0.525318	0.508272	0.532548	0.510503	0.538497	0.530211	0.509856	0.513528	0.50873	0.511009	0.509848	0.521906	0.515972	0.520173	0.536183	0.522308	0.516403	0.533692	0.518616	0.52541	0.515943	0.55046	0.518551	0.513012	0.528756	0.514589	0.523392	0.521726
CXCL12_18	20	chr10	44384413	684	CG	0.0175439	0	0	0	0	0.00239808	0.0119048	0.0131004	0	0.0197694	0.0349462	0.0196078	0.0181818	0.0149254	0.0188679	0	0.0555556	0.0212766	0.0344828	0.0134228	0.0113636	0.00550459	0.0185185	0.03125	0.0246914	0.0145985	0.016129	0.00377358	0.00754717	0.0201149	0.017094	0.00868056	0.0108696	0.0159475	0.0189873	0		0.0233813	0.05	0.0380952	0.0166667	0.0160701	0	0.0178306
CXCL12_18	26	chr10	44384419	678	CG	0.0677966	0	0.0465116	0	0.0454545	0.0335731	0.0235294	0.0217391	0.019802	0.0423453	0.0371353	0.0769231	0.0555556	0.0298507	0.0377358	0	0.0571429	0.0536131	0.0666667	0.0666667	0.0224719	0.0181488	0.035	0	0.0609756	0.031477	0.0483871	0.018797	0	0.0569801	0.0168067	0.00343053	0.0142857	0.0121043	0.0189274	0		0.0286225	0	0.0235849	0.00277778	0.022694	0.0487805	0.0266272
CXCL12_18	35	chr10	44384428	669	CG	0.0555556	0	0	0	0.0238095	0.0472637	0.0240964	0.0506912	0.0212766	0.0697279	0.0330579	0.0196078	0	0.09375	0.0196078	0	0.0571429	0.0456731	0.0689655	0.0484429	0.0568182	0.0265152	0.0343643	0.0333333	0.0253165	0.0327456	0	0.0340909	0.0153257	0.0416667	0.0454545	0.0176991	0.0111111	0.0258869	0.0361842	0		0.038961	0.0338983	0.0239234	0.04	0.0422005	0.057377	0.0396947
CXCL12_18	44	chr10	44384437	660	CG	0.0338983	0.0294118	0	0.0434783	0.0232558	0.0432692	0.0117647	0.0265487	0.03	0.0198347	0.0265957	0.0392157	0.0363636	0.0447761	0	0	0.0571429	0.0283688	0	0.0266667	0.0224719	0.0275229	0.037225	0	0.0487805	0.0124069	0.016129	0.0229885	0.00766284	0.0316092	0.0175439	0.0208333	0.0107914	0.0103676	0.0159236	0		0.0255474	0.0333333	0.0189573	0.00561798	0.0242113	0.0245902	0.019432
CXCL12_18	46	chr10	44384439	658	CG	0.0185185	0	0.0227273	0.0454545	0.0232558	0.0194175	0.0117647	0.0177778	0.020202	0.0397351	0.0268097	0.0192308	0.037037	0.031746	0	0	0.0555556	0.0258216	0	0.00337838	0	0.0148699	0.0221843	0	0.0246914	0.00738916	0.0163934	0.0230769	0.00380228	0.0205279	0.0423729	0.0173611	0.0109091	0.00944287	0.0128205	0		0.0198915	0.05	0.00473934	0.0114286	0.019245	0.0491803	0.0164179
CXCL12_18	55	chr10	44384448	649	CG	0.0344828	0	0	0.0434783	0.0227273	0.0215311	0.0232558	0.0307018	0.019802	0.0360065	0.0213333	0.0392157	0.0545455	0.0298507	0.0377358	0	0	0.0277778	0	0.033557	0.011236	0.0164534	0.0184564	0	0.0609756	0.00970874	0.0322581	0.0265152	0.00380228	0.0315186	0.0168067	0.00346021	0.0215054	0.00837989	0.0189274	0.0689655		0.0108303	0.0169492	0.00952381	0.0139665	0.0211833	0	0.00892857
CXCL12_18	75	chr10	44384468	629	CG	0.0169492	0	0.0454545	0.0869565	0.0681818	0.0332542	0.0465116	0.0301724	0.0891089	0.0454545	0.047619	0.0769231	0.0363636	0.0746269	0.0188679	0.0714286	0.0555556	0.0576037	0.0666667	0.0695364	0.0337079	0.076225	0.045	0.03125	0.109756	0.0144578	0.016129	0.0187266	0.0338346	0.0369318	0.0416667	0.0137221	0.0214286	0.0194805	0.0220126	0		0.0268336	0.0166667	0.0424528	0.0138504	0.0327273	0.0413223	0.0236337
CXCL12_18	77	chr10	44384470	627	CG	0.0169492	0	0	0	0.0227273	0.0238095	0.0232558	0.0172414	0.019802	0.0178862	0.0131926	0.0784314	0.0363636	0.0298507	0	0	0	0.0208333	0	0.0232558	0.011236	0.0236794	0.0233333	0	0.0365854	0.00481928	0.0483871	0.0224719	0.0150376	0.0340909	0.05	0.0136986	0.00357143	0.0148699	0.0188679	0		0.0143369	0.0166667	0.0141509	0.00831025	0.0145243	0.0241935	0.010355
CXCL12_18	87	chr10	44384480	617	CG	0.0338983	0	0.0227273	0.0434783	0	0.0236967	0.0116279	0.0517241	0.0891089	0.0406504	0.0371353	0.0192308	0.109091	0.0597015	0	0	0.0555556	0.0668203	0.0333333	0.0298013	0.0449438	0.0362976	0.0366667	0	0.134146	0.0168675	0.0322581	0.0374532	0.0225564	0.0539773	0.05	0.0222603	0.0214286	0.0231911	0.0188679	0		0.0411449	0.05	0.0377358	0.0110803	0.0348837	0.0241935	0.0235988
CXCL12_18	101	chr10	44384494	603	CG	0.0677966	0.0588235	0.0681818	0.0434783	0	0.0427553	0.047619	0.0517241	0.0792079	0.0699187	0.0978836	0.0384615	0.0181818	0.0597015	0.0188679	0.107143	0.0555556	0.0694444	0.0333333	0.089404	0.0786517	0.0619308	0.0636516	0.0625	0.134146	0.0289157	0.0322581	0.0599251	0.0338346	0.0653409	0.0666667	0.0428082	0.0357143	0.0185529	0.0314465	0.0689655		0.0715564	0.0666667	0.0663507	0.0555556	0.0385174	0.0491803	0.0457227
CXCL12_18	103	chr10	44384496	601	CG	0.0338983	0.0882353	0	0.0434783	0.0454545	0.042654	0.0357143	0.0732759	0.0693069	0.0730519	0.0899471	0.0576923	0	0.119403	0.0188679	0.107143	0.111111	0.062212	0.0333333	0.0830565	0.0224719	0.0563636	0.0566667	0.0625	0.0853659	0.0385542	0.016129	0.0337079	0.0451128	0.0767045	0.0416667	0.0325342	0.0428571	0.0222635	0.0408805	0.0689655		0.059034	0.0666667	0.0471698	0.033241	0.0457184	0.0487805	0.0516224
CXCL12_18	109	chr10	44384502	595	CG	0.0338983	0.0294118	0	0.0869565	0.0227273	0.042654	0.0853659	0.047619	0.0594059	0.0779221	0.0791557	0.153846	0.0545455	0.0597015	0.0377358	0.0714286	0.111111	0.0552995	0.0333333	0.0596026	0	0.0254083	0.0684474	0.09375	0.0853659	0.0554217	0.016129	0.0187266	0.0263158	0.0482955	0.0583333	0.0462329	0.0322581	0.0371402	0.0534591	0.172414		0.0518784	0.0666667	0.108491	0.0415512	0.0341074	0.0569106	0.0589971
CXCL12_18	119	chr10	44384512	585	CG	0.0677966	0.0588235	0.227273	0.173913	0.0454545	0.0758294	0.0930233	0.0862069	0.049505	0.125	0.150396	0.0769231	0.0909091	0.134328	0.0188679	0.0714286	0.138889	0.078341	0.0333333	0.0927152	0.168539	0.0580762	0.113333	0.15625	0.121951	0.0963855	0.0967742	0.0786517	0.0601504	0.09375	0.10084	0.0530822	0.0464286	0.054731	0.0786164	0.103448		0.107335	0.0333333	0.103774	0.0914127	0.0928882	0.0725806	0.0634218
CXCL12_18	123	chr10	44384516	581	CG	0.0169492	0.0294118	0	0.0434783	0	0.0260664	0.0116279	0.0258621	0.029703	0.0551948	0.055409	0.0192308	0.0727273	0.104478	0.0188679	0	0.0555556	0.0253456	0.0333333	0.0430464	0.0337079	0.0254083	0.05	0.0625	0.0243902	0.0313253	0	0.0224719	0.0225564	0.0369318	0.05	0.0239726	0.0107143	0.00927644	0.0440252	0.0344828		0.0518784	0.05	0.0377358	0.0443213	0.0319303	0.0322581	0.0294985
CXCL12_18	140	chr10	44384533	564	CG	0.0508475	0.0294118	0.0909091	0.0434783	0.0681818	0.0687204	0.0348837	0.103448	0.0594059	0.099026	0.0976253	0.0961538	0.0181818	0.149254	0.0754717	0	0.0833333	0.0576037	0.0333333	0.0761589	0.0224719	0.0580762	0.0883333	0.09375	0.109756	0.0722892	0.0483871	0.0561798	0.0451128	0.0571429	0.1	0.0462329	0.0357143	0.0334262	0.0534591	0.103448		0.0608229	0.0833333	0.0566038	0.0470914	0.0457184	0.112903	0.0471976
CXCL12_18	153	chr10	44384546	551	CG	0	0.0294118	0.181818	0.0434783	0	0.0451306	0.0116279	0.0474138	0.019802	0.0681818	0.0608466	0.0576923	0.0545455	0.0447761	0.0754717	0	0.0277778	0.0415704	0.0333333	0.0529801	0.0898876	0.0454545	0.0516667	0.0625	0.0853659	0.0506024	0.0322581	0.0149813	0.037594	0.0710227	0.05	0.0342466	0.0285714	0.0297398	0.0410095	0.0344828		0.0376344	0.0666667	0.0330189	0.0193906	0.0377907	0.0241935	0.0294985
CXCL12_18	164	chr10	44384557	540	CG	0.0169492	0.0588235	0.0909091	0.0434783	0.0454545	0.0545024	0.0465116	0.0603448	0.0594059	0.0698052	0.0820106	0.115385	0.127273	0.0746269	0.0754717	0	0.0555556	0.0576037	0	0.0596026	0.0674157	0.0363636	0.07	0.03125	0.0853659	0.0628019	0.0645161	0.0262172	0.0864662	0.0653409	0.0666667	0.0393836	0.0714286	0.0222635	0.0566038	0		0.0536673	0.0166667	0.0283019	0.0249307	0.0377358	0.0162602	0.0516224
CXCL12_18	177	chr10	44384570	527	CG	0	0.0606061	0.0227273	0.0434783	0	0.0308057	0.0357143	0.0258621	0.00990099	0.0422078	0.031746	0	0.0181818	0.0298507	0.0188679	0.0714286	0	0.016129	0	0.00993377	0	0.0127042	0.0333333	0.0625	0.0121951	0.0289157	0.0322581	0.0150376	0.0263158	0.0142045	0.1	0.0136986	0.0178571	0.0222635	0.0283019	0		0.0250447	0.0333333	0.0377358	0.0138504	0.024	0.00813008	0.0132743
CXCL12_18	183	chr10	44384576	521	CG	0.0508475	0	0.0909091	0	0	0.0118765	0.0232558	0.0172414	0.00990099	0.0470779	0.0422164	0	0.0181818	0	0	0	0.0555556	0.016129	0.0333333	0.0165563	0	0.0145191	0.025	0.0625	0.0853659	0.026506	0.016129	0.0224719	0.018797	0.03125	0.0416667	0.0325342	0.128571	0.0176416	0.0188679	0		0.0232558	0.0333333	0.0235849	0.0138504	0.0203193	0.016129	0.0103245
CXCL12_18	188	chr10	44384581	516	CG	0.0169492	0	0.0681818	0.0434783	0.0227273	0.0236967	0	0.0172414	0.049505	0.0292208	0.0290237	0	0.0181818	0	0.0188679	0	0	0.0115473	0	0.0231788	0.0337079	0.0272232	0.0233723	0.0625	0.0731707	0.0289157	0	0.00374532	0.0150376	0.03125	0.0423729	0.015411	0.110714	0.0157846	0.0251572	0		0.0143369	0.0508475	0.0235849	0.0111732	0.0152727	0.00819672	0.0103397
CXCL12_19	45	chr10	44384626	471	CG	0.012381	0.00852273	0.0177276	0.014652	0.019943	0.0122283	0.0239453	0.0142566	0.0294695	0.0144294	0.013245	0.00581959	0.013373	0.0120773	0.0161858	0.00980392	0.0140713	0.038	0.0182328	0.0258621	0.0222359	0.0188679	0.0152355	0.0107527	0.0142315	0.0123633	0.0339266	0.0152672	0.0142096	0.0201005	0.0235883	0.0128755	0.0178746	0.00691563	0	0.0108225	0.010828	0.0132333	0.0151261	0.00875796	0.0123377	0.0151111	0.0274086	0.0185806
CXCL12_19	47	chr10	44384628	469	CG	0.00190295	0	0.0136986	0.00915751	0.00286533	0.00408163	0.00911681	0.00608519	0.0254403	0.00830057	0.0123223	0.00969932	0.00742942	0.013269	0.00421644	0.00653595	0.0187617	0.011	0.0140449	0.00344234	0.00922509	0.0174966	0.0221607	0.0107527	0.0151803	0.00998573	0.0255556	0.00954198	0.00664894	0.0113208	0.0171674	0.00771208	0.0106349	0.00829493	0	0.00863931	0.00382653	0.00707026	0.010084	0.00558214	0.00779221	0.0075522	0.0107794	0.0112394
CXCL12_19	61	chr10	44384642	455	CG	0.0133588	0.00852273	0.0136986	0.00641613	0.0171429	0.00680272	0.00457143	0.00409836	0.015748	0.0113786	0.0151659	0.00873786	0.0111524	0.0060241	0.00775194	0.00326797	0.00468604	0.00301811	0.00701262	0.0138169	0.0117139	0.00539084	0.0138696	0.00806452	0.014218	0.00902613	0.0195531	0.00382409	0.0164371	0.0225847	0.0136396	0.0206718	0.00970246	0.00738689	0.0070922	0.012959	0.0083014	0.0115095	0.00840336	0.00797448	0.0139747	0.00934579	0.00915141	0.0118794
CXCL12_19	63	chr10	44384644	453	CG	0.012381	0.00568182	0.0176991	0.0146654	0.019943	0.00543478	0.0165242	0.0101626	0.0195695	0.021901	0.0265403	0.0135659	0.0267459	0.0156815	0.0189474	0.0261438	0.00374883	0.021978	0.0154278	0.0223752	0.012987	0.0161507	0.0346741	0.0134409	0.00759013	0.00855107	0.0328325	0.0171756	0.0119734	0.0313283	0.0307802	0.0136986	0.015544	0.0115154	0.035461	0.017316	0.011465	0.0181175	0.0142977	0.0111465	0.012013	0.0111161	0.00831255	0.0130818
CXCL12_19	71	chr10	44384652	445	CG	0.0133206	0.03125	0.0128721	0.0192308	0.0257143	0.00680272	0.0159817	0.010142	0.0156863	0.0245399	0.0104167	0.0233236	0.0193596	0.013285	0.0176429	0.0164474	0.0177903	0.00701403	0.0252809	0.0172117	0.0117284	0.013459	0.0207756	0.0295699	0.0256654	0.0185361	0.0378619	0.0209924	0.0195209	0.0502513	0.0228898	0.00943396	0.0103226	0.0129271	0.0141844	0.0151188	0.011465	0.0141593	0.0117944	0.0214968	0.0133333	0.0151178	0.0141196	0.0164284
CXCL12_19	73	chr10	44384654	443	CG	0.0123692	0.0142045	0.0136656	0.0183486	0.025641	0.0258503	0.0279361	0.00819672	0.0254902	0.0205689	0.0113636	0.0310378	0.0148588	0.0337756	0.0280899	0.0130719	0.0205993	0.00801603	0.0210379	0.0154639	0.0123229	0.00808625	0.0152355	0.0174731	0.0209324	0.0118821	0.0278087	0.00956023	0.010195	0.0250627	0.0236559	0.0205656	0.0180587	0.00921659	0.0070922	0.017316	0.0089172	0.0167696	0.00841751	0.0127389	0.0136319	0.0159787	0.0157415	0.0191839
CXCL12_19	82	chr10	44384663	434	CG	0.0342531	0.0142045	0.0410628	0.0457875	0.034188	0.048913	0.052	0.0368098	0.0392157	0.041066	0.0397351	0.0727449	0.0371471	0.0638554	0.0456781	0.0326797	0.0263405	0.0781563	0.0323944	0.0740103	0.047443	0.025572	0.0429363	0.0376344	0.0407583	0.0327791	0.0806003	0.0209924	0.0519769	0.0789474	0.0557541	0.0308483	0.0368098	0.0211884	0.0141844	0.0259179	0.0299363	0.0313189	0.0403701	0.0334395	0.0301948	0.0431303	0.0249377	0.038017
CXCL12_19	86	chr10	44384667	430	CG	0.0180952	0.0284091	0.0402253	0.0503663	0.039886	0.03125	0.0393836	0.0283976	0.0688976	0.0471822	0.0331126	0.071775	0.0342262	0.0228916	0.0273876	0.0424837	0.0374883	0.027972	0.0475524	0.0585198	0.0320988	0.0309973	0.0457064	0.0336022	0.0350711	0.0299287	0.0661846	0.0248092	0.0417036	0.0513784	0.038599	0.0367836	0.0245082	0.0198065	0.0141844	0.0302376	0.0305732	0.0322011	0.0294118	0.0390127	0.0390371	0.0373499	0.031483	0.0349226
CXCL12_19	99	chr10	44384680	417	CG	0.0190476	0.0227273	0.0362027	0.0311641	0.0429799	0.0340136	0.027366	0.0365112	0.0276134	0.0480559	0.0368969	0.0387973	0.0334572	0.0253012	0.0301754	0.0294118	0.031865	0.025974	0.0280899	0.0548885	0.0412308	0.025572	0.0221607	0.016129	0.0663507	0.0218631	0.0483333	0.019084	0.0208333	0.0514429	0.0407725	0.0214041	0.0296392	0.0156899	0.0141844	0.0237581	0.0273885	0.0286723	0.0310924	0.0254777	0.0230594	0.0244336	0.0273179	0.0301095
CXCL12_19	118	chr10	44384699	398	CG	0.0200191	0.0257143	0.0249799	0.0357143	0.042735	0.0190217	0.0267959	0.0284553	0.0332681	0.0441241	0.038789	0.0368217	0.0245353	0.039807	0.0259649	0.0261438	0.0346767	0.027	0.022409	0.0295139	0.0166873	0.0188679	0.0319001	0.0228802	0.0446768	0.0247383	0.0539488	0.00764818	0.0350644	0.037594	0.0415175	0.0257069	0.019063	0.0166205	0.0283688	0.0280778	0.0229446	0.0247241	0.0310924	0.0247012	0.0253411	0.0226667	0.0223325	0.0194766
CXCL12_19	128	chr10	44384709	388	CG	0.0504762	0.039886	0.0506431	0.0430403	0.0797721	0.0435967	0.0233485	0.0264228	0.0610236	0.0703671	0.0454115	0.0465116	0.0431548	0.0325301	0.0414909	0.0427632	0.103093	0.0609391	0.0518934	0.0720412	0.0407156	0.0309556	0.0554017	0.0309556	0.0492891	0.0404184	0.0628127	0.0267176	0.0727918	0.0864662	0.0729614	0.0386598	0.0267483	0.0400737	0.0283688	0.0410367	0.0522626	0.0445719	0.0336417	0.0342629	0.045218	0.0275189	0.0432253	0.0510483
CXCL12_20	28	chr10	44385368	-271	CG	0.0239913	0.0237154	0.0371134	0.037037	0.0171429	0.0275762	0.0317712	0.0372208	0.0253165	0.030343	0.0447761	0.0335165	0.020934	0.0508772	0.0309735	0.05026	0.0163934	0.0375522	0.0217391	0.0264026	0.0165975	0.0212303	0.0262504	0.0179937	0.0399734	0.0217105	0.0425743	0.0273466	0.0205405	0.0521327	0.0249267	0.0246343	0.0130933	0.0229008	0.0161844	0.0205029	0.020929	0.0231729	0.0198413	0.0206948	0.0202883	0.0340502		0.0200873
CXCL12_20	31	chr10	44385371	-274	CG	0.0183387	0.0354331	0.0103306	0.0143149	0.00564972	0.0115274	0.0282353	0.0171569	0.00840336	0.0184697	0.0219152	0.0273224	0.0103093	0.0174216	0.0130814	0.0187394	0.0027248	0.00820793	0.00484262	0.0224359	0.00408163	0.0178282	0.016561	0.0106952	0.0203813	0.0221066	0.0205882	0.0132159	0.0128755	0.0211268	0.0232558	0.0129376	0.0308943	0.011335	0.00776699	0.0122091	0.0116162	0.0147145	0.0165615	0.00950988	0.01215	0.0165485		0.0162811
CXCL12_20	34	chr10	44385374	-277	CG	0.0367965	0.0196078	0.0331263	0.0349794	0.0451977	0.034632	0.04653	0.029484	0.0543933	0.0397878	0.0476872	0.0503282	0.026253	0.0122807	0.0333333	0.0390492	0.0108992	0.0547196	0.0365854	0.038835	0.0164609	0.0299238	0.04024	0.0276786	0.0533246	0.0234223	0.0597453	0.0257732	0.0320856	0.0614657	0.0511696	0.0296353	0.0179739	0.0273569	0.0170233	0.03443	0.0177665	0.0211889	0.0221694	0.0287187	0.0237718	0.0248227		0.0336497
CXCL12_20	46	chr10	44385386	-289	CG	0.00975081	0.0237154	0.0207039	0.0246914	0.04	0.0230548	0.0323089	0.039312	0.0379747	0.0275591	0.0303894	0.0251092	0.0230708	0.0262238	0.0422125	0.0408859	0.0163043	0.03989	0.0243309	0.0224359	0.00823045	0.0189087	0.028471	0.0165548	0.0310641	0.0240729	0.0402355	0.0184366	0.0192719	0.0283019	0.0335277	0.0313695	0.0295082	0.0240506	0.0194647	0.0199005	0.0187532	0.0188235	0.0283688	0.0204978	0.0237844	0.0194805		0.0230769
CXCL12_20	97	chr10	44385437	-340	CG	0.0549569	0.160784	0.0783505	0.152749	0.0960452	0.11	0.0869225	0.107317	0.0962343	0.100917	0.12766	0.156352	0.0839937	0.123478	0.114162	0.0983051	0.113514	0.103683	0.0649038	0.13099	0.106122	0.110032	0.139152	0.0874002	0.107682	0.110608	0.151367	0.0992647	0.0969116	0.115023	0.101449	0.112291	0.0938511	0.0886288	0.0716707	0.0924306	0.0686176	0.088615	0.0801257	0.0934307	0.0958904	0.172353		0.104096
CXCL12_20	109	chr10	44385449	-352	CG	0.0283224	0.125984	0.0375783	0.057377	0.0285714	0.0793651	0.0488189	0.0539216	0.0632911	0.0686922	0.0890476	0.0851528	0.0454545	0.0402802	0.0480349	0.056701	0.0325203	0.0482094	0.0408654	0.0418006	0.0329218	0.0596853	0.0462407	0.0539456	0.0553724	0.0469361	0.0578999	0.0521221	0.0300752	0.0623501	0.0499266	0.0506912	0.0424837	0.0364098	0.037616	0.039725	0.0355872	0.0529412	0.0584518	0.0361357	0.045575	0.0373002		0.033534
CXCL12_20	111	chr10	44385451	-354	CG	0.0269687	0.0862745	0.0373444	0.0734694	0.0338983	0.0401146	0.0422205	0.0731707	0.0460251	0.0656168	0.0666667	0.0640608	0.0309033	0.0208696	0.0419682	0.0306122	0.0486486	0.0736698	0.0337349	0.0511182	0.0163265	0.0846818	0.0537031	0.0523282	0.0485246	0.036941	0.0584795	0.0345334	0.0373533	0.0538642	0.0406977	0.0318665	0.0307942	0.0305312	0.0290698	0.0425856	0.0313131	0.0340176	0.043956	0.0402047	0.047065	0.0241603		0.0247019
CXCL12_20	113	chr10	44385453	-356	CG	0.0280172	0.0826772	0.0329897	0.0778689	0.0225989	0.04	0.0375	0.0707317	0.0627615	0.0811518	0.0907372	0.101142	0.0450237	0.0331588	0.0520231	0.049236	0.0431267	0.0653951	0.0528846	0.0319489	0.0367347	0.204741	0.0806734	0.0546424	0.0499015	0.0479275	0.0556098	0.0395894	0.0628328	0.0796253	0.0595065	0.0371212	0.0307942	0.0338912	0.0387785	0.0488177	0.0529768	0.0381679	0.0384314	0.0233747	0.0462914	0.0305882		0.0322855
CXCL12_20	125	chr10	44385465	-368	CG	0.0345572	0.0705882	0.0391753	0.0470348	0.00564972	0.0372493	0.0226917	0.0562347	0.0251046	0.0563565	0.0577105	0.0675014	0.0387352	0.0765217	0.017341	0.0271186	0.0242588	0.0328317	0.026506	0.0543131	0.0163265	0.062028	0.0576855	0.0386667	0.0321311	0.0265544	0.0536062	0.0315944	0.036286	0.0374707	0.0593343	0.0295679	0.0211039	0.025974	0.0306122	0.0247336	0.030303	0.0282353	0.0227808	0.0241581	0.0274117	0.0223661		0.0272805
CXCL12_20	130	chr10	44385470	-373	CG	0.0280172	0.133858	0.0474227	0.0794297	0.0454545	0.0502152	0.0570312	0.0904645	0.0878661	0.0719895	0.118121	0.115761	0.0624506	0.087108	0.057971	0.0475382	0.0567568	0.0463215	0.0554217	0.0705128	0.0778689	0.087918	0.0824851	0.0555803	0.0795007	0.0622568	0.0897561	0.0498899	0.0747065	0.0588235	0.0608696	0.0393641	0.0292683	0.043241	0.0489816	0.053313	0.0489899	0.060446	0.0667714	0.0592105	0.0448076	0.053624		0.0595745
CXCL12_20	140	chr10	44385480	-383	CG	0.0474649	0.176471	0.0764463	0.0916497	0.079096	0.09	0.0877743	0.0973236	0.117647	0.13089	0.145154	0.160782	0.0789889	0.0837696	0.0781476	0.0544218	0.0862534	0.0941337	0.0506024	0.0766773	0.0612245	0.111051	0.113644	0.0994671	0.109508	0.0776699	0.182261	0.0572267	0.103412	0.0988235	0.0882779	0.0620742	0.0779221	0.0756689	0.0843023	0.0763968	0.0620585	0.0740741	0.0729984	0.0745614	0.0594737	0.0677666		0.0629787
CXCL12_20	146	chr10	44385486	-389	CG	0.0237069	0.0862745	0.0392562	0.0549898	0.0508475	0.0342857	0.0344019	0.0510949	0.0543933	0.0628272	0.0946522	0.0646739	0.0427215	0.0557491	0.0318841	0.0322034	0.048913	0.0410397	0.0192771	0.0383387	0.00816327	0.0345946	0.0666199	0.0493114	0.0367454	0.0376379	0.0604288	0.0301028	0.0660277	0.0517647	0.0319767	0.0419207	0.0407166	0.0317992	0.0465116	0.041841	0.0348661	0.0540223	0.0454902	0.0329188	0.032666	0.0288235		0.0357447
CXCL12_21	23	chr10	44386129	-1032	CG	0.0829694	0.146444	0.173463	0.273406	0.254045	0.202575	0.113422	0.172308	0.152695	0.155588	0.140543	0.177701	0.236532	0.172881	0.188119	0.120141	0.117175	0.209883	0.230903	0.206554	0.114167	0.393827	0.128368	0.194985	0.0966536	0.101394	0.345975	0.161222	0.0821797	0.232816	0.176379	0.156368	0.0781335	0.186639	0.203807	0.252223	0.140089	0.181118	0.180137	0.195036	0.143896	0.11323	0.196744	0.182253
CXCL12_21	33	chr10	44386119	-1022	CG	0.0809635	0.19375	0.228885	0.365424	0.219709	0.301029	0.15873	0.244275	0.170181	0.210335	0.179085	0.237314	0.263515	0.248447	0.189748	0.180212	0.153349	0.245168	0.288194	0.298403	0.19917	0.270037	0.185687	0.199067	0.138686	0.12479	0.385331	0.333069	0.133884	0.305761	0.232739	0.213249	0.190141	0.188255	0.203978	0.25153	0.190655	0.182072	0.199315	0.226649	0.170255	0.180194	0.200485	0.205428
CXCL12_21	48	chr10	44386104	-1007	CG	0.03003	0.0871369	0.0794363	0.117647	0.0822581	0.0872541	0.0518519	0.0835866	0.0925373	0.0848441	0.0712543	0.0657172	0.0817568	0.0832864	0.0976703	0.088993	0.0593424	0.120595	0.0498282	0.105941	0.0405629	0.0940381	0.0851765	0.0569782	0.0545422	0.0566986	0.114032	0.170764	0.0498388	0.0891016	0.0990712	0.0679975	0.203445	0.0676068	0.0623877	0.103677	0.0704201	0.0594249	0.0522036	0.0911528	0.0715889	0.0544612	0.0623278	0.0696938
CXCL12_21	51	chr10	44386101	-1004	CG	0.0349767	0.0975104	0.055199	0.0979068	0.0580645	0.0846154	0.0599034	0.0761035	0.041979	0.0851528	0.0416531	0.0554506	0.075	0.0450704	0.0659489	0.0785463	0.0561347	0.0827815	0.0584192	0.0871287	0.0454921	0.0939803	0.0696907	0.0486556	0.046034	0.078853	0.220918	0.0681098	0.0365604	0.0876289	0.104895	0.0567686	0.0818525	0.0394355	0.0655229	0.0818811	0.0681973	0.0489779	0.0525072	0.0727908	0.0643231	0.0722845	0.047865	0.0624008
CXCL12_21	58	chr10	44386094	-997	CG	0.0236746	0.0602911	0.063543	0.106153	0.0483092	0.0768574	0.0483559	0.0639269	0.0358744	0.0690909	0.0412522	0.0448377	0.0712996	0.0423012	0.0457604	0.0540541	0.0272436	0.0589532	0.0396552	0.116947	0.0396694	0.322878	0.0741403	0.0432692	0.040744	0.0368157	0.0708185	0.0454666	0.0267411	0.0809419	0.0659938	0.0375	0.0436658	0.0415973	0.0475957	0.0592634	0.0548085	0.0498084	0.0499474	0.0576562	0.0425319	0.0523053	0.0362194	0.0401479
CXCL12_21	64	chr10	44386088	-991	CG	0.0381398	0.130705	0.0809249	0.129817	0.0580645	0.082906	0.06	0.0911854	0.0778443	0.0875274	0.081646	0.0884026	0.0880361	0.107042	0.0638489	0.0797186	0.0691318	0.0733996	0.0774527	0.106786	0.0512397	0.14532	0.0949297	0.0530376	0.0588549	0.0748625	0.138029	0.0998152	0.060686	0.118907	0.0921766	0.0750469	0.100216	0.0531341	0.0619382	0.100097	0.0581019	0.0593637	0.0644737	0.103865	0.0570143	0.0724245	0.0631252	0.0500527
CXCL12_21	97	chr10	44386055	-958	CG	0.264912	0.215768	0.233633	0.362838	0.31723	0.264328	0.182082	0.202128	0.248876	0.186047	0.122114	0.167698	0.258733	0.247748	0.24574	0.223392	0.219727	0.268467	0.206186	0.321782	0.15894	0.677716	0.28654	0.138649	0.199186	0.323305	0.149163	0.212265	0.194323	0.287712	0.25	0.23985	0.45078	0.2158	0.205195	0.259541	0.245874	0.288823	0.226306	0.236193	0.219093	0.183784	0.273166	0.183641
CXCL12_21	121	chr10	44386031	-934	CG	0.208139	0.361169	0.430039	0.601085	0.479806	0.411311	0.338824	0.348554	0.399103	0.350877	0.322891	0.291516	0.437359	0.425268	0.37618	0.369718	0.383133	0.416621	0.305699	0.542659	0.681291	0.318742	0.490628	0.378768	0.329253	0.535023	0.440714	0.34356	0.251465	0.481536	0.421257	0.38191	0.477015	0.417985	0.41728	0.487325	0.426548	0.4595	0.426018	0.377622	0.512006	0.302443	0.460159	0.356273
CXCL12_21	128	chr10	44386024	-927	CG	0.0844787	0.14553	0.153252	0.302989	0.235864	0.132416	0.176928	0.131298	0.198185	0.212518	0.167348	0.148442	0.187982	0.175508	0.23386	0.135294	0.188312	0.121128	0.103806	0.206554	0.133333	0.127318	0.195226	0.175193	0.145558	0.21905	0.271071	0.147215	0.125514	0.208148	0.190661	0.144737	0.18828	0.145235	0.171316	0.204861	0.139388	0.174898	0.159768	0.1694	0.326725	0.106202	0.14103	0.175066
CXCL12_21	158	chr10	44385994	-897	CG	0.075025	0.147303	0.159486	0.28321	0.192557	0.142857	0.172203	0.173516	0.210762	0.22045	0.154171	0.171934	0.148749	0.233239	0.167488	0.175644	0.191626	0.105118	0.147766	0.171457	0.127483	0.129687	0.175735	0.178674	0.149655	0.181298	0.154093	0.151835	0.134211	0.248159	0.156878	0.139375	0.0918861	0.163553	0.169555	0.211581	0.148211	0.164287	0.187024	0.151906	0.162553	0.124082	0.127498	0.17644
CXCL12_21	162	chr10	44385990	-893	CG	0.0533156	0.106029	0.101923	0.229575	0.190323	0.140785	0.1287	0.121766	0.169162	0.157703	0.130067	0.138002	0.110536	0.196509	0.115591	0.0982456	0.097992	0.0804851	0.0910653	0.127976	0.108086	0.108722	0.137732	0.146287	0.0955752	0.135038	0.16027	0.111611	0.100264	0.214128	0.118421	0.107299	0.109736	0.102862	0.114687	0.130062	0.0996938	0.11175	0.117153	0.122186	0.102244	0.0977211	0.113527	0.115385
CXCL12_22	31	chr10	44386759	-1662	CG	0.0335821	0.0535714	0.00512821	0.0117647	0.0666667	0.0220228	0.0285714	0.00510204	0.0178571	0.00497512	0.0113422	0.0530303	0.0186623	0.0214819	0.0128205	0.0173031	0.0173084	0.0526316	0.0144928	0.049505	0.002849	0.0136054	0.0294118	0.0131834	0.0184502	0.0268293	0.0296827	0.0059761	0.00169492	0.0140845	0.0333433	0.0395778	0.0319149	0.015625	0.0183299	0.0142815	0.0134365	0.0125865	0.0139417	0.0112923	0.00918635	0.0199147	0.0227029	0.0371287
CXCL12_22	43	chr10	44386747	-1650	CG	0.0283019	0.00510204	0.0117647	0.0275862	0.0125786	0.0171692	0.0150215	0.00497512	0.00900901	0.0625	0.0216963	0.0078125	0.0239762	0.0125	0.00791557	0.0146744	0.0149526	0.00343643	0.0215827	0.0153846	0.0298507	0.0115473	0.0197674	0.0193556	0.0138714	0.0285955	0.0176046	0.00816327	0.0122271	0.002849	0.0155569	0.0298103	0.0378378	0.019176	0.021097	0.0160338	0.0158197	0.0129786	0.011889	0.0143416	0.0310601	0.0174672	0.0155906	0.0103896
CXCL12_22	46	chr10	44386744	-1647	CG	0.0149254	0.0350877	0.0150754	0.0405405	0.0121951	0.010142	0.0204918	0.00343643	0.0117647	0.00510204	0.00375235	0.0125628	0.0203065	0.0189972	0.0255754	0.0148236	0.0182648	0.0133333	0.00719424	0.00497512	0.00203459	0.00892857	0.00504767	0.0139709	0.00861009	0.0186688	0.0175489	0.00795229	0.0084674	0.0140845	0.0170404	0.0308483	0.0107527	0.0142344	0.00814664	0.0159586	0.0146461	0.01	0.00887199	0.00625782	0.0208877	0.017094	0.0181044	0.00985222
CXCL12_22	59	chr10	44386731	-1634	CG	0.00740741	0.0178571	0.010101	0.00684932	0.037037	0.0175869	0.00618557	0.0304878	0.00900901	0.00254453	0.0113852	0.0101266	0.0149123	0.0108763	0.0103896	0.0107784	0.0181301	0.00996678	0.0441176	0.00497512	0.00369344	0.013544	0.00906516	0.0133253	0.00493218	0.0155865	0.0136304	0.0257937	0.0280612	0.0138889	0.00964146	0.0103627	0.00526316	0.0131922	0.00924025	0.0124376	0.0134997	0.0214511	0.0127226	0.0101266	0.00981675	0.0130058	0.0138037	0.00498753
CXCL12_22	62	chr10	44386728	-1631	CG	0.0295749	0.0178571	0.0117647	0.00680272	0.00510204	0.0191057	0.0199005	0.00254453	0.00892857	0.00497512	0.0170455	0.0126263	0.0155938	0.00713621	0.0128205	0.0205235	0.0136938	0.0163934	0.00343643	0.0148515	0.0289855	0.00674157	0.0157215	0.015281	0.0342298	0.00570033	0.0169935	0.00398406	0.0109612	0.00699301	0.014997	0.00769231	0.00520833	0.0143802	0.0203046	0.0138273	0.0130047	0.00999375	0.00892857	0.0187735	0.00583658	0.00995733	0.0118703	0.00980392
CXCL12_22	73	chr10	44386717	-1620	CG	0.011194	0.142857	0.0348259	0.0202703	0.0180723	0.0170316	0.0285714	0.0151515	0.00909091	0.00510204	0.0168224	0.0350877	0.018298	0.0148837	0.0260417	0.0189686	0.00988352	0.0298013	0.0117647	0.0295567	0.0144928	0.0113379	0.018602	0.019326	0.0365408	0.0113821	0.0186182	0.0260521	0.00933786	0.002849	0.0128974	0.0156658	0.0105263	0.0143105	0.00820513	0.0107551	0.0187718	0.0163522	0.011378	0.0138365	0.0065189	0.0173661	0.0157036	0.036855
CXCL12_22	78	chr10	44386712	-1615	CG	0.00372439	0.0175439	0.00497512	0.033557	0.0117647	0.0166059	0.0447154	0.00510204	0.00497512	0.02	0.00934579	0.0703518	0.0223248	0.0189089	0.0179028	0.0130564	0.0267135	0.00993377	0.0214286	0.0195122	0.00171233	0.0269663	0.0106383	0.0113198	0.00982801	0.0105777	0.0172589	0.0179283	0.0228426	0.00694444	0.0278527	0.00514139	0.0103627	0.0132336	0.00507614	0.0150843	0.0187035	0.00313087	0.0163934	0.00754717	0.0104371	0.0142248	0.0118685	0.00740741
CXCL12_22	82	chr10	44386708	-1611	CG	0.0148423	0.0178571	0.0298507	0.0202703	0.0178571	0.0206478	0.0223124	0.00497512	0.0117647	0.06	0.0524345	0.0102041	0.0351139	0.0321285	0.0179487	0.0222816	0.0317348	0.0162866	0.0291971	0.0344828	0.0735294	0.00894855	0.027451	0.0198939	0.0195838	0.0130293	0.0301318	0.00992063	0.0152542	0.0140845	0.0344002	0.0128866	0.0208333	0.0214807	0.0111902	0.0209443	0.0281369	0.0187735	0.00886076	0.015	0.00584416	0.0171429	0.0337951	0.0245098
CXCL12_22	89	chr10	44386701	-1604	CG	0.00738007	0.0350877	0.0117647	0.033557	0.0419162	0.0128824	0.00809717	0.00254453	0.00510204	0.02	0.0148976	0.0645161	0.0300482	0.0196621	0.0128205	0.0307601	0.0277096	0.00651466	0.0070922	0.0780488	0.0735294	0.0133929	0.0284123	0.0247519	0.0145808	0.02589	0.0237376	0.0237624	0.00921273	0.0413793	0.0349009	0.0127877	0.0310881	0.0131372	0.00606673	0.0183486	0.0212623	0.017359	0.0175659	0.0186567	0.000645161	0.0141044	0.0270761	0.0145985
CXCL12_22	102	chr10	44386688	-1591	CG	0.00367647	0.00510204	0.00497512	0.00343643	0.0117647	0.0116606	0.0362173	0.0151515	0.0304878	0.08	0.0185874	0.0323383	0.0289174	0.0125459	0.0102041	0.0185131	0.015674	0.00323625	0.0070922	0.00343643	0.0447761	0.0868597	0.0172895	0.0144323	0.013285	0.00806452	0.020977	0.021611	0.0226891	0.00694444	0.0406287	0.00255754	0.0259067	0.0180834	0.0221328	0.0216196	0.0153446	0.0192547	0.0100629	0.0249066	0.000644745	0.0154712	0.0209938	0.0195599
CXCL12_22	129	chr10	44386661	-1564	CG	0.0276243	0.0357143	0.0049505	0.00510204	0.0119048	0.0128411	0.0140845	0.0151515	0.0357143	0.0117647	0.00185874	0.00997506	0.0154397	0.00948592	0.00510204	0.0158544	0.0111421	0.012945	0.0141844	0.00497512	0.00197628	0.0332594	0.00835189	0.0122751	0.00483092	0.0169492	0.018941	0.00197239	0.00918197	0.0344828	0.0236897	0.00255754	0.015625	0.0109484	0.00503018	0.0130953	0.0100536	0.0123839	0.00625782	0.0186104	0.00258065	0.012766	0.0115981	0.0121655
CXCL12_22	133	chr10	44386657	-1560	CG	0.00919118	0.0117647	0.00497512	0.0134228	0.00595238	0.0108783	0.00402414	0.00343643	0.0267857	0.00254453	0.00371747	0.0304878	0.0133416	0.0135011	0.00510204	0.0105789	0.0156631	0.02589	0.0141844	0.0097561	0.00567376	0.00222222	0.0178273	0.015269	0.00846433	0.0104839	0.0195206	0.0415842	0.0442404	0.0413793	0.016253	0.0179028	0.0104712	0.0105218	0.0151976	0.0147177	0.00788855	0.00619963	0.00627353	0.0272953	0.0360592	0.0169731	0.00708365	0.00244499
CXCL12_22	136	chr10	44386654	-1557	CG	0.00736648	0.00343643	0.0148515	0.00510204	0.0714286	0.00441235	0.00604839	0.0117647	0.0199005	0.0304878	0.00497512	0.00497512	0.00703356	0.00642006	0.00254453	0.0140969	0.0146036	0.00647249	0.0142857	0.00254453	0.00379507	0.00888889	0.00389538	0.00643087	0.0169082	0.00645682	0.0112037	0.00591716	0.00166806	0.00689655	0.00887311	0.0204604	0.0208333	0.00782028	0.00201816	0.00951057	0.00745144	0.012995	0.0100125	0.0198758	0.0148387	0.00425532	0.0119048	0.0365854
CXCL12_22	205	chr10	44386585	-1488	CG	0.03125	0.0175439	0.015	0.00671141	0.0119048	0.0080289	0.0100604	0.030303	0.0265487	0.04	0.0390335	0.00496278	0.0833436	0.0152765	0.0559796	0.0123203	0.0344828	0.0323625	0.00510204	0.00487805	0.00783875	0.0177384	0.0339455	0.0097747	0.0483092	0.0538585	0.0216425	0.0255906	0.000833333	0.0137931	0.0215657	0.0433673	0.0154639	0.047206	0.0140845	0.0129452	0.0107185	0.0142327	0.0163112	0.0173697	0.0546976	0.00983146	0.00888956	0.0121655
CXCL8_57	27	chr4	73737426	-3142	CG	0.2973	0.289259	0.301284	0.293787	0.297419	0.270496	0.259157	0.27926	0.285965	0.276606	0.292581	0.29716	0.305318	0.299673	0.29742	0.312437	0.307448	0.267794	0.259384	0.28126	0.297835	0.284665	0.295512	0.307322	0.296304	0.291448	0.309192	0.299016	0.294409	0.276131	0.260553	0.274169	0.290408	0.281743	0.300134	0.309595	0.316151	0.298713	0.314699	0.296935	0.299706	0.270106	0.265145	0.276796
CXCL8_57	35	chr4	73737434	-3134	CG	0.36316	0.355945	0.358585	0.363954	0.371688	0.322435	0.327385	0.351892	0.341528	0.34002	0.354264	0.363557	0.368392	0.348616	0.359105	0.364481	0.357989	0.333577	0.332138	0.348214	0.355894	0.346637	0.357502	0.372624	0.364898	0.356268	0.361512	0.351814	0.358842	0.331479	0.326928	0.33906	0.346878	0.355059	0.362441	0.381803	0.391804	0.365172	0.366378	0.351465	0.372642	0.332301	0.323145	0.347251
CXCL8_57	52	chr4	73737451	-3117	CG	0.34829	0.340409	0.354839	0.360422	0.350421	0.319443	0.313083	0.310229	0.334673	0.317163	0.342752	0.360122	0.353076	0.339128	0.344503	0.342287	0.335608	0.315011	0.308344	0.325841	0.337736	0.335292	0.347037	0.36696	0.343853	0.334936	0.353542	0.343461	0.340969	0.319419	0.314425	0.322957	0.339042	0.324616	0.341341	0.372199	0.374735	0.342506	0.359242	0.348936	0.355676	0.324162	0.308709	0.326166
CXCL8_57	67	chr4	73737466	-3102	CG	0.55749	0.544254	0.541712	0.548715	0.53211	0.505535	0.524456	0.542202	0.510813	0.507129	0.525882	0.534527	0.54846	0.51335	0.532875	0.550363	0.528346	0.508153	0.485521	0.560652	0.511964	0.533203	0.524697	0.555687	0.538758	0.537607	0.544134	0.543564	0.541939	0.543173	0.512699	0.512519	0.528201	0.523182	0.534449	0.569683	0.57425	0.532127	0.551275	0.539803	0.545109	0.497917	0.510813	0.533427
CXCL8_57	111	chr4	73737510	-3058	CG	0.287209	0.280886	0.289884	0.301352	0.288148	0.257363	0.246898	0.250179	0.274684	0.266152	0.282347	0.296124	0.292403	0.27988	0.279403	0.303057	0.292402	0.256889	0.231681	0.263766	0.279732	0.267777	0.283581	0.308253	0.290862	0.282351	0.29427	0.286866	0.282999	0.262836	0.235973	0.262911	0.270291	0.268913	0.284426	0.308386	0.309591	0.284539	0.304104	0.290829	0.288799	0.252912	0.241135	0.265509
CXCL8_57	115	chr4	73737514	-3054	CG	0.3045	0.29259	0.296666	0.295082	0.30595	0.2638	0.258096	0.273558	0.284017	0.272033	0.290383	0.312463	0.305863	0.297796	0.300265	0.316223	0.284193	0.263126	0.24043	0.268793	0.287727	0.275771	0.294302	0.323168	0.295728	0.293675	0.313235	0.306236	0.289467	0.281291	0.252256	0.281632	0.277954	0.281844	0.300261	0.325174	0.343813	0.294691	0.308882	0.304544	0.316907	0.266391	0.254343	0.281211
CXCL8_57	121	chr4	73737520	-3048	CG	0.0404255	0.0409929	0.0449867	0.0370576	0.0405764	0.0368852	0.0367121	0.0375798	0.0365529	0.0371689	0.0381957	0.0368415	0.0418431	0.0325142	0.0356422	0.0412401	0.0409336	0.0351307	0.0313958	0.0385542	0.0402196	0.0388022	0.0375328	0.0400026	0.0343365	0.036619	0.0397002	0.0383773	0.0437962	0.0367294	0.030873	0.0377384	0.0382713	0.0371331	0.0367701	0.0424408	0.0455386	0.036458	0.0385637	0.0367325	0.0374041	0.0360292	0.0344255	0.0335023
CXCL8_57	127	chr4	73737526	-3042	CG	0.266485	0.264115	0.27113	0.253503	0.272345	0.230066	0.229813	0.243856	0.253996	0.241144	0.253587	0.274921	0.273251	0.255747	0.257576	0.277291	0.268275	0.228308	0.224277	0.237215	0.255602	0.25732	0.253434	0.279211	0.263066	0.252562	0.264018	0.269427	0.2567	0.232022	0.220332	0.24496	0.246752	0.261367	0.26792	0.284311	0.294462	0.262135	0.277035	0.255332	0.275945	0.23067	0.223664	0.243041
CXCL8_57	156	chr4	73737555	-3013	CG	0.347435	0.349284	0.361872	0.353954	0.349867	0.305058	0.306028	0.330299	0.326676	0.316978	0.333414	0.342121	0.350141	0.342407	0.34081	0.341778	0.337765	0.304866	0.297303	0.319974	0.338542	0.325999	0.334441	0.356713	0.351161	0.329893	0.356292	0.351681	0.335958	0.311443	0.304099	0.316962	0.336338	0.324664	0.337918	0.361756	0.37808	0.335558	0.360472	0.341904	0.353958	0.317064	0.297734	0.31523
CXCL8_57	167	chr4	73737566	-3002	CG	0.176706	0.180843	0.178331	0.175712	0.177894	0.13439	0.133425	0.153273	0.16601	0.150525	0.166515	0.183688	0.187544	0.173973	0.182115	0.179137	0.165582	0.140033	0.120225	0.155674	0.163877	0.152397	0.165583	0.193927	0.168083	0.164562	0.18489	0.175339	0.169729	0.141949	0.123732	0.147035	0.167456	0.15013	0.165639	0.198128	0.211083	0.165011	0.189394	0.180628	0.18337	0.140668	0.129543	0.153804
CXCL8_57	201	chr4	73737600	-2968	CG	0.251785	0.233663	0.25021	0.238628	0.249235	0.197554	0.190639	0.213028	0.227976	0.207913	0.223333	0.236175	0.253462	0.224886	0.244984	0.255448	0.244226	0.206794	0.186342	0.20945	0.234109	0.228989	0.233078	0.264163	0.250315	0.23528	0.243568	0.244902	0.242551	0.203852	0.168354	0.218527	0.227283	0.218535	0.244409	0.272817	0.28765	0.242064	0.257572	0.243378	0.26017	0.203986	0.182123	0.217842
CXCL8_57	208	chr4	73737607	-2961	CG	0.256507	0.248978	0.258468	0.250679	0.250839	0.220405	0.217434	0.227771	0.236184	0.227948	0.246848	0.252158	0.258022	0.247899	0.245798	0.257532	0.262211	0.223798	0.215219	0.237877	0.239817	0.232257	0.239024	0.257671	0.250758	0.239892	0.257109	0.248376	0.257484	0.213043	0.211083	0.229775	0.242303	0.23364	0.247074	0.262802	0.279477	0.245962	0.266155	0.256107	0.261816	0.224334	0.204368	0.232649
CXCL8_57	212	chr4	73737611	-2957	CG	0.318616	0.319611	0.31685	0.32951	0.314264	0.282061	0.274306	0.28933	0.311101	0.296562	0.305882	0.317601	0.317863	0.308253	0.311924	0.318446	0.319024	0.284879	0.280195	0.30043	0.312611	0.300765	0.307922	0.324763	0.322911	0.310951	0.32485	0.317622	0.309238	0.291214	0.283505	0.296291	0.301716	0.294516	0.316473	0.326482	0.33338	0.315428	0.326431	0.315099	0.31364	0.283777	0.274245	0.28601
CXCL8_57	217	chr4	73737616	-2952	CG	0.382607	0.364312	0.390865	0.370106	0.36854	0.341711	0.332595	0.350377	0.360202	0.344858	0.352196	0.372723	0.376456	0.355355	0.371536	0.375889	0.3655	0.342865	0.333263	0.348878	0.37254	0.360927	0.359231	0.384932	0.376616	0.364722	0.384798	0.374765	0.36971	0.337604	0.326989	0.351106	0.360564	0.356237	0.371636	0.400309	0.407677	0.375087	0.390856	0.373148	0.39031	0.343238	0.320998	0.349869
EPO_23	28	chr7	100720993	526	CG	0.0685384	0.19174	0.167067	0.172727	0.144737	0.108541	0.176146	0.212644	0.154255	0.208333	0.19566	0.204777	0.129202	0.192387	0.138371	0.148048	0.156398	0.164571	0.155235	0.200244	0.122715	0.103425	0.221477	0.121916	0.163514	0.125891	0.245968	0.145024	0.0998298	0.164228	0.1875	0.136315	0.262162	0.09689	0.121261	0.119941	0.108261	0.128873	0.0984806	0.131579	0.086039	0.175788	0.116714	0.135642
EPO_23	44	chr7	100720977	510	CG	0.0811258	0.127596	0.135817	0.143288	0.131579	0.087344	0.139458	0.201149	0.137885	0.0972222	0.1407	0.133386	0.131718	0.143004	0.120588	0.194595	0.162928	0.108696	0.128205	0.138311	0.117493	0.0657985	0.147541	0.106375	0.119949	0.113864	0.175084	0.128719	0.0971591	0.152846	0.163592	0.127625	0.0649351	0.0962919	0.121784	0.114269	0.116981	0.149596	0.127959	0.118492	0.0932897	0.262023	0.125779	0.115858
EPO_23	46	chr7	100720975	508	CG	0.0685384	0.0855457	0.0996399	0.115964	0.118421	0.0998217	0.105467	0.132184	0.125166	0.0972222	0.126978	0.136595	0.089192	0.0841889	0.107843	0.135935	0.150296	0.0798176	0.111913	0.141278	0.0727273	0.0512996	0.12762	0.0811294	0.111345	0.0973409	0.125672	0.0837379	0.069807	0.120325	0.105006	0.106257	0.0708108	0.0711297	0.103381	0.0971648	0.0877589	0.114004	0.0725126	0.114098	0.0729335	0.124378	0.0876201	0.0785303
EPO_23	54	chr7	100720967	500	CG	0.0536746	0.0973451	0.0841346	0.0906344	0.118421	0.0551601	0.087729	0.126437	0.119681	0.0833333	0.133284	0.101961	0.0690928	0.0853032	0.0748768	0.0904184	0.0689655	0.0848624	0.0722022	0.145141	0.0520833	0.0411241	0.107133	0.0813037	0.0760824	0.0788973	0.142279	0.0829268	0.0830962	0.0749186	0.0917993	0.0806714	0.079718	0.0425659	0.0865041	0.0854524	0.0709166	0.0926676	0.0573356	0.0819868	0.0422078	0.195851	0.0747029	0.0800582
EPO_23	67	chr7	100720954	487	CG	0.0470297	0.0443787	0.0660264	0.0572289	0.0394737	0.044405	0.0480663	0.0914286	0.0708556	0.0833333	0.0828424	0.0793899	0.0556139	0.0606372	0.0411765	0.0659489	0.056872	0.0627138	0.0397112	0.0720391	0.0338542	0.0218729	0.0759732	0.0522548	0.0647875	0.0361045	0.111559	0.0503641	0.048268	0.0325733	0.0573871	0.0512129	0.0481862	0.0298686	0.0640026	0.053113	0.0482473	0.0516622	0.038764	0.0401438	0.0227642	0.0597015	0.0412896	0.0331651
EPO_23	77	chr7	100720944	477	CG	0.0396367	0.0176991	0.0517449	0.0813253	0.0921053	0.0427807	0.0387382	0.0514286	0.0945406	0.0833333	0.107392	0.0684932	0.0503937	0.0585216	0.047105	0.0673854	0.0614657	0.0605023	0.0361011	0.0805861	0.0574413	0.0280822	0.0832886	0.0300537	0.057215	0.0503324	0.109617	0.0504253	0.0471056	0.0390879	0.0586797	0.0474906	0.0385033	0.0310819	0.0530599	0.0593446	0.0391861	0.0417602	0.0522766	0.0430108	0.025974	0.0432253	0.0446833	0.0454874
EPO_23	79	chr7	100720942	475	CG	0.0486799	0.0412979	0.0564226	0.0783133	0.0921053	0.0603908	0.0718232	0.0862069	0.0917553	0.0833333	0.0967267	0.072407	0.0545073	0.053443	0.0548482	0.0567568	0.0602125	0.050171	0.0433213	0.108935	0.03125	0.0410116	0.0832215	0.0339771	0.0593684	0.0627078	0.107599	0.055252	0.0351474	0.0585366	0.0793651	0.0522629	0.0557359	0.0430108	0.0685956	0.0557851	0.050113	0.056079	0.0499719	0.0544258	0.0259319	0.0440199	0.0435028	0.0460763
EPO_23	82	chr7	100720939	472	CG	0.0504132	0.0502959	0.0686747	0.0904977	0.0526316	0.0714286	0.0950276	0.0689655	0.151798	0.0555556	0.183861	0.107017	0.0878485	0.0781089	0.0618861	0.074124	0.0756501	0.0798176	0.0433213	0.102564	0.0625	0.0369357	0.115292	0.0590129	0.0824222	0.0593824	0.124412	0.063791	0.0693576	0.0928339	0.0966952	0.0730124	0.0774228	0.0478183	0.0767729	0.0813609	0.0744239	0.0853549	0.0736369	0.0719424	0.0373377	0.0804312	0.0674221	0.0678211
EPO_23	95	chr7	100720926	459	CG	0.0330033	0.0589971	0.0710843	0.0542986	0.0394737	0.0533808	0.070127	0.0689655	0.0798935	0.0416667	0.113812	0.0720157	0.0419507	0.0524691	0.0470588	0.0780619	0.0498812	0.0273973	0.0361011	0.0663391	0.0390625	0.0314422	0.0808922	0.039356	0.0484211	0.0442225	0.0860794	0.0400972	0.0483229	0.0585366	0.0611247	0.0528872	0.0515744	0.0366587	0.0432802	0.0635343	0.0403621	0.0574506	0.0489589	0.0370813	0.0243506	0.0456811	0.0441676	0.0418773
EPO_23	110	chr7	100720911	444	CG	0.0132122	0.0266272	0.0192308	0.0241327	0.0263158	0.0159858	0.0160576	0.0229885	0.0266667	0.0555556	0.0253957	0.0242756	0.016273	0.0184805	0.0206084	0.0229111	0.0318772	0.0205479	0.0144404	0.0220049	0.0156658	0.0218729	0.0265915	0.020379	0.0184952	0.0109472	0.0288978	0.0157959	0.0221591	0.0179739	0.014652	0.0189087	0.00973499	0.013756	0.0250488	0.0188958	0.0147003	0.0184353	0.0146232	0.0119546	0.0147059	0.0232172	0.0146976	0.0115191
EPO_23	119	chr7	100720902	435	CG	0.0222956	0.0326409	0.0433213	0.0346386	0.0131579	0.0196078	0.0293466	0.0514286	0.0426099	0.0555556	0.0459897	0.0524052	0.0257218	0.0297741	0.0166503	0.032345	0.0307329	0.022805	0.0288809	0.026862	0.025974	0.0143639	0.0381515	0.0171612	0.0215099	0.017094	0.0579125	0.0291616	0.025	0.0211382	0.0416157	0.0254054	0.0168387	0.0191273	0.0390244	0.0265565	0.0214689	0.0310112	0.011811	0.0197368	0.0162075	0.0190871	0.0124434	0.0137184
EPO_23	122	chr7	100720899	432	CG	0.019884	0.0648968	0.0637019	0.0512048	0.04	0.024911	0.037037	0.0685714	0.081117	0.0555556	0.0644567	0.087451	0.0388655	0.0227273	0.0215475	0.0502035	0.0415184	0.0400458	0.0433213	0.0586797	0.015625	0.023989	0.0567204	0.0368911	0.0496633	0.0308935	0.0929293	0.0285714	0.0278093	0.040783	0.0586081	0.0432432	0.0372973	0.0161483	0.0485026	0.0360414	0.0298113	0.0377358	0.0280899	0.0316986	0.0212072	0.0381743	0.0209276	0.0324441
EPO_23	141	chr7	100720880	413	CG	0.0123967	0.0442478	0.0276775	0.0286576	0.0131579	0.0106572	0.025513	0.0171429	0.0347594	0.0555556	0.028361	0.0492765	0.0215336	0.020555	0.0265748	0.0376851	0.0178147	0.036488	0.0144404	0.0147783	0.015625	0.0150376	0.027957	0.0161117	0.0293994	0.0147268	0.0410222	0.0072904	0.0193182	0.0325203	0.0366748	0.0243375	0.0167931	0.0137395	0.0279584	0.0241959	0.0147059	0.0189019	0.0168919	0.0185518	0.0113636	0.0141079	0.0203505	0.0218182
ERFE_24	20	chr2	238159179	210	CG	0.0135593	0.0340909	0.010101	0.00970874	0.00757576	0.0316456	0.0221774	0.0261538	0.0113821	0.0274146	0.02	0.0194611	0.0336283	0.030303	0.00932401	0.00362319	0.0114286	0.0472973	0.0199501	0.0247104	0.0197368	0.0178804	0.0175439	0.0186667	0.0152672	0.0156658	0.0222717	0.0172872	0.0196078	0.0211268	0.0267261	0.018319	0.0175644	0.0211757	0.0221932	0.0154394	0.0308571	0.0126582	0.0141844	0.0205882	0.015891	0.0225734	0.0121261	0.0208748
ERFE_24	22	chr2	238159181	212	CG	0.00677966	0.011236	0.0154639	0.0194175	0.00757576	0.00625	0.0180844	0.0199387	0.025974	0.0203132	0.0100287	0.0165663	0.0213144	0	0.0140845	0.00735294	0.00564972	0.00680272	0.00251256	0.0138782	0.0249169	0.017561	0.0277778	0.0106383	0.0326633	0.0234681	0.0201342	0.00802139	0.00722022	0.0070922	0.0111483	0.00806885	0.0100059	0.0160833	0.0104712	0.0118906	0.0205479	0.0239899	0.0214286	0.0133136	0.0101925	0.0112867	0.00809717	0.00928998
ERFE_24	24	chr2	238159183	214	CG	0.0205479	0.0113636	0.0306122	0.0195122	0.00757576	0.0192308	0.00745763	0.0141066	0.0197694	0.0187713	0.0173913	0.0243161	0.0143369	0	0.030445	0.0298507	0	0.0205479	0.0127226	0.0180818	0.0115798	0.0177983	0.0230906	0.0318302	0.0102564	0.0104987	0.0202703	0.0254692	0.0250896	0.0215827	0.0166852	0.013079	0.0107015	0.0152429	0.0106525	0.0216346	0.00800915	0.0268886	0	0.0282738	0.0161105	0.0206422	0.0228758	0.0113296
ERFE_24	30	chr2	238159189	220	CG	0.00684932	0.0114943	0.0310881	0.0097561	0.0152672	0.00632911	0.0128901	0.0155763	0.015	0.0205479	0.0187861	0.0183486	0.0198556	0	0.0214797	0.0184502	0	0.0136986	0.00505051	0.0164319	0.0293378	0.0102108	0.0193662	0.0106952	0.0283505	0.00919842	0.011236	0.00952381	0.0161002	0.00724638	0.0167785	0.0135943	0.011236	0.0190718	0.0106242	0.0143541	0.0151163	0.0102302	0.0291971	0.0208644	0.0115607	0.0115473	0.0090834	0.0120401
ERFE_24	34	chr2	238159193	224	CG	0.024055	0	0.0101523	0.0144928	0.0229008	0.00628931	0.0260347	0.0336907	0.0438312	0.0275891	0.0201729	0.0316742	0.0283688	0.03125	0.0188235	0.0220588	0.0115607	0.0340136	0.0200501	0.0171875	0.0199336	0.0179036	0.0210158	0.0185676	0.0230179	0.0259067	0.0156951	0.0267023	0.0306306	0.0217391	0.0243094	0.0236178	0.0233918	0.0141911	0.0170157	0.0190703	0.0216648	0.0229885	0.0141844	0.0220264	0.0251429	0.0277136	0.0227457	0.0304939
ERFE_24	38	chr2	238159197	228	CG	0.0306122	0	0.00510204	0.0241546	0.0225564	0.0125786	0.00871898	0.00309119	0.00986842	0.0140605	0.0157143	0.00449775	0.0159011	0	0.011655	0.0218978	0.0170455	0.00675676	0.0075188	0.021756	0.0107973	0.0162866	0.00878735	0.00791557	0.0100503	0.00650195	0.00674157	0.00934579	0.00358423	0.00719424	0.0099889	0.0134192	0.0140433	0.0133206	0.0039267	0.00356295	0.0091638	0.0101266	0.0362319	0.0103704	0.00458716	0.00456621	0.00897959	0.00798935
ERFE_24	42	chr2	238159201	232	CG	0.00677966	0	0.0153846	0.0146341	0.00757576	0	0.0226365	0.0214067	0.0243112	0.0248421	0.0185714	0.0119048	0.0316344	0.03125	0.0208333	0.003663	0.0170455	0.033557	0.00501253	0.0208012	0.0213816	0.0178167	0.0192644	0.0131234	0	0.0397436	0.00888889	0.0237781	0.0143113	0	0.0230516	0.0149893	0.0174317	0.0151276	0.0325945	0.0188457	0.0170648	0.0113208	0.0143885	0.0132159	0.0270575	0.0247191	0.0234438	0.0148124
ERFE_24	45	chr2	238159204	235	CG	0.0168919	0	0.0203046	0	0.00769231	0.00628931	0.00870147	0.0138889	0.0162075	0.019983	0.012931	0.0029985	0.0194004	0	0.0162413	0.0111111	0	0.00675676	0.0151134	0.0146492	0.0115894	0.00911755	0.026362	0.0132626	0.0101266	0.0156047	0.0112108	0.00925926	0.0124555	0.00704225	0.0232558	0.0188273	0.0146886	0.0126502	0.0104302	0.0130797	0.00805524	0.0113636	0.0217391	0.00589971	0.0045403	0.0135747	0.00734095	0.0129267
ERFE_24	53	chr2	238159212	243	CG	0.00341297	0	0.0252525	0.00485437	0.0229008	0	0.00467914	0.00765697	0.0097561	0.0101223	0.0085592	0.011976	0.0141093	0.030303	0.00928074	0.00732601	0.0112994	0.00671141	0.0149254	0.00996933	0.0214168	0.0109926	0.017331	0.00791557	0	0.00513479	0.0133929	0.00660502	0.00178891	0	0.0131723	0.0090715	0.00816327	0.0137974	0.00648508	0.0047619	0.00113636	0.0150943	0	0.011782	0.0146067	0.00451467	0.00487013	0.0144975
ERFE_24	57	chr2	238159216	247	CG	0.00682594	0	0	0	0	0	0.00466356	0.00305344	0.00326797	0.0147555	0.0113798	0.010479	0.0123894	0.1875	0.00923788	0.014652	0.00574713	0.00675676	0.0149626	0.00691244	0.00492611	0.00874636	0.00699301	0	0.00763359	0.0025641	0.00900901	0.00529101	0.0212766	0.0140845	0.00987925	0.011236	0.013986	0.0138104	0.00912647	0.014218	0.00455581	0.0125628	0.0070922	0.00437956	0.00903955	0.0045045	0.00649351	0.011893
ERFE_24	63	chr2	238159222	253	CG	0.0136986	0.011236	0.0307692	0.0243902	0.0227273	0.025	0.0167448	0.0259542	0.0178571	0.0101053	0.0213371	0.021021	0.0159292	0.0322581	0.016129	0.0254545	0.0282486	0.0268456	0.0149626	0.00854037	0.0273179	0.0191995	0.0138648	0.0157068	0.0176322	0.0206452	0.0179372	0.010596	0.0142349	0.0140845	0.0209713	0.0160858	0.0111306	0.0153701	0.00524246	0.0225118	0.0341686	0.0201005	0.0214286	0.00877193	0.0238365	0.013544	0.0186688	0.0226974
ERFE_24	79	chr2	238159238	269	CG	0.0204082	0	0.0151515	0.0240385	0	0.00621118	0.00735294	0.021374	0.014658	0.00842105	0.00848656	0.0163934	0.00881834	0	0.00691244	0.00727273	0.00571429	0.00671141	0.00992556	0.00769231	0.0247117	0.0106555	0.0138889	0.0105541	0.0251256	0.0128535	0.0111607	0.00927152	0.0142857	0.00699301	0.0154525	0.0107124	0.0163647	0.0132283	0.00782269	0.00710059	0.00566893	0.0113208	0.00724638	0.0102639	0.01693	0.0113122	0.0161812	0.0125041
ERFE_24	81	chr2	238159240	271	CG	0.0169492	0	0.00505051	0	0.0229008	0.0125	0.00333333	0.0167939	0.014658	0.0189873	0.00570613	0.0163934	0.021164	0	0.00462963	0.0181818	0	0.033557	0.0200501	0.00769231	0.0221493	0.0110175	0.0069808	0.00787402	0.00753769	0.00774194	0.0199557	0.0133333	0.024911	0.0070922	0.0109649	0.0127728	0.0105018	0.00534423	0.00263158	0.00708383	0.0124858	0.00377834	0	0.00878477	0.016835	0.00675676	0.00485437	0.0151167
ERFE_24	85	chr2	238159244	275	CG	0.010274	0.0224719	0.025641	0.0147783	0.0381679	0.025	0.011471	0.0184332	0.0195759	0.0199153	0.0254958	0.00895522	0.0123239	0	0.00932401	0.0147059	0	0.0540541	0.0225	0.0131783	0.029703	0.0114342	0.0121951	0.00524934	0.0277778	0.00905563	0.00669643	0.0186667	0.0232975	0.0141844	0.0154355	0.0177419	0.0100532	0.0148172	0.0143229	0.0035545	0.0228833	0.0139417	0.00729927	0.0190616	0.0158371	0.0315315	0.0137875	0.00729927
ERFE_24	89	chr2	238159248	279	CG	0.0101695	0.0113636	0.0203046	0.00480769	0.0152672	0.0125786	0.005996	0.00611621	0.0113821	0.00927487	0.0127298	0.0179641	0.0106007	0	0.00691244	0.0181818	0	0.033557	0.0225564	0.0116369	0.00819001	0.00809848	0.010453	0.00522193	0.00251256	0.0129534	0.00446429	0.0106242	0.00178253	0.0140845	0.0121681	0.0107009	0.00580383	0.00814026	0.00780234	0.0070922	0.00568828	0.0075188	0	0.00587372	0.00901917	0.00224215	0.00161943	0.00756082
ERFE_24	94	chr2	238159253	284	CG	0.0102041	0	0	0.0146341	0.00763359	0.0125	0.0113865	0.0153846	0.0245499	0.0160338	0.00715308	0.010479	0.0124113	0	0.0163551	0.00364964	0.0115607	0.0405405	0.0176322	0.0123552	0.0123153	0.00553385	0.00702988	0.0105541	0.0151134	0.0155039	0.00446429	0.00403769	0.00894454	0	0.0099889	0.013971	0.010514	0.00596734	0.011734	0.0119048	0.00341297	0.0125786	0.0215827	0.00146628	0.00677966	0.00454545	0.0081367	0.00428901
ERFE_24	99	chr2	238159258	289	CG	0.037415	0.0909091	0.0507614	0.0288462	0.0610687	0.0372671	0.038255	0.041411	0.0324149	0.0393734	0.0509915	0.0376506	0.0159292	0.0322581	0.0509259	0.0404412	0.0454545	0.00675676	0.0405063	0.0417633	0.0397022	0.043634	0.0332168	0.0208877	0.0277778	0.0232859	0.045045	0.0348059	0.0285714	0.0215827	0.05	0.0490831	0.0416422	0.0397476	0.0325521	0.0310633	0.0478905	0.0340479	0.0214286	0.0352423	0.0249433	0.0452489	0.0429846	0.0319815
ERFE_24	104	chr2	238159263	294	CG	0.00337838	0.011236	0.0150754	0.00483092	0.0150376	0.00617284	0.00927152	0.00911854	0.0129032	0.0083717	0.0169014	0.0222883	0.00701754	0.0606061	0.0115741	0.00363636	0	0.0202703	0.00496278	0.0152672	0.0204082	0.00770218	0.0103448	0.0156658	0.0125313	0.00767263	0.0110619	0.00131926	0.0141844	0.00699301	0.0131291	0.00905218	0.00810654	0.00498909	0.00774194	0.00471143	0.00340136	0.00501253	0	0.00582242	0.00335946	0.0044843	0.00884956	0.00980392
ERFE_24	107	chr2	238159266	297	CG	0.00680272	0.011236	0	0.0144231	0	0	0.00922874	0.0181818	0.0128411	0.00671141	0.00704225	0.00593472	0.00175439	0	0.00229358	0	0.0114286	0.0268456	0.0124688	0.00306984	0.00816993	0.00965562	0.00862069	0.0052356	0.0075188	0.00769231	0.0154867	0.00131579	0.0141343	0.00699301	0.00109409	0.0100796	0.00407451	0.00936037	0.0129199	0.00940071	0.0102157	0.01375	0.0141844	0.00291545	0.00447928	0.00672646	0.00322581	0.0078637
ERFE_24	114	chr2	238159273	304	CG	0.0135135	0	0.0201005	0.00483092	0.0075188	0.00617284	0.00593668	0.0212121	0.0209003	0.00712191	0.0154712	0.0207715	0.0105263	0	0.0114679	0.0472727	0.0168539	0	0.00992556	0.00613027	0.0130187	0.0096432	0.00517241	0.0182768	0.0175439	0.00766284	0.00663717	0.00394737	0.0161002	0.00704225	0.012035	0.00794913	0.015055	0.011208	0.0103359	0.00938967	0.00904977	0.00625782	0	0.00582242	0.0134831	0.0134228	0.00966962	0.00946784
ERFE_24	118	chr2	238159277	308	CG	0.0202703	0.0561798	0	0.00961538	0	0.00617284	0.00791557	0.00909091	0.00966184	0.0175659	0.00984529	0.00740741	0.0157895	0	0	0	0	0	0	0.00916031	0.0138662	0.00737652	0.00689655	0.0078329	0.00250627	0.00510856	0.00443459	0.00657895	0.00176678	0	0.00874317	0.0116587	0.00865551	0.00746037	0.00517464	0.00938967	0.00564972	0.00374532	0	0.0101892	0.0033557	0.00447427	0.00561798	0.0101043
ERFE_24	127	chr2	238159286	317	CG	0	0.011236	0	0.0240385	0	0.00617284	0.0105611	0.0121212	0.0128411	0.0129545	0.00983146	0.0118871	0.0123023	0	0.0137615	0.0108696	0.0393258	0.00671141	0.0124069	0.012987	0.00325998	0.0102696	0.00345423	0	0.0100251	0.00510856	0.0133038	0.00394737	0.0159011	0.020979	0.0153173	0.00584174	0.0092539	0.00839291	0.0154839	0.00940071	0.00564972	0.00873908	0	0.00436681	0.0033557	0.0044843	0.00722892	0.011423
ERFE_24	133	chr2	238159292	323	CG	0.00675676	0.0224719	0.020202	0.0240385	0.0075188	0.00617284	0.0197759	0.0136986	0.0256822	0.0175439	0.00983146	0.0266667	0.0105079	0.030303	0.0183908	0.00363636	0	0.00671141	0.0173697	0.013772	0.0236349	0.0160514	0.0207254	0.0183246	0.0200501	0.0229885	0.00663717	0.00921053	0.0141593	0	0.0120219	0.0148778	0.00981524	0.0146326	0.0129032	0.0129108	0.019209	0.01625	0.0283688	0.00727802	0.0123043	0.0134228	0.0160514	0.0123819
ERFE_24	145	chr2	238159304	335	CG	0.00675676	0.011236	0.0151515	0	0	0	0.00527704	0.00454545	0.0145396	0.0100545	0.011236	0.00148148	0.00700525	0	0.00229358	0.00729927	0	0.0268456	0	0.00765697	0.00814332	0.00289296	0.00692042	0.00522193	0.0100251	0.00639386	0.00886918	0.0171504	0.0123675	0	0.00546448	0.00742706	0.00520231	0.00808709	0.00516129	0.00470035	0.00451977	0.00249688	0	0.00437318	0.00111857	0.0134228	0.00562249	0.00489716
ERFE_24	160	chr2	238159319	350	CG	0	0.0224719	0.00505051	0	0.0225564	0.0308642	0.00659196	0.0121212	0.011236	0.014626	0.00843882	0.00444444	0.00525394	0.030303	0.016055	0.00363636	0.00561798	0.0201342	0.00744417	0.013772	0.014658	0.0115533	0.00517241	0.00261097	0.00501253	0.00255428	0.00884956	0.00526316	0.00706714	0	0.0142077	0.00529661	0.0103986	0.00747431	0.00258065	0.0105634	0.00678733	0.00499376	0.0283688	0.00873362	0.00559284	0.0268456	0.00481928	0.0110858
ERFE_24	170	chr2	238159329	360	CG	0.00338983	0.011236	0.0150754	0.00480769	0.0075188	0.0246914	0.00791035	0.0106707	0.0177706	0.00921659	0.0112676	0.0163205	0.00878735	0	0.00917431	0.00362319	0	0	0	0.00612089	0.012215	0.0167526	0.00862069	0.0026178	0.00753769	0.0127877	0.00665188	0.00792602	0.0141343	0.00699301	0.0131148	0.0122081	0.0110209	0.0131209	0.0141935	0.00942285	0.0135593	0.0075	0.0142857	0.0101892	0.00894855	0.00672646	0.011254	0.0124224
ERFE_24	178	chr2	238159337	368	CG	0	0	0.00502513	0.00961538	0.0225564	0.0185185	0.0112137	0.0168453	0.0272873	0.00920502	0.0182584	0.0148368	0.00525394	0.030303	0.00229358	0.0181818	0.00561798	0.00671141	0.0148883	0.0152905	0.0227828	0.0260954	0.0138169	0.013089	0.0251256	0.00510856	0.0176991	0.0171958	0.00884956	0.013986	0.00657895	0.0101064	0.016185	0.0127726	0.00904393	0.0105882	0.0113122	0.01375	0	0.0189229	0.0167973	0.0111857	0.0177276	0.0104336
ERFE_24	186	chr2	238159345	376	CG	0.027027	0.0674157	0.0452261	0.00961538	0	0.0310559	0.0388926	0.0469697	0.0481541	0.0476987	0.0674157	0.0444444	0.0210158	0	0.0137615	0.0474453	0.0168539	0.0402685	0.0124069	0.030581	0.0545159	0.0208601	0.0207254	0.0208877	0.0427136	0.0191816	0.0353982	0.0223684	0.0353357	0.0629371	0.0349727	0.0292087	0.0369942	0.0239577	0.0335484	0.0211268	0.0180791	0.02375	0.0425532	0.0334789	0.0257271	0.0469799	0.0217042	0.0238251
ERFE_24	202	chr2	238159361	392	CG	0.0101695	0.011236	0.00505051	0.00480769	0.0300752	0.037037	0.00922874	0.0106222	0.00803859	0.0108741	0.00987306	0.00888889	0.0192644	0	0.0114679	0.00364964	0.0337079	0.00671141	0.00992556	0.0114767	0.00732899	0.0144695	0.0120898	0.0104439	0.00753769	0.00640205	0.0176991	0.0105402	0.00530035	0	0.00547645	0.0116835	0.0179191	0.0109	0.0116129	0.0117647	0.00564972	0.00873908	0.0070922	0.0174672	0.0202247	0.00894855	0.016881	0.0202284
ERFE_24	210	chr2	238159369	400	CG	0.00677966	0.0795455	0.0351759	0.0288462	0.0075188	0.00617284	0.0184575	0.0257576	0.0273312	0.0138018	0.0084507	0.0266667	0.0157895	0	0.00688073	0.00727273	0.0337079	0.0134228	0.0298507	0.00840979	0.00650407	0.0141207	0.0224525	0.0313316	0.0150376	0.00383142	0.0287611	0.0119048	0.0265018	0.034965	0.0131148	0.0153683	0.0109573	0.0133915	0.00645995	0.01649	0.0101695	0.0174782	0	0.0203785	0.013468	0.0246085	0.0160643	0.018911
ERFE_24	213	chr2	238159372	403	CG	0.0135135	0.0786517	0.040201	0.0144231	0.0526316	0.0493827	0.0210943	0.0393939	0.0482315	0.0402516	0.0323034	0.0503704	0.0140351	0.030303	0.0206422	0.0327273	0.124294	0.0134228	0.0322581	0.0320856	0.0325468	0.0327133	0.0396552	0.0417755	0.0401003	0.0242967	0.0597345	0.0328947	0.024735	0.0699301	0.0273224	0.0440552	0.0398844	0.0323887	0.0219355	0.0247059	0.0316384	0.0424469	0.035461	0.0305677	0.0425056	0.0201342	0.0289157	0.0410557
ERFE_24	224	chr2	238159383	414	CG	0.0202703	0.0898876	0.0201005	0.0192308	0.0225564	0.0123457	0.0191419	0.0212443	0.0595813	0.0301255	0.0183099	0.0414201	0.0245184	0	0.0137615	0.0543478	0.0337079	0.0738255	0.0272953	0.0297483	0.0235964	0.0196141	0.0448276	0.0391645	0.0075188	0.028133	0.0376106	0.0184453	0.0123894	0.0704225	0.0338798	0.0201913	0.0311598	0.0249066	0.0155039	0.0188014	0.0248588	0.0162297	0.0070922	0.0218978	0.0145414	0.00894855	0.00561798	0.0228087
ERFE_24	227	chr2	238159386	417	CG	0.0101695	0.0337079	0.0304569	0.0384615	0.0075188	0.0248447	0.011889	0.0121766	0.0372771	0.0261053	0.019774	0.0296736	0.0298246	0.030303	0.0137931	0.0398551	0.0282486	0.0201342	0.0075	0.0245023	0.00651997	0.0222079	0.0277778	0.0210526	0.0125313	0.0217949	0.0444444	0.01321	0.0141593	0.0140845	0.0186813	0.021855	0.0115808	0.0190565	0.0168394	0.0259128	0.0181818	0.02125	0.0425532	0.0189781	0.0213244	0.0224215	0.0152733	0.0144215
FGF19_25	28	chr11	69703247	775	CG	0.0610687	0.1	0.0526316	0.037037	0.235294	0	0.0958904	0	0.142857		0.0844444	0.0824176	0.0775862	0.0465116	0.0306122	0.0408163	0.0857143	0.105263	0.0909091	0.0666667			0.0692641	0.0378788	0.0673077	0.0291262	0.10219	0.0502513	0.0733333	0.025	0.0925926	0.125	0		0.0424837	0.0389016	0.0623145		0.0483871	0.0570571	0.0496032	0.0416667	0.0535117	0.0394737
FGF19_25	33	chr11	69703242	780	CG	0.0763359	0	0.103448	0.150943	0.176471	0.047619	0.109589	0.266667	0.214286		0.151111	0.116667	0.12931	0.142857	0.113402	0.122449	0.2	0.210526	0.204545	0.0344828			0.121212	0.0757576	0.0970874	0.0322581	0.0948905	0.0812183	0.0472973	0.075	0.135802	0.0729167	0.0465116		0.0423453	0.0709382	0.107463		0.133117	0.0903614	0.0697211	0.0769231	0.0766667	0.0198675
FGF19_25	39	chr11	69703236	786	CG	0.00763359	0.2	0.12069	0.0377358	0.117647	0.047619	0.0410959	0.133333	0.0714286		0.0442478	0.0549451	0.026087	0.119048	0.0408163	0.0612245	0.0857143	0	0.0232558	0.0333333			0.0519481	0.0615385	0.0576923	0.0225806	0.0583942	0.0251256	0.02	0	0.0493827	0.0520833	0		0.0521173	0.0228833	0.0207715		0.025974	0.0572289	0.0417495	0.0138889	0.0434783	0.0263158
FGF19_25	42	chr11	69703233	789	CG	0.0610687	0.2	0.0862069	0.037037	0.235294	0.0952381	0.1	0.133333	0.142857		0.106195	0.0769231	0.0517241	0.0232558	0.0510204	0.102041	0.114286	0.157895	0.113636	0			0.047619	0.0687023	0.0769231	0.0903226	0.080292	0.080402	0.0536913	0.05	0.0864198	0.0104167	0.0697674		0.0620915	0.0547945	0.11276		0.0451613	0.060423	0.0477137	0.0557491	0.0635452	0.0397351
FGF19_25	47	chr11	69703228	794	CG	0.0538462	0.1	0.0172414	0.0555556	0.294118	0.05	0.0273973	0	0.0714286		0.0892857	0.0718232	0.0521739	0.116279	0.0824742	0.0408163	0.114286	0	0	0.0333333			0.047619	0.0610687	0.00961538	0.0879479	0.0592593	0.040201	0.0133333	0.0512821	0.09375	0.0736842	0.0232558		0.0620915	0.0480549	0.0504451		0.0516129	0.0840841	0.0818363	0.0243056	0.0637584	0.0328947
FGF19_25	55	chr11	69703220	802	CG	0.0458015	0	0.0172414	0.0185185	0.176471	0	0.123288	0.0666667	0.214286		0.0752212	0.117978	0.0517241	0.139535	0.0714286	0.0408163	0.0571429	0.105263	0.0227273	0.0333333			0.047619	0.0378788	0.0865385	0.0551948	0.131387	0.00502513	0.0333333	0.05	0.104938	0.03125	0.0232558		0.0620915	0.043379	0.0593472		0.0681818	0.0870871	0.0457256	0.0659722	0.07	0.0657895
FGF19_25	58	chr11	69703217	805	CG	0.0229008	0	0.0344828	0	0.117647	0	0.0410959	0.133333	0.142857		0.0132743	0.0769231	0.0431034	0.0232558	0.0612245	0	0.0285714	0.157895	0.0222222	0.0666667			0.012931	0.0151515	0.0288462	0.0193548	0.0510949	0.0253807	0.0201342	0	0.0493827	0.0416667	0		0.019544	0.0342466	0.0474777		0.0290323	0.048048	0.0218254	0.0487805	0.0366667	0.0394737
FGF19_25	68	chr11	69703207	815	CG	0.0610687	0	0	0.0185185	0	0.047619	0.0547945	0.0666667	0.142857		0.0222222	0.0659341	0.0344828	0.0465116	0.0306122	0.0208333	0.0571429	0.0526316	0	0			0.0431034	0.00763359	0.00961538	0.02589	0.0441176	0.0201005	0.02	0.075	0.0254777	0.0421053	0		0.0163934	0.020595	0.0595238		0.0162338	0.0570571	0.0318091	0.0243902	0.04	0.0460526
FGF19_25	72	chr11	69703203	819	CG	0.0916031	0	0.0517241	0.0925926	0.235294	0.0952381	0.123288	0.2	0.357143		0.119469	0.154696	0.0948276	0.139535	0.0510204	0.122449	0.0857143	0.210526	0.0888889	0.1			0.172414	0.0833333	0.125	0.113269	0.145985	0.0854271	0.0533333	0.125	0.111111	0.168421	0.0232558		0.111111	0.0821918	0.142433		0.139159	0.147147	0.109562	0.097561	0.12	0.0657895
FGF19_25	95	chr11	69703180	842	CG	0.00763359	0	0.0172414	0.0555556	0.0588235	0.047619	0.0273973	0	0.285714		0.0752212	0.153846	0.0689655	0.0697674	0.0408163	0.183673	0.114286	0.0526316	0.0222222	0.0333333			0.0865801	0.0984848	0.0776699	0.0580645	0.0510949	0.110553	0.0333333	0.025	0.0740741	0.03125	0.0238095		0.0424837	0.0640732	0.0652819		0.0935484	0.060423	0.0753968	0.0418118	0.09	0.105263
FGF19_25	103	chr11	69703172	850	CG	0.0229008	0.2	0	0.0740741	0.117647	0.047619	0.0136986	0.0666667	0.142857		0.0442478	0.0494505	0.0344828	0.0465116	0.0204082	0.0408163	0.0857143	0.105263	0.0666667	0.0666667			0.0991379	0.0458015	0.0576923	0.0193548	0.0583942	0.0353535	0.00666667	0	0.0617284	0.0208333	0		0.0423453	0.0616438	0.0385757		0.02589	0.0483384	0.0396825	0.0381944	0.06	0.0197368
FGF19_25	120	chr11	69703155	867	CG	0.0763359	0.2	0.155172	0.111111	0.117647	0.047619	0.150685	0.2	0		0.181416	0.142857	0.232759	0.139535	0.163265	0.102041	0.171429	0.0526316	0.111111	0.166667			0.224138	0.234848	0.163462	0.13871	0.124088	0.125628	0.0866667	0.15	0.222222	0.114583	0.162791		0.127451	0.123288	0.154303		0.170968	0.216216	0.125249	0.111111	0.107023	0.157895
FGF19_25	129	chr11	69703146	876	CG	0.0763359	0.4	0.12069	0.12963	0.176471	0.190476	0.136986	0.0714286	0.142857		0.20354	0.203297	0.224138	0.209302	0.204082	0.183673	0.228571	0.105263	0.133333	0.166667			0.293103	0.25	0.144231	0.16129	0.160584	0.151515	0.12	0.1	0.141975	0.135417	0.162791		0.14658	0.146119	0.148368		0.151613	0.165165	0.117063	0.111111	0.186667	0.177632
FGF19_25	139	chr11	69703136	886	CG	0.0305344	0.1	0.0344828	0.0377358	0.0588235	0.142857	0.0136986	0	0.0714286		0.0355556	0.021978	0.0172414	0.116279	0.0408163	0.0204082	0.0285714	0	0.0444444	0			0.0344828	0.0378788	0.0288462	0.0355987	0.0510949	0.0206186	0.0133333	0.025	0.0617284	0.0104167	0.0232558		0.0358306	0.0549199	0.0178571		0.0260586	0.045045	0.0456349	0.0487805	0.08	0.0328947
FGF19_25	141	chr11	69703134	888	CG	0.0381679	0	0.0172414	0.0185185	0.0625	0	0.0273973	0	0		0.039823	0.0274725	0.0434783	0.097561	0.0408163	0.0612245	0.0285714	0	0.0222222	0			0.0603448	0.0378788	0.0288462	0.02589	0.0291971	0.0100503	0.0133333	0.025	0.0308642	0.0106383	0		0.00651466	0.0342466	0.0328358		0.0290323	0.048048	0.0298211	0.0696864	0.0433333	0.0264901
FGF19_26	24	chr11	69703743	279	CG						0.0561122	0.0434235	0.0234375	0.133333	0.0306122	0.0588235			0				0.034904	0.0277228	0.0125786		0.0447761	0.0416667			0.0444444		0	0.04	0.0454545	0.0471204	0.0422535	0.0322581	0.0264228	0			0.0714286		0	0	0.0255795	0.0407407	0.0265252
FGF19_26	30	chr11	69703749	273	CG						0.0628803	0.0380469	0.0542636	0.266667	0.0572391	0.0625			0				0.0364583	0.0509804	0.0316456		0.0384615	0.195652			0.0444444		0	0.04	0.0485934	0.0377113	0.0319149	0	0.0406504	0			0.0232558		0	0.047619	0.0239617	0.0252774	0.0430108
FGF19_26	40	chr11	69703759	263	CG						0.0242915	0.0276035	0.0307692	0	0.020339	0.030303			0				0.00869565	0.0175439	0.025		0.0454545	0.0625			0.0681818		0	0	0.0277778	0.0219355	0.0210526	0.03125	0.02	0			0.0232558		0	0	0.0175579	0.0245549	0.00527704
FGF19_26	49	chr11	69703768	254	CG						0.0444444	0.0361675	0.0692308	0.133333	0.0440678	0.0294118			0.0909091				0.0361446	0.0376238	0.01875		0.0310078	0.12766			0.0697674		0	0	0.0279898	0.0445026	0.0496454	0.03125	0.0141988	0			0.0487805		0.0714286	0	0.023126	0.0247219	0.0239362
FGF19_26	58	chr11	69703777	245	CG						0.0180361	0.0264317	0.0230769	0.0666667	0.0201342	0.0606061			0.0909091				0.0258176	0.0254902	0.00625		0.0225564	0.0416667			0.0222222		0	0	0.043038	0.0384123	0.0211268	0.03125	0.0140845	0			0		0	0.0952381	0.0119332	0.017284	0.021164
FGF19_26	68	chr11	69703787	235	CG						0.0159681	0.034375	0	0	0.0268456	0			0.0909091				0.0362069	0.0235756	0.0186335		0.0534351	0.0425532			0.0222222		0	0.08	0.0251256	0.0231959	0.0353357	0.03125	0.032	0			0		0.0714286	0	0.0191083	0.0220859	0.0184697
FGF19_26	70	chr11	69703789	233	CG						0.0160643	0.0271293	0.0153846	0	0.020339	0			0				0.052356	0.0335968	0.0189873		0.0390625	0.0416667			0.0454545		0.0769231	0	0.0532995	0.0298314	0.0391459	0	0.0282828	0.0666667			0.047619		0.142857	0	0.0273532	0.0328173	0.0106952
FGF19_26	74	chr11	69703793	229	CG						0.032	0.0308953	0.0923077	0.133333	0.0646259	0.0882353			0.0909091				0.0482759	0.0371094	0.0625		0.0225564	0.0212766			0.0227273		0.0714286	0	0.030303	0.0632258	0.0457746	0.0645161	0.0239521	0.0714286			0.116279		0.0714286	0	0.0271132	0.0334158	0.0291777
FGF19_26	82	chr11	69703801	221	CG						0.0343434	0.0422806	0.0615385	0.133333	0.077193	0.0909091			0				0.0679443	0.0140281	0.0324675		0.0526316	0.0666667			0.133333		0.0769231	0	0.0487179	0.0418301	0.035461	0.0333333	0.0245902	0			0.0487805		0.0714286	0.0952381	0.0383987	0.0510585	0.0566038
FGF19_26	90	chr11	69703809	213	CG						0.0699588	0.0904359	0.129032	0	0.116838	0.0606061			0.0909091				0.106572	0.0806452	0.0460526		0.0769231	0.0232558			0.285714		0.142857	0.0416667	0.0839895	0.108144	0.0879121	0.09375	0.0691824	0.0666667			0.2		0.142857	0	0.0814815	0.0725652	0.0856354
FGF19_26	94	chr11	69703813	209	CG						0.0504032	0.0512983	0.0697674	0	0.0813559	0.0882353			0.272727				0.109735	0.019685	0.0448718		0.0305344	0.0212766			0.0681818		0.0714286	0	0.0459184	0.0434211	0.0212766	0.0333333	0.0365112	0			0.05		0.0714286	0	0.0441767	0.0442092	0.0295699
FGF19_26	100	chr11	69703819	203	CG						0.0239521	0.0350438	0.0461538	0	0.0939597	0.09375			0				0.0331588	0.0371094	0.0443038		0.0150376	0.104167			0.0222222		0	0	0.0530303	0.055199	0.0629371	0.03125	0.0321285	0			0.0465116		0.0714286	0	0.0270916	0.0434517	0.0344828
FGF19_26	115	chr11	69703834	188	CG						0.0478088	0.104738	0.0839695	0.133333	0.0866667	0.264706			0				0.0531732	0.0604288	0.0496894		0.0222222	0.0416667			0.0666667		0	0	0.0678392	0.0803571	0.0664336	0.0322581	0.0575397	0.0666667			0.0930233		0.0714286	0	0.0323089	0.0598291	0.0498688
FGF19_26	130	chr11	69703849	173	CG						0.0715706	0.127103	0.10687	0.2	0.16	0.294118			0.454545				0.0787671	0.0758755	0.111801		0.037037	0.166667			0.111111		0.0714286	0.16	0.110276	0.107969	0.0801394	0.1875	0.077381	0.0666667			0.209302		0.214286	0.0952381	0.0543735	0.0676417	0.0682415
FGF19_26	148	chr11	69703867	155	CG						0.119048	0.143657	0.206107	0.266667	0.213333	0.441176			0.363636				0.116438	0.116732	0.15528		0.0666667	0.3125			0.0888889		0.214286	0.166667	0.10804	0.124041	0.132404	0.1875	0.139165	0.333333			0.27907		0.214286	0.142857	0.086546	0.0866382	0.133858
FGF19_26	153	chr11	69703872	150	CG						0.11753	0.188007	0.229008	0.2	0.23	0.352941			0.636364				0.109589	0.11284	0.173913		0.118519	0.291667			0.111111		0	0.2	0.177945	0.191816	0.114983	0.1875	0.142857	0.0666667			0.348837		0.142857	0.0952381	0.104724	0.115995	0.149606
FGF19_26	177	chr11	69703896	126	CG						0.0277778	0.0523364	0.0305344	0.266667	0.0668896	0.147059			0.0909091				0.0325342	0.0252918	0.0559006		0.0444444	0.0833333			0.0222222		0	0.08	0.0554156	0.0524297	0.0627178	0.0625	0.0398406	0			0.0697674		0	0	0.0307814	0.0324556	0.0289474
FGF19_26	180	chr11	69703899	123	CG						0.0555556	0.0522713	0.0534351	0	0.0566667	0.0294118			0.0909091				0.0377358	0.046875	0.0745342		0.0298507	0.0416667			0.0888889		0	0.08	0.0778894	0.0943878	0.0559441	0.125	0.0497018	0.0666667			0.0930233		0	0	0.0401891	0.0508267	0.0551181
FGF19_26	188	chr11	69703907	115	CG						0.0656064	0.0548628	0.0381679	0.2	0.05	0.0588235			0.0909091				0.0342466	0.040856	0.0931677		0.0447761	0.0833333			0.0222222		0	0.04	0.0959596	0.0703325	0.0629371	0.125	0.055666	0.0666667			0.0465116		0	0	0.0489345	0.0604765	0.0526316
FGF19_26	191	chr11	69703910	112	CG						0.0555556	0.036646	0.0697674	0.133333	0.07	0			0.0909091				0.0378007	0.0214425	0.0869565		0.037037	0.104167			0		0	0.08	0.0501253	0.0515464	0.0313589	0.0625	0.0457256	0.133333			0.047619		0	0.047619	0.037037	0.0281002	0.0368421
FGF19_26	202	chr11	69703921	101	CG						0.0537849	0.0298137	0.0769231	0.2	0.0367893	0.0294118			0				0.0463122	0.0272904	0.03125		0.0222222	0.0625			0.0444444		0.0714286	0	0.100503	0.0513479	0.0418118	0.125	0.0596421	0.0666667			0.0930233		0	0.047619	0.0464933	0.044621	0.0736842
FGF19_26	214	chr11	69703933	89	CG						0.0555556	0.0374298	0.0916031	0.133333	0.0766667	0			0.0909091				0.0310345	0.0545809	0.0496894		0.0296296	0.0416667			0		0	0	0.0906801	0.0485934	0.0836237	0.09375	0.0337972	0.0666667			0.0465116		0	0	0.0410742	0.0702934	0.0605263
FGF19_26	217	chr11	69703936	86	CG						0.0416667	0.0236613	0.0458015	0.0666667	0.03	0			0.181818				0.0205832	0.023301	0.0186335		0.0222222	0.104167			0.0444444		0	0.04	0.0250627	0.0294872	0.0139373	0.0625	0.0178926	0			0.0232558		0	0	0.0385523	0.0171149	0.0104987
FGF19_26	221	chr11	69703940	82	CG						0.0456349	0.034204	0.0384615	0.2	0.0401338	0.0294118			0				0.0428082	0.0446602	0.0124224		0.0296296	0.0625			0.0222222		0.142857	0	0.0776942	0.0448718	0.027972	0.03125	0.0257937	0			0.0232558		0.0714286	0	0.0243902	0.0395859	0.015748
FGF19_26	228	chr11	69703947	75	CG						0.0535714	0.0186567	0.0305344	0.133333	0.05	0			0				0.0462329	0.0213592	0.0621118		0.037037	0.0625			0.0444444		0	0.08	0.0552764	0.0434783	0.0348432	0.03125	0.047619	0			0.0232558		0	0.047619	0.0330448	0.0280146	0.0314961
FGF19_26	233	chr11	69703952	70	CG						0.0357143	0.0243446	0.0307692	0	0.0402685	0			0.0909091				0.0222985	0.0176817	0.025		0.0222222	0.0416667			0.0666667		0	0	0.0275689	0.0294494	0.0313589	0	0.0258964	0.133333			0.0465116		0	0.047619	0.0165224	0.013431	0.0183727
FGF19_27	23	chr11	69704746	-724	CG	0.0170661	0.0319917	0.0371887	0.0375657	0.0243205	0.0241047	0.033024	0.0258065	0.0293399	0.0299836	0.0285105	0.029283	0.0259105	0.0260909	0.0246575	0.0245555	0.0255053	0.0288227	0.0321543	0.0361091	0.0365638	0.0501337	0.022656	0.0205803	0.0179762	0.0208668	0.0453569	0.0170497	0.0300567	0.0326594	0.0263842	0.0230081	0.0257682	0.0228586	0.0254351	0.0143885	0.0172331	0.0200076	0.0153041	0.0259067	0.0148624	0.0186156	0.0208817	0.0257429
FGF19_27	25	chr11	69704748	-726	CG	0.00544662	0.017562	0.00922761	0.0206302	0.0214592	0.0158293	0.021567	0.0184502	0.0202578	0.0199203	0.0186667	0.0199836	0.0220157	0.00990099	0.0185749	0.0152413	0.0130058	0.0214739	0.0096401	0.0302806	0.017727	0.0180723	0.0188219	0.00945307	0.0168409	0.0140675	0.0262718	0.0162963	0.0283531	0.0217899	0.0223214	0.0132309	0.0124163	0.0155896	0.0120643	0.0107969	0.00837922	0.0106891	0.0149133	0.010989	0.0130419	0.0134105	0.0240217	0.0121069
FGF19_27	27	chr11	69704750	-728	CG	0.0250272	0.0309917	0.0420225	0.0341977	0.0358166	0.0295736	0.0343793	0.0369004	0.0496628	0.0393812	0.0421109	0.0566193	0.0371911	0.0283912	0.0338105	0.0305603	0.0231103	0.0415445	0.031491	0.044919	0.0273299	0.0301003	0.0362369	0.0155143	0.0373913	0.0220884	0.0494978	0.0252226	0.0440995	0.048249	0.0408922	0.0289979	0.0201813	0.0276174	0.021419	0.0221193	0.017229	0.0287893	0.0181378	0.0384733	0.0163453	0.0231092	0.0213013	0.0263662
FGF19_27	41	chr11	69704764	-742	CG	0.0119695	0.0144479	0.0296827	0.0225056	0.0228898	0.0172414	0.0319323	0.0212569	0.033701	0.0201311	0.017053	0.0358708	0.0234719	0.0211331	0.0240634	0.0186283	0.0226506	0.0180664	0.0269576	0.0301915	0.0326579	0.0200535	0.0250871	0.0111336	0.0295652	0.0274824	0.0353391	0.0133432	0.023399	0.0342412	0.019295	0.0174617	0.019538	0.0198293	0.0174029	0.0169666	0.0203398	0.018109	0.0269944	0.0182927	0.0187259	0.021511	0.0228771	0.02402
FGF19_27	44	chr11	69704767	-745	CG	0.0217628	0.0299587	0.0477816	0.0581832	0.0286123	0.037931	0.0665031	0.0534562	0.0710349	0.0442312	0.0652985	0.0995351	0.0337656	0.0373201	0.03961	0.0440305	0.0380723	0.0605173	0.0481386	0.0522443	0.0434355	0.0360963	0.0581882	0.0354251	0.0614849	0.0389246	0.0794258	0.0348148	0.0429524	0.0482866	0.0538033	0.0328218	0.0333369	0.0281549	0.0495315	0.0313464	0.0287219	0.0289966	0.0350242	0.0323072	0.0357995	0.0365021	0.0298103	0.0456621
FGF19_27	52	chr11	69704775	-753	CG	0.0105301	0.0413223	0.0222146	0.0326454	0.0272597	0.0207182	0.0422689	0.0231696	0.0409035	0.0264637	0.0306422	0.0416324	0.0227606	0.0166742	0.021335	0.019475	0.0149254	0.0459658	0.0115905	0.0294334	0.0295276	0.0147256	0.0233775	0.00844309	0.028729	0.0203056	0.0480287	0.02	0.0239625	0.0288387	0.0375325	0.013214	0.0150157	0.0133199	0.0241287	0.0133607	0.017977	0.0214026	0.0233683	0.0219847	0.0196438	0.024147	0.0213758	0.0240271
FGF19_27	55	chr11	69704778	-756	CG	0.00907112	0.0227038	0.0232877	0.0382883	0.0171674	0.0247763	0.025389	0.0248848	0.0275398	0.0241161	0.0269262	0.0377565	0.0237106	0.0157374	0.0234542	0.0203218	0.0202215	0.0370732	0.0218369	0.0353982	0.0245435	0.021419	0.0236934	0.0128205	0.0237888	0.0224854	0.0386819	0.0170497	0.0192213	0.0272798	0.0326652	0.0178799	0.0170295	0.015574	0.0321285	0.0195272	0.0184387	0.0161997	0.0189363	0.0216529	0.0183385	0.023622	0.0186047	0.0287018
FGF19_27	59	chr11	69704782	-760	CG	0.0217549	0.0371517	0.0556694	0.0734908	0.06	0.051105	0.0678844	0.0423573	0.0750916	0.0573368	0.0636994	0.0768389	0.0403324	0.0373034	0.051399	0.0567316	0.037999	0.0789859	0.021865	0.0551876	0.044946	0.0447861	0.0473868	0.030027	0.0518841	0.0365169	0.0858984	0.0348148	0.0483235	0.0444271	0.0530809	0.032766	0.0409376	0.0421793	0.0455154	0.0251799	0.0313397	0.0291595	0.0395002	0.0460085	0.0460128	0.049305	0.0336948	0.0361712
FGF19_27	72	chr11	69704795	-773	CG	0.0413643	0.0857438	0.0850119	0.0855214	0.0971429	0.0770819	0.146794	0.108856	0.118975	0.121141	0.10818	0.128282	0.0738748	0.0930337	0.0757991	0.0736664	0.0875842	0.166992	0.0674374	0.116519	0.100962	0.0929766	0.0937936	0.067139	0.086452	0.0660643	0.139346	0.0740741	0.0727318	0.0934579	0.115071	0.0869936	0.0547768	0.0688269	0.0883534	0.0601852	0.0921494	0.0729941	0.0616438	0.104541	0.107424	0.0897402	0.0937258	0.106975
FGF19_27	84	chr11	69704807	-785	CG	0.0250909	0.0412797	0.0318275	0.0304282	0.0472103	0.0254821	0.0574555	0.0397412	0.0623853	0.04194	0.0463876	0.0429784	0.0350233	0.0278902	0.0380981	0.0440678	0.0284612	0.0420538	0.0154143	0.0397351	0.0390502	0.019424	0.0345429	0.0293522	0.0386179	0.0285542	0.0705404	0.0244626	0.0273871	0.0327358	0.0504826	0.0364182	0.0304865	0.0283991	0.0227577	0.0174897	0.0320881	0.0274652	0.0318548	0.0353766	0.0275634	0.0338672	0.0232558	0.0350981
FGF19_27	86	chr11	69704809	-787	CG	0.0119826	0.0227038	0.0348242	0.0274024	0.0358166	0.0227273	0.0512262	0.0370028	0.0556235	0.0365254	0.0431655	0.04758	0.0242113	0.030153	0.0475175	0.0304826	0.0202801	0.0347358	0.0334405	0.0353461	0.0288348	0.019437	0.0254355	0.0202361	0.0321739	0.0214859	0.0613073	0.0111193	0.0244203	0.0466563	0.0375465	0.0216837	0.0236992	0.0205875	0.0281124	0.0195373	0.0263599	0.0179116	0.0257649	0.0363026	0.0199853	0.0357237	0.0232198	0.0295719
FGF19_27	101	chr11	69704824	-802	CG	0.0442671	0.071281	0.0491635	0.06574	0.0443491	0.0515818	0.0751161	0.0507849	0.0788509	0.0661041	0.0624166	0.0823755	0.0308824	0.040054	0.0570122	0.0372881	0.0333333	0.0777506	0.0406452	0.0679468	0.0621802	0.0395708	0.0498779	0.0327592	0.0453488	0.0316277	0.0956023	0.0356877	0.0427372	0.0695313	0.0599628	0.043052	0.0326416	0.0323958	0.052349	0.0293663	0.0361763	0.0335494	0.0496568	0.0433588	0.0391328	0.0417542	0.0395656	0.039658
FGF19_27	103	chr11	69704826	-804	CG	0.0261343	0.0414079	0.022541	0.0352456	0.037196	0.0309917	0.0461496	0.0313943	0.0678899	0.0576112	0.0344184	0.0492476	0.0208129	0.0337838	0.0313356	0.0220152	0.0283927	0.0537109	0.030303	0.0567847	0.0286555	0.0207219	0.0376832	0.0252951	0.0365854	0.0295062	0.0642618	0.0288889	0.025894	0.0482866	0.0442544	0.0195578	0.0218072	0.0160602	0.0240964	0.018509	0.0234674	0.029771	0.0314263	0.0347985	0.0216673	0.0283242	0.0170609	0.022975
FGF19_27	107	chr11	69704830	-808	CG	0.0166848	0.0310238	0.0197885	0.0315434	0.02	0.0254646	0.0355191	0.0360111	0.0459277	0.034176	0.0271855	0.0361347	0.0151589	0.0161943	0.0252664	0.0160881	0.0173578	0.0351906	0.0218931	0.0345334	0.0265591	0.0120401	0.0282328	0.0158516	0.0208696	0.0156627	0.0544543	0.0103704	0.0236862	0.044358	0.0256125	0.02	0.0201748	0.0165746	0.0147256	0.0102775	0.0162718	0.0158276	0.0209593	0.0188909	0.0121234	0.0202047	0.0189702	0.0212202
FGF19_27	112	chr11	69704835	-813	CG	0.0177729	0.0268318	0.0198291	0.0303826	0.0171429	0.0172533	0.0305344	0.0221811	0.0421503	0.0238708	0.0277112	0.0300875	0.0176039	0.00809717	0.0152253	0.0118745	0.0173244	0.0224939	0.011583	0.0257164	0.0240063	0.0113865	0.0240418	0.0114671	0.019136	0.0168776	0.0348615	0.00667161	0.0111056	0.0296412	0.0267658	0.0161771	0.0121938	0.00778699	0.00803213	0.020555	0.0146108	0.0152555	0.0205479	0.0170732	0.0146816	0.0170648	0.0127758	0.018726
FGF19_27	118	chr11	69704841	-819	CG	0.015245	0.0237358	0.0194739	0.0293343	0.0142857	0.0199725	0.0237445	0.0221198	0.0379902	0.0224614	0.0253266	0.0243569	0.0142192	0.0207207	0.0155298	0.0186916	0.030303	0.022439	0.0148387	0.017673	0.0253189	0.0127175	0.020579	0.00775717	0.0159467	0.0150482	0.031765	0.0155671	0.0175006	0.018677	0.0211738	0.0183447	0.0123017	0.014081	0.021419	0.012333	0.0155577	0.0148656	0.0185484	0.0167683	0.0141258	0.0191752	0.0127709	0.0150554
FGF19_27	120	chr11	69704843	-821	CG	0.0123367	0.0155119	0.0130092	0.0236486	0.0128755	0.018595	0.0207424	0.0175926	0.0226161	0.0206089	0.0290822	0.0270862	0.0176125	0.0116959	0.0149481	0.00594228	0.0293834	0.02	0.0109325	0.0183959	0.0118133	0.0100402	0.0111615	0.00776502	0.0162696	0.0174699	0.0310782	0.0125926	0.0130671	0.0194401	0.0226597	0.0102171	0.0105752	0.0125881	0.0187416	0.0174807	0.0105389	0.0120114	0.0233871	0.0134146	0.0128606	0.011292	0.0181959	0.0146018
FGF19_27	128	chr11	69704851	-829	CG	0.00980036	0.0227508	0.0235978	0.0390977	0.0200573	0.0144529	0.0278917	0.0277008	0.0386266	0.0327715	0.0429333	0.0407661	0.02329	0.017094	0.0286323	0.0187075	0.0298364	0.0332193	0.0269923	0.0243004	0.0255403	0.0181087	0.0265178	0.0202361	0.0275762	0.0247186	0.05037	0.0155671	0.0207203	0.0311042	0.0307978	0.0229983	0.0198575	0.0163276	0.0174029	0.0102828	0.0186782	0.0204121	0.0233777	0.0143293	0.0196547	0.0207295	0.0201942	0.0151716
FGF19_27	130	chr11	69704853	-831	CG	0.00979325	0.0237358	0.0201709	0.0210368	0.0214592	0.0179931	0.0248092	0.0231267	0.0244648	0.0298052	0.028	0.0369357	0.0166463	0.0103464	0.0185806	0.0135593	0.0129933	0.0317228	0.016731	0.0235467	0.0121807	0.00669792	0.0271872	0.0124916	0.0191638	0.0154836	0.0410599	0.0252413	0.0199852	0.018677	0.0119003	0.0161909	0.015861	0.0113265	0.0240964	0.0128535	0.0146213	0.0143048	0.0181378	0.0115854	0.0102752	0.0183872	0.0193723	0.0197349
FGF19_28	20	chr11	69704991	-969	CG	0.0272953	0.0384615	0.0568182	0.0124224	0.0333333	0.0306122	0.0720339	0.0625	0.0215054	0.0365854	0.0555556	0.0626003	0.0383142	0.0424528	0.0210084	0.058296	0.0517241	0.0676692	0.049505	0.0327869	0.0992167	0.0502283	0.0530233	0.0394589	0.0520833	0.033123	0.0530504	0.0557769	0.0311615	0.0294118	0.0597826	0.0153846	0.0358744	0.0331126	0.0358166	0.0411827	0.0486409	0.0586207	0.013834	0.0423892	0.0391459	0.0375494	0.0528233	0.0363036
FGF19_28	27	chr11	69704998	-976	CG	0.0299501	0.0327869	0.0228571	0.0310559	0.0327869	0.0299005	0.0247934	0.0992167	0.0210526	0.0235294	0.0269608	0.0288	0.0252381	0.0240187	0.0251046	0.0278571	0.0258621	0.0666667	0.029802	0.0454545	0.0238889	0.0235747	0.039778	0.0326577	0.0330435	0.0255763	0.0232558	0.027874	0.0284746	0.0294118	0.0322581	0.0247059	0.0279372	0.0226447	0.0256738	0.0267539	0.03	0.037931	0.0277778	0.0363289	0.0206195	0.0311891	0.0757576	0.0340909
FGF19_28	49	chr11	69705020	-998	CG	0.0972637	0.0912821	0.0982659	0.0875	0.0689655	0.080402	0.0692641	0.0625	0.0925532	0.0705882	0.0833333	0.0974026	0.0623782	0.0669856	0.0897436	0.0681818	0.156522	0.157895	0.0606061	0.285714	0.0916667	0.0976498	0.0750469	0.0954545	0.0727903	0.0942633	0.110526	0.0783133	0.0771429	0.104478	0.0659341	0.0997015	0.081448	0.0841751	0.0782609	0.0922946	0.0962428	0.0649123	0.0633663	0.0918234	0.096595	0.0722892	0.0997738	0.0689655
FGF19_28	72	chr11	69705043	-1021	CG	0.0049505	0.0327869	0.0992167	0.00609756	0.0697674	0.00497512	0.00413223	0.0338983	0.0425532	0.0119048	0.00487211	0.0032	0.00754717	0.0294118	0.0338983	0.00892857	0.032197	0.00740741	0.0223881	0.0223881	0.0368098	0.0134529	0.00369344	0.0124575	0.00171233	0.0046225	0.0377358	0.00197628	0.00842697	0.0528233	0.0363036	0.0757576	0.0340909	0.0196721	0.002849	0.00839454	0.00862069	0.00862069	0.00589391	0.00379507	0.00706714	0.00584795	0.0593607	0.0209438
FGF19_28	82	chr11	69705053	-1031	CG	0.0222222	0.101266	0.110465	0.0674847	0.0655738	0.125	0.0543933	0.0625	0.0736842	0.147059	0.0646341	0.0887097	0.0835606	0.103774	0.0705394	0.0538117	0.0608696	0.103704	0.0693069	0.0827869	0.0873973	0.0867857	0.0764977	0.0894382	0.0863918	0.0846841	0.0595855	0.177165	0.0536723	0.0757576	0.0913978	0.0834783	0.14955	0.123026	0.143972	0.142932	0.13281	0.141451	0.143478	0.0532319	0.0509666	0.0529412	0.136304	0.134483
FGF19_28	86	chr11	69705057	-1035	CG	0.0173267	0.0512821	0.0397727	0.0304878	0.0327869	0.01	0.00416667	0.0327869	0.0526316	0.0117647	0.0368098	0.0625	0.039924	0.0420561	0.0630252	0.0313901	0.0434783	0.0526316	0.029703	0.0992167	0.0136986	0.0178571	0.0435185	0.0270575	0.0379965	0.0278207	0.0415584	0.0237154	0.0536723	0.030303	0.0274725	0.0294118	0.0405405	0.0264901	0.0384615	0.0284211	0.0256776	0.0189655	0.0295276	0.0380228	0.0405644	0.0430528	0.0757576	0.103448
FGF19_28	106	chr11	69705077	-1055	CG	0.049505	0.1625	0.0852273	0.0802469	0.0819672	0.0248756	0.0580913	0.0625	0.115789	0.0352941	0.0771114	0.0830671	0.0473485	0.0794393	0.0666667	0.0403587	0.00862069	0.0671642	0.0693069	0.0454545	0.0277778	0.0758929	0.100646	0.0506757	0.0599315	0.0539291	0.0833333	0.0531496	0.0826211	0.0597015	0.0645161	0.101449	0.036036	0.039604	0.05	0.0462185	0.0469417	0.0499139	0.0649606	0.0435606	0.0671378	0.046875	0.0340909	0.0528233
FGF19_28	110	chr11	69705081	-1059	CG	0.0420792	0.1125	0.102273	0.0368098	0.0327869	0.079602	0.0801688	0.0992167	0.0425532	0.047619	0.0787208	0.1056	0.0632184	0.102804	0.0753138	0.0863636	0.0789474	0.0526316	0.0990099	0.0454545	0.0273973	0.0504587	0.0864312	0.047619	0.0958904	0.0747664	0.0866142	0.0728346	0.261364	0.0454545	0.0655738	0.0746269	0.0593607	0.0493421	0.0704023	0.0578339	0.0501433	0.0519931	0.083004	0.0610687	0.0496454	0.045098	0.0274725	0.0689655
FGF19_28	119	chr11	69705090	-1068	CG	0.0222772	0.025641	0.091954	0.054878	0.0327869	0.015	0.0294118	0.0697674	0.0315789	0.0352941	0.053152	0.0559105	0.04	0.0189573	0.0338983	0.040724	0.026087	0.0223881	0.0606061	0.0454545	0.0138889	0.0403587	0.0461681	0.0146561	0.04811	0.0324575	0.0391645	0.043222	0.0623229	0.0151515	0.0384615	0.0294118	0.0180995	0.0690789	0.0271429	0.0273396	0.0213675	0.0242215	0.0216535	0.0361905	0.0528169	0.0510806	0.0757576	0.0757576
FGF19_28	125	chr11	69705096	-1074	CG	0.0623441	0.0886076	0.221591	0.147239	0.114754	0.190955	0.192469	0.1875	0.236559	0.192771	0.226716	0.158654	0.121905	0.147619	0.1125	0.104072	0.103448	0.105263	0.108911	0.0909091	0.0277778	0.414414	0.172542	0.111364	0.121368	0.132308	0.0992167	0.144841	0.103448	0.220588	0.0983607	0.15942	0.0630631	0.107023	0.142857	0.103882	0.0931232	0.0958188	0.163386	0.112167	0.198934	0.126706	0.0659341	0.103448
FGF19_28	148	chr11	69705119	-1097	CG	0.0297767	0.0128205	0.0172414	0.0306748	0.0819672	0.0298507	0.0470085	0.0625	0.0105263	0.0119048	0.0477941	0.0384615	0.0497132	0.0328638	0.05	0.0945946	0.0173913	0.037594	0.029703	0.0909091	0.0277778	0.0358744	0.0608295	0.0398633	0.0347826	0.037325	0.0574413	0.0257426	0.0369318	0.0757576	0.0380435	0.0294118	0.0497738	0.0363036	0.0317003	0.042061	0.039886	0.0572917	0.0414201	0.047619	0.0335689	0.0434783	0.0337951	0.0344828
FGF19_28	166	chr11	69705137	-1115	CG	0.0591133	0.0632911	0.0284091	0.0368098	0.0327869	0.0149254	0.0666667	0.0625	0.0315789	0.0823529	0.0510949	0.028754	0.032197	0.0327103	0.0375	0.0225225	0.0603448	0.0962963	0.0490196	0.0327869	0.0992167	0.0491071	0.0527778	0.0416198	0.0377358	0.0277778	0.0518135	0.0472441	0.0368272	0.0597015	0.0702703	0.0434783	0.0179372	0.0460526	0.0340909	0.0564854	0.056899	0.0361446	0.0295276	0.0493359	0.0333919	0.0311284	0.0346495	0.0528233
FGF19_28	176	chr11	69705147	-1125	CG	0.330049	0.0125	0.0340909	0.140244	0.0983607	0.00497512	0.0702479	0.0625	0.0631579	0.0823529	0.0473876	0.0366242	0.0604915	0.0420561	0.0539419	0.0758929	0.0172414	0.140741	0.0490196	0.0454545	0.0140845	0.0401786	0.083871	0.0741573	0.0256849	0.04	0.0749354	0.0452756	0.0704225	0.0447761	0.0756757	0.0724638	0.058296	0.0990099	0.0552408	0.0930962	0.100996	0.0945017	0.0530452	0.056926	0.112478	0.0524272	0.0203046	0.103448
FGF19_28	185	chr11	69705156	-1134	CG	0.0566502	0.0625	0.0397727	0.0792683	0.0663934	0.0547264	0.053719	0.0625	0.0638298	0.0352941	0.040146	0.0812102	0.0433962	0.0934579	0.0648963	0.0625	0.0603448	0.037037	0.0694118	0.0454545	0.0327869	0.107623	0.0498155	0.0595506	0.0479452	0.0384615	0.0697674	0.137795	0.132022	0.0694118	0.0860215	0.0434783	0.0403587	0.0493421	0.049505	0.0501044	0.0625889	0.0549828	0.0314342	0.0721063	0.0369069	0.0466019	0.0544554	0.172414
FGF19_28	189	chr11	69705160	-1138	CG	0.0615764	0.075	0.0852273	0.134146	0.147541	0.065	0.0826446	0.125	0.0842105	0.0833333	0.0766423	0.0877193	0.0510397	0.0610329	0.0580913	0.125	0.0517241	0.118519	0.0784314	0.181818	0.0547945	0.0892857	0.0581181	0.0630631	0.0837607	0.0493066	0.131783	0.0746562	0.0955056	0.0294118	0.0860215	0.0724638	0.0403587	0.0721311	0.0665722	0.0628272	0.0742857	0.0412371	0.0354331	0.0512334	0.0793651	0.0603113	0.0875912	0.103448
FGF21_58	20	chr19	48750533	-4990	CG	0.962715	0.884615	0.96	0.967128	0.974265	0.977427	0.965487	0.969466	0.95672	0.982868	0.94913	0.950076	0.97	0.967635	0.972204	0.970069	0.961992	0.961905	0.981238	0.969376	0.945521	0.973801	0.959046	0.978354	0.967125	0.962006	0.97247	0.964449	0.968497	0.956183	0.963846	0.963661	0.973343	0.970677	0.965035	0.954195	0.970632	0.956425	0.962153	0.973176	0.97376	0.973804	0.95766	0.964526
FGF21_58	41	chr19	48750554	-4969	CG	0.960577	1	0.971329	0.940104	0.951673	0.956867	0.961947	0.951644	0.956522	0.951746	0.959743	0.942095	0.963371	0.955224	0.956662	0.945946	0.966013	0.970339	0.962193	0.957597	0.958537	0.961195	0.956832	0.95579	0.959508	0.960913	0.955241	0.958759	0.958051	0.957843	0.960461	0.959541	0.954198	0.95767	0.966934	0.956866	0.963351	0.960751	0.966612	0.949426	0.962984	0.961499	0.954664	0.949538
FGF21_58	51	chr19	48750564	-4959	CG	0.973608	1	0.982578	0.964533	0.97037	0.980594	0.976631	0.969231	0.972727	0.969543	0.970822	0.973374	0.978036	0.971784	0.977346	0.969231	0.992126	0.973712	0.99435	0.980024	0.981774	0.984014	0.97488	0.97769	0.973377	0.97532	0.972305	0.967992	0.979298	0.97561	0.973706	0.967092	0.966514	0.966182	0.982759	0.966825	0.977656	0.97627	0.968964	0.972113	0.966753	0.981864	0.973362	0.968769
FGF21_58	57	chr19	48750570	-4953	CG	0.961114	0.884615	0.950478	0.921007	0.96	0.961582	0.927088	0.959538	0.931663	0.929747	0.949029	0.925743	0.961699	0.946888	0.94842	0.954824	0.962092	0.955789	0.947269	0.976443	0.948843	0.966681	0.93425	0.958922	0.962044	0.94048	0.93617	0.950808	0.946541	0.935484	0.963175	0.947581	0.942029	0.951917	0.9598	0.950049	0.954704	0.942361	0.946114	0.947726	0.966126	0.955186	0.937799	0.971831
FGF21_58	77	chr19	48750590	-4933	CG	0.98374	1	0.970512	0.966292	0.967273	0.968539	0.971893	0.954111	0.977324	0.965952	0.959103	0.958681	0.968519	0.980198	0.967203	0.961069	0.973924	0.965373	0.966292	0.956573	0.964976	0.97038	0.958437	0.96732	0.97975	0.963055	0.980734	0.967437	0.970917	0.965986	0.968954	0.953846	0.959122	0.969809	0.966211	0.96423	0.970087	0.959689	0.976252	0.961908	0.968966	0.975414	0.971416	0.968351
FGF21_58	107	chr19	48750620	-4903	CG	0.975645	1	0.982639	0.96635	0.956364	0.973003	0.973163	0.980916	0.988662	0.978562	0.982425	0.973844	0.969775	0.974422	0.969755	0.987786	0.985677	0.968553	0.975655	0.967098	0.98303	0.961555	0.976897	0.981336	0.974099	0.977633	0.978503	0.979671	0.988804	0.97179	0.987745	0.981952	0.977255	0.979202	0.974181	0.979363	0.971577	0.969975	0.979499	0.97508	0.981609	0.978424	0.982661	0.972527
FGF21_58	110	chr19	48750623	-4900	CG	0.979455	0.961538	0.97316	0.981865	0.978182	0.990981	0.977143	0.98855	0.979545	0.984848	0.987242	0.979522	0.97817	0.980198	0.980707	0.987023	0.966057	0.969602	0.971805	0.976498	0.972222	0.986301	0.982593	0.978737	0.969949	0.977322	0.980734	0.976549	0.97359	0.966958	0.985282	0.977288	0.987888	0.980188	0.978877	0.976607	0.97999	0.984983	0.979506	0.965112	0.97156	0.987462	0.980952	0.984737
FGF21_58	114	chr19	48750627	-4896	CG	0.980411	1	0.954978	0.962036	0.974545	0.972973	0.938516	0.969466	0.959184	0.964061	0.954256	0.95947	0.966292	0.966997	0.953638	0.983969	0.970052	0.93501	0.97191	0.96483	0.972189	0.964207	0.967673	0.944717	0.97471	0.975155	0.948129	0.969516	0.9588	0.95724	0.95915	0.97393	0.97197	0.955003	0.972429	0.975423	0.967383	0.969705	0.96814	0.957621	0.977867	0.968907	0.965786	0.968959
FGF21_58	120	chr19	48750633	-4890	CG	0.966045	0.961538	0.972294	0.971527	0.974545	0.968504	0.95956	0.959924	0.961364	0.954574	0.945714	0.943876	0.96596	0.948845	0.961415	0.971669	0.980469	0.973767	0.966292	0.958872	0.968523	0.970393	0.955757	0.969905	0.964604	0.962112	0.966654	0.974099	0.982103	0.954236	0.960752	0.964548	0.951478	0.976174	0.962981	0.972108	0.974029	0.960245	0.955462	0.967604	0.973594	0.962851	0.962722	0.967762
FGF21_58	123	chr19	48750636	-4887	CG	0.987578	1	0.974003	0.988764	1	0.97973	0.981514	0.990458	0.986395	0.975394	0.982406	0.968549	0.983296	0.985974	0.986495	0.982443	0.976532	0.98218	0.990637	0.964789	0.98063	0.979231	0.981712	0.984303	0.977698	0.973921	0.970719	0.979685	0.987472	0.968902	0.968954	0.980615	0.982576	0.983557	0.979379	0.983091	0.98419	0.98108	0.983425	0.978292	0.985079	0.980924	0.981818	0.986001
FGF21_58	134	chr19	48750647	-4876	CG	0.973206	1	0.984416	0.985332	0.981818	0.973003	0.981107	0.998088	0.995465	0.986111	0.988774	0.988623	0.985544	0.981818	0.979408	0.967914	0.986962	0.995803	0.992509	0.996471	0.981774	0.984092	0.980622	0.987242	0.983616	0.972032	0.983686	0.984928	0.987466	0.984451	0.978758	0.985284	0.991667	0.990595	0.986581	0.983887	0.986396	0.988602	0.988943	0.981132	0.980189	0.977421	0.99003	0.98661
FGF21_58	136	chr19	48750649	-4874	CG	0.988528	1	0.985281	0.982744	0.952727	0.98536	0.978929	0.994264	0.984127	0.983596	0.981086	0.983687	0.993256	0.98595	0.989046	0.980901	0.983007	0.993711	0.985019	0.974209	0.990326	0.992481	0.98473	0.98036	0.986012	0.984792	0.985169	0.985634	0.982543	0.979592	0.981982	0.986631	0.987879	0.987253	0.9769	0.988791	0.981962	0.984701	0.98439	0.981119	0.986223	0.985449	0.983543	0.984175
FGF21_58	140	chr19	48750653	-4870	CG	0.981844	1	0.990476	0.970664	0.996364	0.961755	0.978041	0.990458	0.977324	0.981703	0.979987	0.977255	0.971098	0.986777	0.972312	0.98626	0.96875	0.96957	0.970037	0.984778	0.969807	0.983208	0.978319	0.973185	0.970247	0.97455	0.974064	0.983871	0.976713	0.985423	0.969747	0.982632	0.985595	0.981867	0.983859	0.978966	0.974777	0.976369	0.976252	0.972588	0.983922	0.97995	0.982676	0.976886
FGF21_58	152	chr19	48750665	-4858	CG	0.984652	1	0.96351	0.982714	0.989091	0.980856	0.974055	0.967557	0.977273	0.976567	0.974686	0.968465	0.981338	0.969371	0.974903	0.986228	0.972585	0.962225	0.968165	0.991794	0.98549	0.978742	0.97777	0.973469	0.968079	0.977909	0.963981	0.977933	0.987892	0.980545	0.974673	0.966578	0.96434	0.982533	0.982072	0.980504	0.974746	0.979972	0.977184	0.976123	0.981567	0.973856	0.970065	0.97619
FGF21_58	161	chr19	48750674	-4849	CG	0.97274	0.961538	0.976583	0.970639	0.985455	0.975281	0.961691	0.977099	0.954649	0.964602	0.970472	0.937026	0.975241	0.928867	0.974839	0.971713	0.972585	0.991588	0.954972	0.985932	0.986715	0.981424	0.965487	0.966918	0.974642	0.966418	0.965787	0.981742	0.962349	0.95614	0.974632	0.968583	0.971948	0.975134	0.971606	0.972856	0.98166	0.971619	0.972621	0.962116	0.966609	0.975377	0.966652	0.971359
FGF21_58	184	chr19	48750697	-4826	CG	0.983755	0.846154	0.97227	0.979239	0.981818	0.979775	0.978901	0.965649	0.970455	0.980442	0.978012	0.980653	0.97365	0.969421	0.973599	0.98855	0.949219	0.984277	0.986891	0.978898	0.97343	0.986301	0.974391	0.96038	0.978274	0.981372	0.979236	0.977536	0.973566	0.968811	0.982026	0.97328	0.973465	0.982209	0.980597	0.981707	0.977481	0.979132	0.984705	0.981105	0.975266	0.977923	0.976603	0.979306
FGF21_58	194	chr19	48750707	-4816	CG	0.944126	1	0.953247	0.937877	0.934545	0.975281	0.944688	0.942748	0.963719	0.940657	0.902439	0.940508	0.956326	0.929043	0.953698	0.946565	0.964844	0.948637	0.966229	0.942623	0.940821	0.950486	0.939286	0.939503	0.963701	0.936666	0.946667	0.964286	0.944494	0.936832	0.946034	0.9499	0.897805	0.94094	0.956792	0.961886	0.952816	0.954419	0.950894	0.94126	0.957532	0.954386	0.95671	0.949513
FGF21_59	31	chr19	48752626	-2897	CG	0.0157205	0.014881	0.0144231	0.0139721	0.0204082	0.00823045	0.0297793	0.0183602	0.0220075	0.02364	0.0157542	0.0282187	0.0125	0.0447761	0.00531444	0.012987	0.0218978	0.0143198	0.0100559	0.0155629	0.0138774	0.0134714	0.0189573	0.0111699	0.0151099	0.0112135	0.0209268	0.0128023	0.00826934	0.0206186	0.0220761	0.0209468	0.0131698	0.0137956	0.0119454	0.0154668	0.0142538	0.0161468	0.0147059	0.0197171	0.0122558	0.0124754	0.019475	0.0264701
FGF21_59	33	chr19	48752624	-2899	CG	0.00523104	0.0179641	0.016	0.0159363	0.0123457	0.0102669	0.0199893	0.0146171	0.0166891	0.0162553	0.0181317	0.0220459	0.0125142	0.002574	0.0053286	0.0168831	0.00973236	0.0191847	0.010101	0.0230583	0.00846754	0.0163684	0.0107852	0.0111765	0.00964187	0.00722892	0.02855	0.010916	0.010095	0.0103986	0.0132013	0.0219421	0.013654	0.0148782	0.00889497	0.0146314	0.011491	0.0140325	0.00584795	0.00817556	0.0122935	0.017869	0.00508331	0.00859333
FGF21_59	49	chr19	48752608	-2915	CG	0.00318102	0.00298507	0.011236	0.01	0.00479339	0.00282158	0.0200749	0.0175887	0.012959	0.0204021	0.0163087	0.0178253	0.0136364	0.0149254	0.00142857	0.00950585	0.00222494	0.00918465	0.0134078	0.0169196	0.00201101	0.0181472	0.0116782	0.0112161	0.0160167	0.0177419	0.0135542	0.0157668	0.0100592	0.00866551	0.0160226	0.0143885	0.0128833	0.0150073	0.0130809	0.0130275	0.012082	0.0140533	0.0116959	0.00817395	0.0154202	0.0119284	0.0167995	0.0161228
FGF21_59	54	chr19	48752603	-2920	CG	0.0104348	0.0148368	0.00479233	0.00793651	0.0204082	0.00821355	0.0143008	0.0138845	0.0149973	0.0159167	0.0180747	0.0171579	0.0141163	0.003305	0.00618375	0.0129032	0.00484262	0.00952381	0.00776915	0.0120669	0.0115226	0.00788541	0.00858001	0.00586166	0.0109589	0.011563	0.0126488	0.003305	0.00528479	0.0119863	0.0173302	0.0111004	0.0153487	0.0134964	0.0156463	0.00951848	0.0075167	0.0164654	0.0058309	0.00556269	0.00573833	0.00393185	0.0126582	0.0102284
FGF21_59	62	chr19	48752595	-2928	CG	0.00173611	0.0148368	0.00956938	0.0119048	0.0163265	0.00616016	0.0124404	0.00821485	0.00882117	0.0146409	0.00903023	0.0127529	0.012987	0.00296736	0.00530035	0.0142119	0.00483092	0.0047619	0.0155556	0.00828014	0.0136896	0.0112059	0.010296	0.0152403	0.0239562	0.0131684	0.0178439	0.00849858	0.0134977	0.00342466	0.0168697	0.011099	0.00897102	0.0100706	0.0153061	0.011475	0.00752089	0.0157394	0.00754717	0.00641026	0.008413	0.00918635	0.0123839	0.0148359
FGF21_59	66	chr19	48752591	-2932	CG	0.0078125	0.00296736	0.0015949	0.00397614	0.00408163	0.002574	0.0113727	0.0119836	0.00773952	0.00864101	0.00588928	0.0101143	0.00959368	0.00478469	0.0105914	0.011583	0.0193237	0.00477327	0.0144284	0.00671025	0.00493421	0.00620983	0.00686401	0.00877706	0.00615595	0.00678101	0.00742942	0.0023596	0.00293945	0.00856164	0.00562061	0.00770899	0.0113004	0.00535951	0.00306331	0.00475658	0.00863269	0.00804976	0.00485044	0.00684346	0.00458891	0.00196592	0.0056243	0.0087598
FGF21_59	73	chr19	48752584	-2939	CG	0.00607639	0.00295858	0.00159744	0.00198413	0.00816327	0.00410678	0.00476443	0.0104035	0.00481541	0.00883739	0.0106007	0.00572435	0.00733634	0.00295858	0.00353045	0.00514801	0.002574	0.00238095	0.00887902	0.00653707	0.00542674	0.00635609	0.00986701	0.00643651	0.00821918	0.00438771	0.0141159	0.00471921	0.00938967	0.00171527	0.0107728	0.00771084	0.00842747	0.00897158	0.00510204	0.00643537	0.00640312	0.00732064	0.00874636	0.00854701	0.00764818	0.0111402	0.0019685	0.00492876
FGF21_59	84	chr19	48752573	-2950	CG	0.00607639	0.00593472	0.00478469	0.0119284	0.00816327	0.0143737	0.0241251	0.0190054	0.0131051	0.0184894	0.021594	0.0224472	0.0129944	0.0179641	0.00972591	0.0142303	0.0120773	0.0261905	0.0167224	0.0225901	0.016938	0.0118005	0.0167382	0.0169789	0.0109514	0.00759089	0.0237918	0.00472813	0.0123312	0.00513699	0.0145267	0.0137631	0.0103343	0.0067592	0.0126108	0.0137178	0.00891117	0.00768949	0.0175439	0.0128315	0.0118547	0.0118188	0.0129505	0.00692521
FGF21_59	88	chr19	48752569	-2954	CG	0.00954861	0.0207101	0.0127592	0.0119048	0.0204082	0.0164271	0.00914308	0.0039899	0.0203154	0.00803463	0.00575186	0.00298153	0.0118577	0.00941176	0.0168142	0.019305	0.00415459	0.0190476	0.00552719	0.00274294	0.00124156	0.0125072	0.0171748	0.0204918	0.00752909	0.0131579	0.0304833	0.00849858	0.00997653	0.0136986	0.0131394	0.0171249	0.0209438	0.0138554	0.0132698	0.018192	0.0175487	0.0102489	0.0145773	0.0171013	0.0110941	0.0078637	0.00843645	0.0137629
FGF21_59	107	chr19	48752550	-2973	CG	0.00607639	0.00295858	0.015949	0.00396825	0.00816327	0.00410678	0.0119048	0.0148172	0.0147059	0.0136556	0.0137471	0.008359	0.0118644	0.0294118	0.00794351	0.00772201	0.003305	0.0166667	0.00555556	0.00637931	0.0128311	0.00592614	0.0111588	0.0111176	0.00410397	0.00677831	0.013373	0.00519358	0.00352113	0.00342466	0.00796253	0.00723851	0.00485044	0.0063867	0.00680504	0.00531617	0.00946284	0.00585437	0.00877193	0.00513259	0.00994264	0.008519	0.00281294	0.00468834
FGF21_59	116	chr19	48752541	-2982	CG	0.00434405	0.00846154	0.0191388	0.00795229	0.00408163	0.00205761	0.0129836	0.0151372	0.0104306	0.011205	0.010609	0.0101277	0.0112867	0.003305	0.0114841	0.0128866	0.00296736	0.0119048	0.00665927	0.0168762	0.00937963	0.0111962	0.0124464	0.0122951	0.0123119	0.0123703	0.0148588	0.011798	0.00646678	0.0205479	0.0150447	0.0096432	0.00996767	0.0104914	0.0149711	0.0103554	0.00919476	0.00915081	0.00874636	0.0136752	0.0122465	0.0118188	0.00900141	0.00800062
FGF21_59	121	chr19	48752536	-2987	CG	0.00694444	0.00591716	0.00637959	0.00198807	0.003305	0.0123203	0.0222222	0.0163986	0.0109626	0.0137579	0.0176817	0.0158381	0.00960995	0.00591716	0.0141218	0.002574	0.00483092	0.0190476	0.00665927	0.0141306	0.00955204	0.0128511	0.010296	0.00760679	0.00957592	0.00997208	0.0170877	0.00707881	0.00997653	0.0119863	0.0103044	0.00796428	0.0053918	0.0114382	0.0047619	0.00783655	0.0142061	0.00658858	0.0058309	0.00940171	0.00994264	0.00982962	0.00844357	0.0138376
FGF21_59	127	chr19	48752530	-2993	CG	0.00434028	0.00591716	0.00956938	0.002574	0.00296736	0.0102669	0.0100556	0.0154477	0.0130946	0.0147391	0.0192459	0.0109938	0.00507901	0.0147059	0.0132509	0.00643501	0.00241546	0.00238095	0.00666667	0.00877495	0.00937038	0.0123591	0.016302	0.00819193	0.00341997	0.00318979	0.00965825	0.011798	0.00762911	0.0119863	0.0135895	0.008792	0.00995248	0.00957543	0.00987066	0.00811189	0.00612472	0.00768386	0.00874636	0.0106838	0.00382702	0.0111402	0.00759494	0.00845244
FGF21_59	134	chr19	48752523	-3000	CG	0.0112847	0.00887574	0.0127796	0.00198413	0.00816327	0.0144033	0.0148227	0.0135775	0.0194979	0.022515	0.0482921	0.0303564	0.0112931	0.002574	0.0123566	0.024453	0.00966184	0.0119048	0.0144284	0.0142833	0.0154631	0.0105568	0.0167742	0.0175747	0.0170999	0.010371	0.00966543	0.0113475	0.0146714	0.0205479	0.0177986	0.00916215	0.0119475	0.0129541	0.0112245	0.0125909	0.00835887	0.0175695	0.0174927	0.0132592	0.0149197	0.00918635	0.00901917	0.0119167
FGF21_59	165	chr19	48752492	-3031	CG	0.00260417	0.00887574	0.00318979	0.015873	0.00408163	0.0144033	0.0145657	0.00947269	0.00321285	0.0116827	0.0145269	0.00660211	0.0129797	0.0441176	0.00442087	0.010296	0.0169492	0.0119048	0.0199778	0.00499483	0.0135113	0.00723275	0.00986701	0.0111306	0.0143639	0.00997208	0.00223547	0.0108644	0.00997653	0.0188356	0.0135831	0.00615199	0.0174219	0.00699385	0.00749064	0.0111951	0.00891862	0.00806156	0.00291545	0.00812313	0.00459418	0.015748	0.00873485	0.0119304
FGF21_60	38	chr19	48753238	-2285	CG	0.13458	0.078208	0.0803989	0.103151	0.101523	0.0633855	0.0717851	0.116883	0.14876	0.0730337	0.0821139	0.121879	0.0789503	0.0990399	0.0769794	0.0730662	0.0707203	0.0664095	0.0597015	0.0719921	0.118644	0.0913396	0.109611	0.0836391	0.140914	0.0788788	0.0943905	0.0576182	0.0700317	0.0681206	0.0828053	0.0671605	0.0448179	0.0735033	0.0852258	0.0677305	0.0577932	0.0701654	0.0832529	0.0895082	0.0797899	0.0792278	0.0817639	0.0725953
FGF21_60	46	chr19	48753230	-2293	CG	0.281164	0.093774	0.0867347	0.0888158	0.106742	0.0778473	0.08541	0.118594	0.0731707	0.0712251	0.0913263	0.137427	0.10177	0.109582	0.105124	0.0956184	0.0755906	0.0922999	0.0593737	0.0854022	0.0747126	0.186314	0.115455	0.0982585	0.11977	0.0971418	0.0510977	0.0641161	0.0479134	0.0731707	0.0966109	0.0876754	0.0512821	0.0744934	0.0859223	0.0781421	0.0654729	0.0789539	0.102952	0.0850643	0.0793212	0.0923659	0.14165	0.0527273
FGF21_60	63	chr19	48753213	-2310	CG	0.0760855	0.0877863	0.0535131	0.0696856	0.097201	0.0567358	0.0601202	0.0592486	0.0403226	0.0569801	0.0682393	0.0893735	0.0632995	0.139354	0.0794303	0.076824	0.0464567	0.0459423	0.0430894	0.0562685	0.0342857	0.0560109	0.0831892	0.0786602	0.1202	0.0709648	0.070747	0.0487569	0.0346601	0.0630231	0.0751369	0.0584158	0.0477528	0.0452112	0.0715998	0.0463527	0.0490622	0.0432854	0.0644224	0.0662717	0.0563026	0.0666164	0.0823651	0.0627262
FGF21_60	79	chr19	48753197	-2326	CG	0.0294041	0.0393046	0.0300828	0.0233959	0.0464881	0.0256854	0.0292722	0.0330935	0.00806452	0.0252809	0.0371468	0.0333451	0.0425068	0.0362755	0.031836	0.0360034	0.0360384	0.0230859	0.035743	0.045098	0.0225989	0.0181818	0.0391713	0.0264544	0.0555333	0.0298468	0.0410828	0.0282937	0.0194845	0.0320544	0.0314397	0.0220913	0.0306407	0.0321826	0.0247024	0.0316477	0.0275314	0.032203	0.0385999	0.035312	0.0302205	0.0293095	0.0340899	0.0267539
FGF21_60	81	chr19	48753195	-2328	CG	0.0222164	0.0354985	0.0189707	0.0201436	0.0211374	0.024667	0.022624	0.025788	0.016	0.0197183	0.028751	0.0194563	0.0326655	0.0257267	0.0117647	0.0370213	0.0222971	0.0127758	0.0164131	0.0215264	0.0393258	0.0261745	0.0297532	0.0212953	0.0326196	0.0199271	0.0431429	0.0195211	0.0197849	0.0201407	0.0348334	0.0181018	0.0195531	0.016317	0.0228666	0.023145	0.0177275	0.0233899	0.0271349	0.0223016	0.00790905	0.0221145	0.0297085	0.0154854
FGF21_60	108	chr19	48753168	-2355	CG	0.0166234	0.0256798	0.033912	0.0447588	0.0211374	0.0216963	0.0310054	0.038961	0.024	0.0223464	0.0472754	0.0457071	0.0185387	0.0249122	0.0212456	0.0264336	0.0274754	0.0282392	0.0200481	0.0185185	0.0393258	0.0161074	0.0313065	0.0203634	0.0458372	0.0265502	0.043611	0.0226838	0.0189886	0.0431724	0.0309189	0.0293974	0.0392157	0.0409357	0.0175394	0.021575	0.0196408	0.0225002	0.0244526	0.0250434	0.0161948	0.0234899	0.0206711	0.0261749
FGF21_60	110	chr19	48753166	-2357	CG	0.0208955	0.0294562	0.0260396	0.0631798	0.0211268	0.0174877	0.0277723	0.0200573	0.016129	0.0392157	0.041971	0.0389802	0.0153595	0.0133712	0.0213663	0.0251331	0.0204346	0.0106171	0.0196314	0.0224609	0.039548	0.0227577	0.0289331	0.0154184	0.037761	0.0196689	0.0441204	0.0273343	0.0103417	0.0160039	0.0278979	0.020558	0.0250696	0.0157895	0.0146307	0.0225235	0.0161919	0.0220164	0.0208931	0.0275041	0.017674	0.0125435	0.0205327	0.0160142
FGF21_60	112	chr19	48753164	-2359	CG	0.0188092	0.0279456	0.036283	0.0425827	0.0231621	0.0221675	0.0255979	0.0100287	0	0.0418994	0.0409427	0.0286457	0.0237343	0.0258549	0.0187337	0.0297809	0.0206986	0.024548	0.0264106	0.0312195	0.0168539	0.0188425	0.034656	0.0211581	0.041475	0.0177873	0.061893	0.0250629	0.0166227	0.02281	0.0227027	0.0132159	0.0338983	0.0204559	0.015649	0.0202611	0.0166488	0.0232973	0.0220893	0.0238095	0.0237301	0.0115456	0.0230278	0.0208086
FGF21_60	117	chr19	48753159	-2364	CG	0.0286938	0.0453172	0.0494051	0.0727189	0.0433249	0.0305569	0.0458906	0.0287356	0.0483871	0.0505618	0.0736939	0.0724119	0.043554	0.0511193	0.0303779	0.0449127	0.0408585	0.0534617	0.0340272	0.0479452	0.0338983	0.0335796	0.0620981	0.033824	0.0596477	0.0352376	0.0871678	0.0354788	0.0292326	0.0546249	0.0562405	0.037182	0.0364146	0.0426901	0.0385795	0.0344828	0.0193307	0.0346647	0.0404693	0.0416847	0.0236065	0.030668	0.0447899	0.0273484
FGF21_60	120	chr19	48753156	-2367	CG	0.0204055	0.0309902	0.0349142	0.0208865	0.018621	0.0278531	0.025156	0.0229885	0.0327869	0.0280899	0.0524417	0.039969	0.0139601	0.0227349	0.0194711	0.0274877	0.0204504	0.0252282	0.0232093	0.0342466	0.00568182	0.0147552	0.0393103	0.0243795	0.0492591	0.021559	0.0529928	0.0178835	0.026003	0.0413022	0.0322511	0.0229492	0.0251397	0.0199063	0.0233926	0.0282794	0.0155092	0.0237283	0.0217304	0.0270797	0.020047	0.019995	0.0276801	0.0172005
FGF21_60	159	chr19	48753117	-2406	CG	0.0135082	0.0135849	0.0189631	0.013429	0.0130785	0.0155134	0.0147262	0.012931	0	0.0114286	0.0162737	0.0335816	0.0107855	0.0176932	0.0133721	0.0219149	0.0093216	0.0137622	0.0147941	0.0273973	0.00571429	0.0154882	0.0211023	0.0155966	0.0219524	0.0185136	0.0302886	0.0143179	0.0153128	0.0135823	0.0157838	0.0156479	0.0222841	0.0146284	0.0159085	0.0106087	0.0138295	0.0163242	0.0133291	0.0242555	0.010754	0.0181231	0.0138825	0.0190024
FGF21_60	161	chr19	48753115	-2408	CG	0.0123441	0.0136054	0.0199516	0.0210795	0.0110943	0.0140671	0.0159185	0.0143472	0.016129	0.0169972	0.0166667	0.0420268	0.0137225	0.0284281	0.0235774	0.0283099	0.0197044	0.0164452	0.0244	0.0117763	0.0337079	0.0147552	0.0270624	0.029327	0.0331329	0.0223708	0.0343282	0.00911933	0.0160536	0.0325559	0.0240364	0.0176211	0.00558659	0.013466	0.0235354	0.0122595	0.0197997	0.0192605	0.019495	0.0228677	0.0180581	0.0232558	0.0216827	0.0160714
FGF21_60	171	chr19	48753105	-2418	CG	0.0279148	0.0226586	0.0300282	0.0303381	0.027666	0.0330293	0.0345066	0.035868	0.0403226	0.0364146	0.0285688	0.0476425	0.0294086	0.0551471	0.0333866	0.036201	0.0284532	0.0591264	0.0220088	0.0351562	0.0393258	0.0301003	0.0359781	0.0359739	0.0430574	0.0348785	0.0612381	0.0171756	0.018866	0.0291121	0.0307293	0.0268817	0.0334262	0.0145943	0.0319428	0.0203098	0.0143632	0.0287454	0.0258518	0.0329218	0.0206428	0.0257079	0.029888	0.0243179
FGF21_60	175	chr19	48753101	-2422	CG	0.0167402	0.0256798	0.0191455	0.0178158	0.0191339	0.010355	0.00998517	0.0143885	0.016	0.014245	0.0252334	0.0304287	0.00762527	0.0318971	0.02614	0.0253245	0.0160455	0.0227424	0.0192308	0.0175781	0.0114286	0.0127346	0.0149216	0.0192958	0.0334223	0.0135291	0.0344795	0.0108441	0.0208185	0.0155227	0.0201168	0.012213	0.0169972	0.0175541	0.0196918	0.0163962	0.0120703	0.0219387	0.0208367	0.0299978	0.00840856	0.0116683	0.0236905	0.0226056
FGF21_60	179	chr19	48753097	-2426	CG	0.0119418	0.0226415	0.0233777	0.0189771	0.028169	0.0226824	0.0267734	0.025825	0.032	0.0418994	0.0190459	0.0419389	0.0141628	0.0318865	0.0288992	0.0259519	0.0201916	0.0271928	0.0180361	0.0194932	0.0677966	0.0174029	0.0342091	0.0187214	0.0236888	0.022329	0.0405792	0.0171022	0.0223169	0.0400388	0.027027	0.0176211	0.0222841	0.024547	0.0249154	0.0158883	0.00779102	0.0217621	0.0158793	0.0294468	0.0132229	0.0246868	0.0234194	0.0267539
FGF21_60	188	chr19	48753088	-2435	CG	0.00778715	0.00981132	0.0187538	0.0125087	0.02363	0.0155287	0.0172993	0.0215827	0.008	0.0228571	0.0116494	0.0233146	0.0125231	0.0190317	0.0206186	0.0149	0.0103627	0.0124461	0.0128102	0.0156556	0.00571429	0.0168011	0.0181453	0.0114568	0.0208083	0.0146745	0.0249453	0.0094536	0.00538016	0.0162661	0.035027	0.0146771	0.0139665	0.00880282	0.0166709	0.0110613	0.0110772	0.011526	0.01389	0.0167912	0.010762	0.0125295	0.0156279	0.00890736
FGF21_60	191	chr19	48753085	-2438	CG	0.0172122	0.0227273	0.0250809	0.0357557	0.0428643	0.0276612	0.0214201	0.0216763	0.04	0.0402299	0.0183742	0.0310428	0.0205532	0.0290122	0.0265229	0.0256246	0.0268159	0.0208091	0.015261	0.0166503	0.017341	0.0257453	0.0253656	0.0199962	0.0298977	0.0183019	0.0306649	0.0183766	0.0259621	0.0350877	0.0271976	0.0108108	0.0167598	0.0170188	0.0263698	0.0218134	0.0144939	0.0215633	0.0210003	0.0321984	0.0209729	0.0231574	0.0268039	0.0202985
FGF2_29	23	chr4	122827406	576	CG	0.0154125	0.00609756	0.00559701	0.0127592	0.0238095	0.00892857	0.0277162	0.00515464	0.0112994	0.0108696	0.0159113	0.0236394	0.0154867	0.0133588	0.0195567	0.00645161	0.0240964	0.0160428	0.0145631	0.0121212	0.0221402	0.0256046	0.0138772	0.0132353	0.0153453	0.0156627	0.0122087	0.013899	0.0120482	0.0115473	0.0144928	0.00726744	0.0318792	0.0157756	0.0122429	0.0167264	0.0168567	0.0167436	0.0173035	0.0106458	0.0151203	0.0226415	0.0172786	0.0264386
FGF2_29	27	chr4	122827402	572	CG	0.0108108	0.0182927	0.00917431	0.014218	0.0190476	0.00659341	0.0164654	0.0203046	0.0167598	0.00715564	0.00866218	0.0169863	0.0117045	0.00385356	0.00775194	0.0226537	0.00882353	0.013369	0.00487805	0.0267062	0.0217391	0.00708215	0.0154424	0.0116448	0.00636537	0.019492	0.00655022	0.0137981	0.0149105	0.0112867	0.00808081	0.012987	0.00841751	0.00691443	0.0092233	0.0134653	0.00981836	0.008	0.010043	0.0104384	0.00544218	0.011257	0.00969828	0.0124224
FGF2_29	37	chr4	122827392	562	CG	0.00537153	0.011976	0.00543478	0.00776398	0.00471698	0.00652174	0.00862069	0	0.0111111	0.013986	0.00520833	0.0080819	0.012931	0.0132325	0.00761421	0.0031746	0.0116279	0.0104439	0	0.0058309	0.00358423	0.00832178	0.00698152	0.00812231	0.0068836	0.00998238	0.00751073	0.0143062	0.0107738	0.00224215	0.00808081	0.00570613	0.00829187	0.00769231	0.00477555	0.00740741	0.0115607	0.0107284	0.00921986	0.00481431	0.00935829	0.0120482	0.0031746	0.00457317
FGF2_29	53	chr4	122827376	546	CG	0.0199095	0.0242424	0.00554529	0.0110585	0.00956938	0.0132159	0.016269	0.015544	0.00558659	0.0071048	0.0168431	0.0191152	0.0205128	0.027027	0.0258398	0.0193548	0.0146628	0.0107239	0.00970874	0.0238095	0.0181159	0.0169972	0.0162297	0.0184825	0.0114286	0.02019	0.00976139	0.0130058	0.0197628	0.0181406	0.0247423	0.0229555	0.0168919	0.0112945	0.00970403	0.0173913	0.014174	0.0147476	0.0107681	0.0174095	0.014966	0.0188679	0.0160772	0.0124417
FGF2_29	62	chr4	122827367	537	CG	0.010989	0.00606061	0.0295749	0.00798722	0.0195122	0.0111607	0.01766	0.0103093	0.0172414	0.00905797	0.0230279	0.014333	0.0177122	0.0114723	0.0260417	0.0130719	0.0119048	0.00536193	0.00961538	0.00607903	0.0261194	0.0101597	0.0232558	0.0171737	0.0192678	0.0169389	0.0242024	0.0241581	0.0130391	0.0300926	0.0147368	0.0145773	0.0223752	0.0262467	0.0131707	0.0167732	0.0143707	0.0202546	0.010846	0.0148096	0.0158402	0.0152091	0.0252193	0.00775194
FGF2_29	67	chr4	122827362	532	CG	0.0134771	0.0180723	0.00559701	0.0109546	0.014218	0.010989	0.00437158	0	0	0.0125448	0.0143954	0.010917	0.0138081	0.00959693	0.0129032	0.00970874	0.0117647	0.0105263	0.0191388	0.00294118	0.0108696	0.0155148	0.0133111	0.00338164	0.0050665	0.00535714	0.0152339	0.00936599	0.0098912	0.00678733	0.00608519	0.0101892	0.0118443	0.00696864	0.00962927	0.00990884	0.0137727	0.0131805	0.00858984	0.00694927	0.0155721	0.0121723	0.00860215	0.0107198
FGF2_29	86	chr4	122827343	513	CG	0.00984781	0.00595238	0.0109489	0.0141287	0	0.0131004	0.00863931	0.0101523	0.0169492	0.00707965	0.012894	0.00708833	0.00942712	0.00190476	0.0102696	0.00645161	0.00882353	0.0132275	0.014218	0.0207101	0.00358423	0.0183616	0.0091135	0.0111488	0.0126024	0.012404	0.0130862	0.00941347	0.00789733	0.00677201	0.0246407	0.0100865	0.0033389	0.00689655	0.011583	0.00945626	0.0116732	0.0108696	0.0085531	0.00759669	0.00472016	0.00837989	0.00963597	0.00928793
FGF2_29	97	chr4	122827332	502	CG	0.00178571	0	0.00904159	0.00776398	0.00473934	0.010846	0.00538793	0	0	0.00174216	0.00568182	0.00378788	0.00359971	0.00377358	0.0101394	0.00634921	0.0116618	0.00260417	0.00469484	0.0204082	0.00357143	0.00970874	0.00574241	0.00528084	0.00626566	0.0111633	0.00647249	0.0071736	0.0058651	0.00227273	0.00808081	0.00285307	0.0100167	0.0102564	0.0085592	0.00626468	0.0082205	0.00282486	0.0070922	0.00688705	0.00468855	0.00829493	0.0021254	0
FGF2_29	104	chr4	122827325	495	CG	0.00444444	0.0238095	0.00905797	0.00465839	0.00469484	0.0021645	0.00859291	0.0201005	0	0.008726	0.0122642	0.00968784	0.00143369	0.0226843	0.0126263	0.0253165	0.0202899	0.0182768	0.00469484	0.0146199	0.0178571	0.0234807	0.0131201	0.0119617	0.00810979	0.00760679	0.0128617	0.0149786	0.0273171	0.00894855	0.0120482	0.0142653	0.00993377	0.00853971	0.00808369	0.00855365	0.0197115	0.0140687	0.0126939	0.00820793	0.0106596	0.0156394	0.00845666	0.00761035
FGF2_29	112	chr4	122827317	487	CG	0.0107239	0.0240964	0.00541516	0.0123839	0	0.0043573	0.01507	0.0100503	0.0164835	0.0122378	0.00567108	0.00484653	0.00645161	0.00379507	0.00125786	0.0031746	0.0144928	0.00520833	0.0140845	0.0058309	0.0142857	0.00828729	0.00738007	0.00858779	0.0143124	0.00351288	0.0160772	0.00428571	0.00974659	0.00896861	0.00806452	0.00710227	0.0132231	0.00853971	0.00619048	0.00816485	0.00819672	0.00788288	0.00352609	0.00617708	0.00533333	0.00460829	0.00527983	0.0121581
FGF2_29	116	chr4	122827313	483	CG	0.00711111	0.0119048	0.0180505	0.00465116	0.0140845	0.0130152	0.00751073	0.0201005	0.021978	0.00522648	0.00943396	0.0161117	0.009299	0.0169492	0.00632111	0.0189873	0.0202899	0.0130208	0.00938967	0.0058309	0.0179211	0.00966851	0.00819001	0.00381679	0.0155763	0.0087822	0.0106952	0.00856531	0.0126706	0.00224215	0.00201613	0.0227596	0.00330579	0.0119556	0.0109472	0.00972384	0.00962001	0.0112486	0.0098661	0.0116438	0.0106383	0.0137994	0.0116034	0.0197568
FGF2_29	119	chr4	122827310	480	CG	0.00623886	0.0119048	0.00543478	0.00465116	0.00471698	0.00433839	0.0214823	0	0.0167598	0.0139616	0.00898345	0.0129171	0.00859599	0.00378072	0.00888325	0.00316456	0.0115942	0.0078125	0	0.00584795	0	0.00414365	0.00737705	0.0071736	0.00747198	0.0129184	0.00537634	0.00644699	0.00783546	0.0112108	0.00806452	0.0128388	0.00496689	0.00598802	0.00618753	0.00895639	0.0101059	0.00338409	0.00776288	0.0102599	0.00533689	0.00827206	0.0158228	0.00913242
FGF2_29	130	chr4	122827299	469	CG	0.0115865	0.047619	0.00182482	0.0139752	0.00947867	0.0194805	0.0247046	0.0150754	0.0164835	0.0157068	0.01513	0.0134409	0.0193133	0.0094697	0.00883838	0.0222222	0.00290698	0.0130548	0.0235849	0.0116618	0.0322581	0.0165975	0.00942623	0.0200477	0.0174238	0.0158451	0.0117647	0.0207143	0.0204878	0.0112108	0.0120968	0.00714286	0.0115894	0.0187713	0.0128694	0.016725	0.0149182	0.0168919	0.00985915	0.0253078	0.0106596	0.0156538	0.0190074	0.0259146
FGF2_29	146	chr4	122827283	453	CG	0.00711744	0.0238095	0.00722022	0.00773994	0.00938967	0.00652174	0.0150215	0.0154639	0.0274725	0.0087108	0.0117925	0.0102041	0.00643317	0.00753296	0.0100756	0.00316456	0.0116279	0.00260417	0.00469484	0.0058309	0.00357143	0.00552486	0.00368249	0.0066762	0.00809465	0.00525701	0.0107181	0.00428266	0.00682261	0.0044843	0.0201207	0.00142045	0.00165289	0.0196749	0.00190114	0.00427849	0.0105718	0.00281373	0.00705716	0.0075188	0.0133156	0.00827206	0.0116156	0.00455927
FGF2_29	163	chr4	122827266	436	CG	0.0124444	0.0178571	0.0180505	0.0139319	0	0.0195228	0.00537057	0.00502513	0.00552486	0.0087108	0.0113154	0.00646204	0.009319	0.00564972	0.0100629	0.0191083	0.0115942	0	0.00938967	0.00291545	0.0107143	0.0207182	0.0114473	0.0133652	0.0105919	0.00935126	0.0203209	0.0207143	0.0233918	0.0134228	0.00803213	0.00994318	0.00165289	0.0059676	0.0190114	0.00972763	0.0201923	0.0185706	0.0119718	0.0116359	0.0106383	0.0137994	0.0095037	0.0136778
FGF2_29	185	chr4	122827244	414	CG	0.0106857	0.0119048	0.0126582	0.00310559	0.0187793	0.017316	0.019334	0.010101	0	0.0139373	0.0155955	0.0145396	0.00646552	0.00378788	0.0177215	0.015873	0.0057971	0.0104167	0.0187793	0.00879765	0.0142857	0.0165746	0.01638	0.0124521	0.0274485	0.0117028	0.00857449	0.00999286	0.00976562	0.0224215	0.00401606	0.0113636	0.00496689	0.00426621	0.00475059	0.0108907	0.01974	0.0152027	0.0169372	0.0137363	0.00866667	0.0110497	0.0095037	0.0167683
FGF2_29	189	chr4	122827240	410	CG	0.0044484	0.0238095	0.00543478	0.0219092	0.0234742	0.004329	0.0215054	0.010101	0.010989	0.008726	0.00707881	0.00916936	0.0122039	0.00566038	0.0075662	0.00634921	0.00581395	0.0078534	0.0047619	0.0262391	0.0178571	0.00966851	0.015625	0.014313	0.015625	0.00702165	0.00535332	0.009299	0.0117763	0.0112108	0.0120724	0.0113636	0.0116086	0.0111111	0.00856735	0.00934579	0.011063	0.0118377	0.00706215	0.00958248	0.00933956	0.0147465	0.0137566	0.00913242
FGF2_29	197	chr4	122827232	402	CG	0.00806452	0.011976	0.00914077	0.0015625	0.00469484	0.00440529	0.010846	0.00502513	0	0.0157895	0.0109212	0.0162426	0.0115357	0.0189753	0.0101394	0.00632911	0.0147493	0.0105263	0	0.00295858	0.0143369	0.0113475	0.0131904	0.0192215	0.018797	0.0094173	0.0075594	0.0158046	0.0107843	0.00672646	0.0102041	0.0200286	0.0216306	0.016295	0.0129248	0.00905155	0.0101597	0.0113314	0.00780142	0.0138026	0.0154987	0.0185701	0.0148462	0.0046225
FGF2_29	200	chr4	122827229	399	CG	0.00801425	0.0238095	0.0127042	0.0170807	0.0141509	0.0108225	0.0118026	0.0251256	0	0.0243902	0.0113154	0.0139635	0.0229062	0.0302457	0.0201258	0.0379747	0.026087	0.0078125	0.00469484	0.026393	0.0215054	0.00414938	0.0175797	0.0157293	0.0124611	0.0222092	0.0139186	0.00927909	0.03125	0.00447427	0.00401606	0.0199147	0.0149254	0.0102302	0.0137833	0.0132193	0.0168188	0.0140766	0.0141044	0.0164159	0.0093147	0.0129151	0.0274841	0.0289193
FGF2_29	206	chr4	122827223	393	CG	0.00713012	0.0238095	0.034296	0.00930233	0.0140845	0.00865801	0.00965665	0.0150754	0.0165746	0.00350877	0.0183789	0.013986	0.00860832	0.0112994	0.00757576	0.0221519	0.00289855	0.0130208	0.00943396	0.0116959	0.0142857	0.00414938	0.00982801	0.00811069	0.00561447	0.0117028	0.0192513	0.0150107	0.0146199	0.0111857	0.0100402	0.0113798	0.0198347	0.0145175	0.00902613	0.00855698	0.0129745	0.0112867	0.0141044	0.0136986	0.0146277	0.00645756	0.00952381	0.021309
FGF2_29	215	chr4	122827214	384	CG	0.0088968	0.0119048	0.00722022	0.00620155	0.0375587	0.0021645	0.00430571	0.0100503	0.0164835	0.00348432	0.0122699	0.00861141	0.012894	0.0169811	0.00628931	0.00952381	0.0145773	0.0208333	0.00938967	0.00291545	0.0107527	0.00829876	0.014356	0.0081262	0.0106117	0.00526624	0.00749465	0.00713776	0.00682261	0.0246085	0.0120482	0.0042735	0.00330579	0.00341297	0.00854701	0.00856364	0.0115496	0.00563698	0.00847458	0.010274	0.0073187	0.0110497	0.00527426	0.00761035
FGF2_30	57	chr4	122827545	715	CG	0.0148368	0.0113208	0.0133452	0.009839	0.00818182	0.00797267	0.00486224	0.00610998	0.0137112	0.00645161	0.00678349	0.0107034	0.00936759	0.00560897	0.00531915	0.00878906	0.00614912	0.00941915	0.00529101	0.00644122	0.00767263	0.0109318	0.0112711	0.00816549	0.0103493	0.0108475	0.00631987	0.0075535	0.0135135	0.0135135	0.0132743	0.0130261	0.00707269	0.0124031	0.0130522	0.0106124	0.00802213	0.00835282	0.00546602	0.00952381	0.0107399	0.0131815	0.00973882	0.0114068
FGF2_30	65	chr4	122827537	707	CG	0.00888012	0.00562852	0.0044484	0.00714286	0.00350263	0.0045403	0.00324544	0.00290456	0.00547445	0.00553467	0.0093194	0.00764331	0.00275482	0.00800641	0.00730897	0.00390244	0.0091954	0.00863422	0.010582	0.00643604	0.00510204	0.00467047	0.00521703	0.0062551	0.00517297	0.00643196	0.00774246	0.00544845	0.0109489	0.00311203	0.0114943	0.007	0.00591017	0.00814585	0.00576586	0.00596817	0.00774765	0.00535296	0.00691901	0.00875857	0.00835322	0.00717274	0.00752212	0.0121396
FGF2_30	68	chr4	122827534	704	CG	0.00988142	0.00757576	0.0106667	0.00892857	0.00909091	0.0125	0.0046282	0.00198413	0.0146654	0.00645161	0.0130238	0.00866463	0.00669819	0.00882117	0.00465426	0.00878049	0.00613027	0.0204082	0.00793651	0.00614205	0.0102041	0.00025974	0.00918197	0.0103345	0.0100356	0.0121827	0.00549124	0.0100587	0.0127831	0.0103627	0.00884956	0.012	0.000899054	0.0120295	0.0130522	0.0103913	0.00521018	0.00903614	0.00708011	0.00951294	0.0131422	0.00837321	0.00973882	0.0121304
FGF2_30	75	chr4	122827527	697	CG	0.00740375	0.011257	0.0106667	0.0116071	0.00350263	0.014756	0.0142103	0.00105263	0.00648352	0.00290456	0.00734463	0.00738854	0.00945999	0.00561347	0.00930851	0.00782014	0.00922367	0.00706436	0.00529101	0.00804505	0.00255754	0.00467775	0.00751723	0.00598802	0.00809061	0.00812458	0.00856444	0.0104778	0.00693431	0.0103734	0.0123784	0.011976	0.0134122	0.0104732	0.00476429	0.00862832	0.00858964	0.00771553	0.0089613	0.00836184	0.0119332	0.0101614	0.010643	0.0113293
FGF2_30	102	chr4	122827500	670	CG	0.00444006	0.00562852	0.0150977	0.00535714	0.00834862	0.00568182	0.00608519	0.00157895	0.0118505	0.0129032	0.00790737	0.00611465	0.00314713	0.00720576	0.00930851	0.0126829	0.0130168	0.0117739	0.0132275	0.0120579	0.0127551	0.00869159	0.00896767	0.0103345	0.0100226	0.00507614	0.00814996	0.0071249	0.0116618	0.0145228	0.0106195	0.01001	0.0102201	0.00542636	0.0117824	0.00906278	0.0113385	0.00802139	0.00976007	0.0117826	0.0071599	0.00538278	0.0119416	0.01059
FGF2_30	108	chr4	122827494	664	CG	0.00691017	0.00375235	0.0062167	0.00517857	0.00727273	0.00340909	0.00608766	0.0012766	0.00729927	0.00935484	0.0118544	0.00968153	0.0110149	0.00601281	0.0073187	0.00585366	0.0107198	0.00569859	0.0132275	0.00803213	0.00255102	0.0062273	0.0145985	0.00489396	0.00905563	0.0111713	0.00570497	0.0134116	0.00766144	0.00761658	0.0123784	0.006	0.0141565	0.0116279	0.00852344	0.00972376	0.00774336	0.00901804	0.0122001	0.00684151	0.0107527	0.0149522	0.00884564	0.00898254
FGF2_30	111	chr4	122827491	661	CG	0.00692042	0.0018797	0.00977778	0.00699463	0.00595238	0.00454545	0.00811359	0.00415282	0.0100273	0.00935484	0.00763143	0.00815494	0.00576044	0.0128411	0.00598404	0.0107317	0.0123077	0.00706991	0.0026455	0.00884956	0.00510204	0.0114405	0.0091858	0.00708447	0.0106831	0.00745005	0.0134914	0.0142917	0.0131723	0.00830737	0.00975177	0.00503006	0.00985416	0.0097012	0.00928016	0.0123976	0.0113636	0.0117057	0.00691901	0.00762195	0.0131579	0.00658288	0.0132861	0.011355
FGF2_30	118	chr4	122827484	654	CG	0.0118753	0.0093985	0.013369	0.0134048	0.00917431	0.00340909	0.0138099	0.00105263	0.00555352	0.00935484	0.0121538	0.00791422	0.0134122	0.00761409	0.00531292	0.00955034	0.0130669	0.00660079	0.0106101	0.0052856	0.0127551	0.0103842	0.0108696	0.0108844	0.00841969	0.0145763	0.0102082	0.00798319	0.0102302	0.00414508	0.0123894	0.00809045	0.011811	0.00630435	0.0115578	0.00753379	0.0124792	0.0127346	0.00549124	0.0140738	0.0131894	0.00960961	0.0110865	0.00987092
FGF2_30	120	chr4	122827482	652	CG	0.0113861	0.0075188	0.00712378	0.0080429	0.00909091	0.0022779	0.00892495	0.00157895	0.0100365	0.0129032	0.00707414	0.00867568	0.0133964	0.0076565	0.012	0.00684932	0.0115119	0.0125885	0.00795756	0.00563607	0.00767263	0.00778412	0.0108605	0.0103599	0.00549628	0.00813835	0.00938776	0.00547138	0.00950292	0.00830737	0.00531915	0.014014	0.0106719	0.00699029	0.00627195	0.00952803	0.00498891	0.00603015	0.0117934	0.0064688	0.00359281	0.0113704	0.00753546	0.00530303
FGF2_30	122	chr4	122827480	650	CG	0.00592885	0.00750469	0.0044484	0.0062724	0.00382166	0.00567537	0.00812018	0.00217865	0.00914913	0.00645161	0.00876945	0.0107143	0.00590784	0.00521217	0.0106667	0.00392157	0.00691776	0.0125589	0.00587302	0.0120579	0.00257732	0.00779221	0.00730536	0.0076232	0.00840608	0.00848033	0.00611995	0.00546218	0.00767544	0.00830737	0.0115248	0.00509054	0.00708661	0.00893204	0.00652119	0.00840522	0.00803324	0.00702341	0.00529101	0.00990099	0.00838323	0.0107849	0.00576752	0.0113723
FGF2_30	137	chr4	122827465	635	CG	0.0123518	0.00688555	0.00624442	0.0125336	0.00647249	0.00681818	0.00974817	0.00751644	0.0109489	0.0129032	0.00678541	0.00994644	0.00866142	0.00560448	0.0146277	0.0136585	0.00690184	0.00942655	0.00851852	0.0121359	0.00255102	0.0140552	0.00772765	0.00571273	0.00549628	0.00948188	0.00693029	0.0134228	0.0149471	0.0031185	0.00707339	0.013013	0.0102322	0.00582072	0.00702459	0.00841266	0.00691372	0.0076846	0.00570265	0.00912895	0.0119332	0.00958084	0.0088574	0.0060652
FGF2_30	142	chr4	122827460	630	CG	0.0143139	0.0112782	0.0088968	0.0134529	0.00909091	0.0125142	0.0113683	0.00421053	0.015582	0.00975817	0.0118745	0.00893313	0.00985028	0.0160772	0.011984	0.0165854	0.00613027	0.010989	0.0106101	0.00483481	0.00785714	0.00609553	0.00856665	0.0100735	0.0136054	0.00982718	0.0110159	0.0130034	0.00680672	0.0093361	0.0124004	0.0120361	0.00748621	0.00698216	0.00877853	0.0134986	0.0116183	0.00735048	0.00976404	0.0106504	0.00553166	0.0131579	0.0084108	0.0113636
FGF2_30	151	chr4	122827451	621	CG	0.00493827	0.0093985	0.0044405	0.00267857	0.00834862	0.0102623	0.013431	0.0105263	0.00913242	0.0129032	0.00847697	0.00841622	0.0149547	0.00400641	0.0133067	0.0136585	0.00920245	0.00550314	0.00793651	0.0160772	0.0102302	0.00987013	0.00814026	0.00788901	0.0165262	0.00881356	0.00652529	0.00963956	0.0109489	0.00829876	0.00708592	0.012024	0.00983865	0.0143689	0.0105475	0.00575094	0.0110619	0.00902105	0.0126068	0.00646388	0.0119904	0.005386	0.00708906	0.0159212
FGF2_30	164	chr4	122827438	608	CG	0.0138203	0.011257	0.0177936	0.00144772	0.00909091	0.0170261	0.0199025	0.00150538	0.0147059	0.0129032	0.010452	0.00893997	0.00787402	0.0152488	0.0153129	0.0185728	0.0176516	0.0141621	0.00795756	0.00809061	0.00384833	0.0140479	0.0154553	0.00599782	0.00940032	0.0118483	0.0106209	0.0142498	0.0131531	0.0145228	0.0132743	0.016016	0.00946372	0.0116414	0.0100503	0.0110668	0.0124654	0.016388	0.00855746	0.0125619	0.0143713	0.0149611	0.0115197	0.0168453
FGF2_31	31	chr4	122827684	854	CG	0.0137735	0.0588235	0.0114231	0.0124095	0.0127119	0.0135501	0.0113667	0.0182648	0.0115741	0.0224196	0.0198777	0.0184024	0.0131234	0.0153222	0.0173304	0.0113686	0.00827068	0.0142857	0.0137143	0.0187547	0.018615	0.0157759	0.0112439	0.0170407	0.00739523	0.0125196	0.0146085	0.0137975	0.0123717	0.0165394	0.0132184	0.0101781	0.0168685	0.0156025	0.0118145	0.0119576	0.0135606	0.010789	0.00996803	0.0139094	0.00970685	0.0149254	0.0142466	0.0189607
FGF2_31	37	chr4	122827678	848	CG	0.0132701	0	0.0217494	0.0180879	0.00626305	0.0202566	0.0335931	0.0354286	0.0126728	0.0172777	0.0189573	0.0143434	0.0177762	0.0112309	0.0235641	0.0117442	0.0202551	0.0101368	0.0309989	0.0269663	0.0126206	0.0173466	0.0167167	0.0147794	0.0228945	0.0166119	0.0157678	0.0192145	0.0225544	0.0170994	0.0256264	0.0194503	0.0154506	0.0213891	0.0234945	0.0248371	0.0158628	0.0183191	0.0178504	0.0186857	0.0166634	0.0194411	0.0195759	0.0311298
FGF2_31	39	chr4	122827676	846	CG	0.0137539	0	0.00988701	0.00931195	0.0103734	0.0155827	0.00832215	0.0160183	0.00811124	0.010989	0.0068608	0.0106876	0.00888347	0.0098699	0.00956938	0.00999565	0.0275913	0.0131512	0.00568828	0.0246637	0.00598802	0.0109642	0.00929628	0.00891192	0.0109674	0.00867303	0.0104569	0.014132	0.00920326	0.00761421	0.00968109	0.00928662	0.0120172	0.00430931	0.00817135	0.0110348	0.0119861	0.00868028	0.0112676	0.00755509	0.0104287	0.0121544	0.0144218	0.0182009
FGF2_31	49	chr4	122827666	836	CG	0.0111348	0	0.0089496	0.0216718	0.0166667	0.00814664	0.00940607	0.0125571	0.0103687	0.0109612	0.00807066	0.0157385	0.00836237	0.00716204	0.00771492	0.0143666	0.00746269	0.00756048	0.015891	0.01044	0.0252226	0.013141	0.00958754	0.0113801	0.0141948	0.00622084	0.0129516	0.0134879	0.0109948	0.00947568	0.0153409	0.0101351	0.00556031	0.00764636	0.00741107	0.00908868	0.0120792	0.00980392	0.00979284	0.0115522	0.00926105	0.00667273	0.00597826	0.0114943
FGF2_31	52	chr4	122827663	833	CG	0.00964252	0	0.0093633	0.00307692	0	0.0134771	0.008	0.00681044	0.0103093	0.00795645	0.0096955	0.0074178	0.00692401	0.0088968	0.00693178	0.0103627	0.00445104	0.0160643	0.00338219	0.00445104	0.00664207	0.00671355	0.0102325	0.00824742	0.00665692	0.00808533	0.00791318	0.00922045	0.010929	0.00693132	0.00451467	0.0130143	0.00552956	0.00689	0.00466601	0.0121996	0.00613575	0.00574346	0.00598131	0.00938282	0.00749712	0.00754375	0.0145985	0.0114823
FGF2_31	54	chr4	122827661	831	CG	0.0144174	0	0.0159475	0.0144033	0.0165631	0.0162053	0.0209115	0.0159635	0.0126728	0.0138307	0.017129	0.0134565	0.01386	0.0200356	0.00878799	0.0134257	0.0201042	0.0216407	0.00225734	0.0074239	0.00739645	0.00989467	0.0155008	0.0103199	0.0149886	0.0151593	0.0133545	0.0161527	0.0174434	0.0189036	0.013567	0.0125786	0.0102215	0.0121284	0.0168263	0.00782109	0.00883257	0.0137424	0.0134731	0.012325	0.0175371	0.0144928	0.0151803	0.0201319
FGF2_31	66	chr4	122827649	819	CG	0.016	0	0.0154784	0.0231125	0.0248447	0.0248991	0.0211004	0.00796359	0.0183486	0.0167434	0.0166768	0.0178751	0.0145707	0.0200089	0.0208486	0.0212213	0.0141264	0.0221998	0.0158192	0.0133432	0.0237918	0.0114979	0.0223525	0.0208333	0.0155869	0.0247678	0.0201085	0.0247379	0.0229107	0.0176434	0.0181303	0.0247483	0.012766	0.0187738	0.012652	0.0192942	0.0195677	0.0178857	0.0226253	0.0194033	0.0202195	0.025974	0.0167568	0.0163138
FGF2_31	68	chr4	122827647	817	CG	0.00660377	0	0.00468604	0.00410889	0.00207469	0.00672948	0.0050775	0.00342075	0.00572738	0.00795978	0.00531108	0.0106533	0.00554785	0.0142412	0.00877835	0.00648508	0.0118782	0.0135815	0.00682594	0.0074184	0.00739098	0.00767018	0.0111354	0.00392238	0.00503901	0.0065382	0.0131222	0.004836	0.00910747	0.00819156	0.00564972	0.0113255	0.00553899	0.00712928	0.00516161	0.0045166	0.00921895	0.00447284	0.00916573	0.00835771	0.00885467	0.00694654	0.00649351	0.00556135
FGF2_31	85	chr4	122827630	800	CG	0.0143529	0	0.0135959	0.0087269	0.0310559	0.00875421	0.00935329	0.0147895	0.0240826	0.019263	0.0201515	0.0130444	0.0107434	0.00934164	0.0138737	0.0146868	0.0318991	0.0150602	0.0146727	0.0118782	0.00960828	0.0118249	0.0166882	0.0167045	0.0164068	0.0140942	0.0190002	0.0121619	0.00859375	0.0119647	0.0163565	0.0159129	0.00980392	0.011639	0.0123926	0.0108497	0.0127861	0.0135696	0.010483	0.0112806	0.00691643	0.0114665	0.0208164	0.0138793
FGF2_31	87	chr4	122827628	798	CG	0.00635743	0.0294118	0.00750117	0.00462012	0	0.0107672	0.0114789	0.00681044	0.00802752	0.00460637	0.00712337	0.00782504	0.0100503	0.00625	0.00583729	0.00821444	0.013373	0.0171198	0.00677201	0.00519288	0.00663717	0.0118173	0.0054672	0.00453702	0.00780488	0.00687758	0.00701675	0.00818296	0.00391032	0.00378788	0.00564972	0.00964361	0.00468085	0.00595096	0.00932973	0.00464094	0.00358285	0.00782248	0.00448347	0.00459386	0.00693107	0.00725076	0.00460206	0.00312283
FGF2_31	95	chr4	122827620	790	CG	0.00941176	0	0.0103578	0.00308325	0.0165975	0.0101078	0.0171306	0.0102041	0.0137457	0.0159196	0.0119715	0.0128824	0.00936687	0.0142412	0.00841258	0.0116782	0.0156366	0.00100553	0.00681044	0.00967982	0.00444444	0.00928594	0.0104446	0.00928601	0.00634869	0.00966184	0.00996828	0.010703	0.00730498	0.0119723	0.0107893	0.0117845	0.00511509	0.00953743	0.00921263	0.00964827	0.0110186	0.00798594	0.0114189	0.0177379	0.00943941	0.0148171	0.0102953	0.0152778
FGF2_31	98	chr4	122827617	787	CG	0.00353607	0	0.00328176	0.0102669	0.0103306	0.0148048	0.00667557	0.004561	0.00688863	0.00754401	0.00849257	0.0120385	0.0105829	0.00757576	0.00474799	0.00606061	0.00742942	0.0135678	0.00451467	0.00371747	0.00958702	0.00798977	0.0108382	0.0080313	0.00780615	0.00602306	0.00656852	0.00608477	0.00964044	0.0094399	0.0101523	0.00963149	0.0123509	0.0104662	0.010931	0.00989011	0.0118971	0.00974441	0.00767647	0.011067	0.00653846	0.010574	0.00812788	0.0100659
FGF2_31	100	chr4	122827615	785	CG	0.00824499	0	0.00890347	0.00924499	0.00206612	0.00944669	0.00988512	0.00340522	0.0114548	0.0104646	0.0104641	0.00922398	0.00329347	0.00800712	0.0105878	0.0077821	0.00594354	0.015083	0.00677201	0.00520059	0.00664697	0.0102269	0.00903854	0.00865266	0.00878334	0.00688587	0.00950011	0.0075535	0.00416341	0.0125945	0.0147142	0.0134285	0.00469283	0.00761542	0.00748926	0.0108537	0.0108696	0.0121386	0.0119604	0.00771637	0.00788613	0.00876928	0.00568336	0.00832755
FGF2_31	103	chr4	122827612	782	CG	0.011543	0	0.0103432	0.0133814	0.00622407	0.012786	0.0170895	0.0125428	0.00344828	0.00967199	0.0113792	0.00943207	0.0174892	0.021836	0.0113387	0.00648228	0.0089153	0.0145582	0.0225989	0.016369	0.00517751	0.015655	0.0103287	0.0105285	0.0159272	0.01171	0.0122144	0.0155169	0.0138237	0.0195091	0.0141323	0.011335	0.00808511	0.0128449	0.00762139	0.0168375	0.0130368	0.010222	0.0117823	0.00960134	0.0115407	0.0169184	0.0181326	0.0132128
FGF2_31	105	chr4	122827610	780	CG	0.00612197	0	0.0084507	0.00821777	0.00619835	0.00810263	0.00721154	0.00227273	0.0114943	0.00753769	0.00515855	0.00742227	0.00623269	0.00891266	0.00621118	0.00909485	0.00743494	0.0110442	0.0124014	0.00965825	0.00148038	0.00894283	0.00597134	0.00679712	0.00666884	0.00532921	0.00655367	0.00964361	0.00702942	0.0113422	0.0073571	0.00335852	0.0106474	0.00642398	0.00687876	0.00378187	0.00933265	0.0134142	0.00992509	0.00918005	0.00692574	0.0138721	0.00891651	0.00763889
FGF2_31	111	chr4	122827604	774	CG	0.0162851	0	0.0178153	0.00924974	0.0103734	0.00471698	0.0144269	0.014756	0.0103211	0.0205365	0.0126025	0.00943775	0.00830881	0.0129291	0.0131531	0.012987	0.0148478	0.00505306	0.0146727	0.0111276	0.00295203	0.0102106	0.0106362	0.00453515	0.010889	0.0154746	0.0135808	0.012987	0.0176991	0.00943396	0.0118711	0.0134172	0.016617	0.0130734	0.0115422	0.00939483	0.015739	0.0147176	0.0142322	0.0150345	0.0134745	0.00846433	0.00949024	0.00799722
FGF2_31	116	chr4	122827599	769	CG	0.0257197	0.0588235	0.0254237	0.0364476	0.026971	0.027628	0.0361349	0.0317821	0.0389908	0.0348886	0.0409836	0.0286976	0.0337721	0.0418336	0.0300037	0.0255301	0.0215774	0.0236776	0.0463277	0.0461653	0.0369276	0.0275376	0.0268764	0.0385726	0.0260247	0.032863	0.0278344	0.032522	0.0286981	0.0358942	0.0328426	0.0298069	0.0435339	0.0297336	0.0404326	0.0366703	0.0307062	0.0380313	0.0357544	0.03467	0.0325501	0.0320532	0.0316473	0.0232801
FGF2_31	170	chr4	122827545	715	CG	0.0120056	0	0.00984067	0.00718317	0.014553	0.0141414	0.00560897	0.0113636	0.0126147	0.0138133	0.0063675	0.00963468	0.00848338	0.00712061	0.0160701	0.00907912	0.0089153	0.0040201	0.0124153	0.0170497	0.00888889	0.0127796	0.00984193	0.0146271	0.0128455	0.008441	0.00700723	0.00963754	0.00781454	0.0100629	0.0163842	0.00755034	0.00808511	0.0106914	0.0072535	0.00805074	0.0115178	0.00973508	0.00934929	0.00813517	0.00692974	0.00936839	0.00784208	0.0142312
FNDC5_32	29	chr1	32870758	154	CG							0				0				0							0	0			0			0		0	0.0909091	0			0		0	0			0	0	0
FNDC5_32	33	chr1	32870762	150	CG							0				0				0							0	0			0			0		0	0	0			0		0	0			0	0	0
FNDC5_32	42	chr1	32870771	141	CG							0				0				0							0	0			0			0		0	0	0			0			0			0	0	0
FNDC5_32	47	chr1	32870776	136	CG							0				0				0							0	0			0.1			0		0	0	0			0.105263		0	0			0	0	0
FNDC5_32	50	chr1	32870779	133	CG							0				0				0.125							0	0			0			0		0	0	0			0		0	0			0	0	0
FNDC5_32	60	chr1	32870789	123	CG							0				0				0							0	0			0			0		0.1	0	0			0			0			0	0	0
FNDC5_32	62	chr1	32870791	121	CG							0				0				0							0.125	0			0			0.125		0	0	0			0			0			0	0	0
FNDC5_32	68	chr1	32870797	115	CG							0				0				0							0	0			0			0		0.0909091	0	0			0			0			0	0	0
FNDC5_32	71	chr1	32870800	112	CG							0.0434783				0				0							0.0769231	0.030303			0			0		0.363636	0	0			0.0526316		0	0.0909091			0	0.0526316	0
FNDC5_32	75	chr1	32870804	108	CG							0				0				0							0	0			0			0		0	0	0			0		0.6	0			0	0	0
FNDC5_32	78	chr1	32870807	105	CG							0				0				0							0	0			0			0		0	0	0			0		0	0			0.0526316	0	0
FNDC5_32	82	chr1	32870811	101	CG							0				0				0.0666667							0	0.0322581			0			0		0	0	0			0.0555556		0	0.363636			0.0526316	0	0
FNDC5_32	86	chr1	32870815	97	CG							0				0				0							0	0			0			0		0	0	0			0		0	0			0	0	0
FNDC5_32	88	chr1	32870817	95	CG							0				0				0					0		0	0			0			0		0	0	0.0666667			0		0	0			0	0	0
FNDC5_32	92	chr1	32870821	91	CG							0				0				0							0	0			0			0		0	0	0			0			0			0	0	0
FNDC5_32	94	chr1	32870823	89	CG							0				0				0							0	0			0			0		0	0	0			0			0			0	0	0
FNDC5_32	99	chr1	32870828	84	CG							0				0				0							0	0.212121			0			0		0	0.0833333	0			0			0			0	0.0666667	0.0434783
FNDC5_32	106	chr1	32870835	77	CG							0				0				0							0.0769231	0			0			0		0	0	0.0625			0.0555556		0.3	0			0	0	0
FNDC5_32	111	chr1	32870840	72	CG							0				0.05				0							0.0384615	0.151515			0			0		0	0	0			0			0			0	0.0526316	0
FNDC5_32	115	chr1	32870844	68	CG							0				0				0							0	0			0			0		0	0	0			0		0	0			0.0526316	0	0.0833333
FNDC5_32	120	chr1	32870849	63	CG							0				0				0					0		0	0			0			0		0	0	0			0		0	0			0	0	0
FNDC5_32	124	chr1	32870853	59	CG							0.0434783				0				0							0	0			0			0		0	0	0.375			0.111111			0			0.0526316	0	0.0434783
FNDC5_32	129	chr1	32870858	54	CG							0				0				0					0		0	0.121212			0			0		0	0	0			0		0	0			0.0555556	0	0
FNDC5_32	133	chr1	32870862	50	CG							0				0				0							0	0.030303			0			0		0	0	0			0		0	0			0	0.0625	0.0434783
FNDC5_32	140	chr1	32870869	43	CG							0				0				0							0.166667	0.242424			0			0		0	0.0909091	0			0		0	0			0	0	0
FNDC5_32	143	chr1	32870872	40	CG							0.0434783				0				0							0	0.0606061			0			0		0	0	0			0		0	0			0.0555556	0	0.0526316
FNDC5_32	148	chr1	32870877	35	CG							0				0				0					0		0	0.1875			0			0		0	0.0909091	0			0		0	0			0	0	0
FNDC5_32	153	chr1	32870882	30	CG							0				0				0							0	0			0			0		0	0	0			0		0	0			0.0555556	0	0
FNDC5_32	164	chr1	32870893	19	CG							0				0				0							0	0			0			0		0	0.0909091	0			0		0	0			0	0.0666667	0
FNDC5_32	170	chr1	32870899	13	CG							0				0				0							0	0			0			0		0	0	0			0		0	0			0	0	0
FNDC5_32	172	chr1	32870901	11	CG							0				0				0							0	0.181818			0			0		0	0	0			0			0			0	0	0
FNDC5_32	179	chr1	32870908	4	CG							0				0				0							0	0			0			0		0.0833333	0	0			0			0			0	0	0.0434783
FNDC5_32	186	chr1	32870915	-3	CG							0				0				0							0.04	0			0			0		0	0	0.0666667			0		0	0			0	0	0.047619
FNDC5_32	188	chr1	32870917	-5	CG							0				0				0							0	0.212121			0			0		0	0	0			0		0				0	0	0
FNDC5_32	190	chr1	32870919	-7	CG							0				0				0							0	0			0			0		0.1	0	0			0			0			0	0	0
FNDC5_32	193	chr1	32870922	-10	CG							0				0				0							0	0			0			0		0.0833333		0			0		0				0	0	0
FNDC5_32	196	chr1	32870925	-13	CG							0				0				0							0	0			0			0		0.0833333	0	0			0		0	0			0	0.0526316	0
FNDC5_32	202	chr1	32870931	-19	CG							0				0				0							0	0			0			0		0	0	0			0			0			0	0	0
FNDC5_32	205	chr1	32870934	-22	CG							0				0.2				0							0.2	0			0			0		0.0833333	0	0			0			0			0	0	0
FNDC5_32	209	chr1	32870938	-26	CG							0				0				0							0	0			0			0		0	0.0909091	0.0625			0.0555556			0			0	0	0
FNDC5_32	211	chr1	32870940	-28	CG							0				0				0.125							0	0.030303			0			0		0	0	0			0		0	0			0	0	0.1
FNDC5_32	217	chr1	32870946	-34	CG							0				0				0							0	0			0			0		0	0	0			0		0	0			0	0	0
FNDC5_32	220	chr1	32870949	-37	CG							0				0				0							0.0416667	0			0			0		0.0909091	0.0909091	0			0		0	0			0	0	0
FNDC5_32	224	chr1	32870953	-41	CG							0.0588235				0				0							0	0.0606061			0			0		0	0.0909091	0			0		0.1	0			0	0	0
FNDC5_32	228	chr1	32870957	-45	CG							0				0				0.142857							0	0			0			0		0	0.3	0.142857			0			0.4			0.285714	0	0
FNDC5_32	235	chr1	32870964	-52	CG							0				0				0							0	0			0			0		0	0	0			0		0	0			0	0	0
FNDC5_32	240	chr1	32870969	-57	CG							0				0				0							0.125	0			0			0		0	0.181818	0			0		0	0			0.0555556	0	0
FSTL1_36	34	chr3	120451037	-45	CG	0						0				0	0.3				0				0		0	0.04	0.0606061	0	0	0		0			0		0.103448	0	0.0384615	0	0	0	0	0		0
FSTL1_36	58	chr3	120451013	-21	CG	0						0				0	0				0.1				0		0	0.04	0.0588235	0.0322581	0	0		0			0		0.0344828	0	0	0	0	0.0666667	0	0.0625	0	0
FSTL1_36	61	chr3	120451010	-18	CG	0.0588235						0				0	0.0909091				0.1				0		0	0	0.0294118	0.0322581	0	0		0			0		0.0714286	0	0	0	0	0	0	0	0	0
FSTL1_36	72	chr3	120450999	-7	CG	0						0				0	0.0909091				0.1				0		0	0	0	0	0	0		0			0		0	0	0	0	0	0	0	0	0	0
FSTL1_36	83	chr3	120450988	4	CG	0.0588235						0				0	0.0909091				0.1				0		0	0	0.0588235	0	0	0		0			0		0	0	0	0	0	0	0	0	0	0
FSTL1_36	92	chr3	120450979	13	CG	0						0				0	0				0				0		0	0	0	0.0322581	0	0		0			0		0.0344828	0	0	0	0.0434783	0	0	0	0	0
FSTL1_36	96	chr3	120450975	17	CG	0						0				0	0.1				0				0		0	0	0.0882353	0	0.0322581	0.117647		0.0909091			0		0.0344828	0.0285714	0.0384615	0	0	0	0	0	0	0
FSTL1_36	99	chr3	120450972	20	CG	0						0				0	0.0909091				0				0.1		0	0	0	0	0	0.117647		0			0		0	0	0	0	0	0	0	0	0	0
FSTL1_36	114	chr3	120450957	35	CG	0						0				0	0.0909091				0				0		0	0.04	0.0588235	0	0.0322581	0		0			0.05		0.0344828	0.0857143	0.0384615	0	0	0	0	0	0	0
FSTL1_36	125	chr3	120450946	46	CG	0						0				0	0				0.1						0.166667	0.04	0.0588235	0	0	0.117647		0.0909091			0.05		0.0344828	0	0.0384615	0	0	0.0666667	0	0	0	0
FSTL1_36	131	chr3	120450940	52	CG	0						0				0.333333	0				0				0		0	0.04	0.0588235	0	0.0645161	0.0588235		0.0909091			0		0.103448	0	0.0384615	0	0	0	0	0	0	0
FSTL1_36	134	chr3	120450937	55	CG	0.0588235						0				0.0833333	0				0				0		0	0	0.0882353	0	0	0		0			0.0526316		0.0344828	0	0.0769231	0	0.0434783	0	0	0	0	0.0769231
FSTL1_36	144	chr3	120450927	65	CG	0						0				0.0833333	0				0				0		0.0833333	0	0	0	0	0		0			0.0526316		0	0.0294118	0	0.0625	0.0434783	0	0	0	0	0
FSTL1_36	146	chr3	120450925	67	CG	0						0				0.166667	0				0				0		0	0	0.117647	0	0	0		0.0909091			0		0	0.0285714	0.0384615	0.0625	0.0434783	0	0	0	0	0
FST_33	28	chr5	53479623	-1005	CG	0		0	0	0		0				0.0169492	0		0	0	0	0	0					0	0	0	0	0.0540541	0	0		0.0178571	0.0625			0.00934579	0.0070922	0.0120482		0	0	0.00706714	0	0	0
FST_33	85	chr5	53479680	-948	CG	0		0	0.05	0		0				0.0338983	0.027027		0.125	0.0227273	0	0	0					0.0175439	0	0	0	0.027027	0	0.0169492		0.0178571	0.03125			0.00934579	0.0212766	0.0121951		0.0514706	0.0394737	0.0143369	0.00934579	0.0235294	0
FST_33	109	chr5	53479704	-924	CG	0		0	0	0		0.166667				0.0169492	0		0.0625	0.0217391	0.1	0.05	0					0	0	0	0.0208333	0.027027	0.0697674	0		0	0.03125			0.0185185	0	0		0.0220588	0.0133333	0.0176056	0.0186916	0.0117647	0
FST_33	115	chr5	53479710	-918	CG	0		0.0454545	0.05	0		0				0.0508475	0.0789474		0	0.0434783	0	0	0					0	0	0.0322581	0.0208333	0.027027	0	0		0	0			0.0185185	0	0		0.00735294	0.0131579	0.0140845	0.00934579	0	0
FST_33	118	chr5	53479713	-915	CG	0		0	0	0		0				0.0169492	0.0263158		0	0.0434783	0	0	0					0	0	0	0.0416667	0	0.0465116	0		0.0714286	0			0.00925926	0	0.0240964		0	0	0.00353357	0.00934579	0	0
FST_33	121	chr5	53479716	-912	CG	0		0	0	0		0				0	0		0	0	0	0	0					0.0175439	0	0	0.0208333	0.027027	0	0		0	0			0	0.0212766	0		0	0.0526316	0	0.00934579	0.0117647	0.0222222
FST_33	127	chr5	53479722	-906	CG	0		0	0	0		0.0555556				0.0169492	0.0789474		0	0.0217391	0	0	0					0	0	0.0645161	0.0208333	0.0540541	0.0465116	0		0	0			0.0185185	0.0070922	0.0240964		0.00735294	0.0263158	0.00704225	0.0186916	0.0117647	0.0222222
FST_33	132	chr5	53479727	-901	CG	0		0	0	0		0				0	0		0	0.0217391	0	0	0					0	0	0	0	0.027027	0	0		0	0			0.0185185	0.0070922	0.0481928		0	0.0131579	0	0	0.0117647	0
FST_33	139	chr5	53479734	-894	CG	0		0.0454545	0	0		0				0.0169492	0.0263158		0	0.0217391	0	0	0					0	0	0	0	0.027027	0	0.0169492		0	0			0.00925926	0.0212766	0.0120482		0.0147059	0	0.0176056	0.00934579	0.0352941	0
FST_33	149	chr5	53479744	-884	CG	0		0	0	0.0909091		0.111111				0.0338983	0.0263158		0	0.0217391	0	0	0					0	0.0571429	0	0	0	0	0		0	0			0.0185185	0	0		0	0.0133333	0.0105634	0.00934579	0.0117647	0
FST_33	152	chr5	53479747	-881	CG	0		0	0	0		0				0.0847458	0.131579		0	0.0217391	0	0	0					0	0	0.0645161	0	0	0	0.0169492		0.0357143	0			0.0188679	0	0		0.0147059	0.0789474	0.00352113	0.00934579	0	0.0227273
FST_33	154	chr5	53479749	-879	CG	0		0	0	0		0				0.0338983	0.105263		0	0.0217391	0	0.05	0					0	0	0.0322581	0	0	0	0.0169492		0	0.03125			0.0277778	0.0070922	0.0120482		0.0220588	0.0131579	0.0106007	0.00934579	0.0352941	0.0222222
FST_34	30	chr5	53480066	-562	CG	0.0101729	0.015634	0.011163	0.0153467	0.0127431	0.0163371	0.0151916	0.00976231	0.0224829	0.0103248	0.00869852	0.0215835	0.00785933	0.0151585	0.0143261	0.0168015	0.0118547	0.0154525	0.0108176	0.00880023	0.0137178	0.0102716	0.00859673	0.0129915	0.0148165	0.00889408	0.0153996	0.00750939	0.010296	0.0112282	0.013659	0.00984665	0.00848445	0.0102057	0.0097211	0.00691267	0	0.00926241	0.0109848	0.0104799	0.0121367	0.0086815	0.0128654	0.00370272
FST_34	48	chr5	53480048	-580	CG	0.013629	0.0243056	0.0202282	0.0169863	0.0113941	0.0158901	0.0209812	0.0131412	0.0366032	0.0296806	0.0190357	0.0267453	0.0165135	0.0174512	0.0196005	0.0161742	0.0091673	0.0170588	0.0136929	0.0087925	0.0114717	0.0149092	0.0255751	0.00786414	0.0192527	0.015176	0.0311721	0.0102389	0.01404	0.0300046	0.0245471	0.0130603	0.0252786	0.0141232	0.0131288	0.0124586	0.0130081	0.0143655	0.0148129	0.0167401	0.0159228	0.0128367	0.0162427	0.0128171
FST_34	53	chr5	53480043	-585	CG	0.00854353	0.00869061	0.0140114	0.00876953	0.0120805	0.0135309	0.01865	0.00763035	0.0244141	0.0117255	0.0105464	0.0193909	0.00879179	0.0117134	0.0113101	0.00995644	0.00496752	0.0139953	0.0122508	0.00968594	0.0123388	0.00731153	0.0121468	0.00969545	0.0118492	0.00718714	0.0310464	0.00944792	0.0140499	0.0215005	0.0126084	0.00935786	0.0124792	0.0116188	0.00502647	0.00554853	0.00650407	0.00538037	0.00779354	0.00851772	0.0147678	0.00914772	0.013907	0.00872554
FST_34	58	chr5	53480038	-590	CG	0.00855746	0.0121528	0.0132433	0.0150685	0.0127346	0.0143993	0.0163731	0.011465	0.0253782	0.0188152	0.00969529	0.0247707	0.0134613	0.013557	0.0124622	0.00871731	0.013751	0.0166519	0.0135388	0.0111568	0.00784973	0.0127546	0.0117441	0.00832763	0.0134473	0.00953237	0.021489	0.00809025	0.0111241	0.0141974	0.0127632	0.0101711	0.00831808	0.00675357	0.00864843	0.0103233	0.00326264	0.00715356	0.00855683	0.0108728	0.00668482	0.00914938	0.0106447	0.00990884
FST_34	63	chr5	53480033	-595	CG	0.0118102	0.0254777	0.0166104	0.026323	0.0154155	0.0219213	0.0264045	0.0233447	0.0464094	0.0328169	0.0262412	0.028433	0.0170485	0.0188506	0.0137658	0.0214753	0.0137667	0.0291605	0.01746	0.0158358	0.0145536	0.0169073	0.0176531	0.0134565	0.0230252	0.0169888	0.0495845	0.0174319	0.0153396	0.0267918	0.0337758	0.0211597	0.00982351	0.012174	0.0109905	0.0132399	0.00488599	0.0145125	0.0186462	0.0215665	0.0217104	0.0183004	0.0182826	0.011236
FST_34	68	chr5	53480028	-600	CG	0.0103722	0.0231616	0.0153048	0.0246575	0.0207914	0.0238658	0.0230391	0.0101781	0.0425012	0.0291398	0.0197668	0.0320236	0.0110563	0.0172374	0.0256362	0.0267579	0.0141437	0.0395821	0.0197423	0.0178781	0.0173572	0.0119518	0.0217783	0.0156214	0.0277968	0.0180544	0.0519463	0.0142256	0.017199	0.0194419	0.0336179	0.0180703	0.0101464	0.0142061	0.0166164	0.0163551	0.00813008	0.0179739	0.0211978	0.0208537	0.0179868	0.0166576	0.0216165	0.0178406
FST_34	70	chr5	53480026	-602	CG	0.00996948	0.0208333	0.0192008	0.0224658	0.0241611	0.0285592	0.0298964	0.0220432	0.043457	0.0204235	0.0177924	0.0255897	0.0145178	0.0151585	0.020362	0.0245723	0.0103172	0.0225033	0.0205224	0.0181872	0.0215445	0.0153147	0.0183708	0.0132224	0.0214221	0.0133788	0.0457127	0.017975	0.0211869	0.026081	0.0314837	0.0222509	0.00997672	0.0152217	0.018356	0.0123637	0.0097561	0.0170184	0.0154593	0.0162554	0.0120442	0.0124797	0.0203124	0.0202194
FST_34	73	chr5	53480023	-605	CG	0.0140329	0.0306713	0.0199792	0.0293231	0.0154259	0.0277121	0.0303501	0.0135708	0.0434783	0.027942	0.0191104	0.0346535	0.0213134	0.022508	0.0239397	0.026455	0.0309396	0.0382465	0.0222268	0.0173071	0.0165081	0.0151201	0.0213653	0.0117473	0.0266727	0.0140137	0.0433879	0.0227531	0.0234	0.0267673	0.0373537	0.0243431	0.0126372	0.0211047	0.0144762	0.00992797	0.0113821	0.0196813	0.0199234	0.0178309	0.0188165	0.0188201	0.0271511	0.0154598
FST_34	79	chr5	53480017	-611	CG	0.0140415	0.0243056	0.0246689	0.030411	0.0100536	0.0244845	0.0258295	0.0237691	0.0507812	0.033319	0.0238456	0.0414955	0.0163825	0.0215794	0.024703	0.0205415	0.0217723	0.0557517	0.0151547	0.022574	0.0148293	0.014613	0.0250682	0.0157283	0.0221032	0.0222781	0.0534774	0.0178734	0.0220115	0.033158	0.0379365	0.018399	0.0166389	0.0166379	0.0231094	0.017332	0.0227642	0.0209724	0.0236331	0.0205721	0.0223616	0.0169093	0.0232639	0.0207452
FST_34	81	chr5	53480015	-613	CG	0.0113914	0.0127462	0.0168612	0.0224781	0.0107383	0.0212995	0.0159897	0.0173876	0.0297706	0.0203423	0.0124563	0.0186453	0.010929	0.0202159	0.0188893	0.0180573	0.0149083	0.018554	0.00852568	0.00556858	0.011475	0.00869393	0.0157038	0.0126654	0.0129885	0.00907947	0.0323028	0.0110403	0.0190733	0.00914913	0.0281061	0.0159781	0.011477	0.0110814	0.00743868	0.00798675	0.00326797	0.0111043	0.0132924	0.015859	0.0170848	0.00923411	0.0170906	0.01071
FST_34	84	chr5	53480012	-616	CG	0.015059	0.03011	0.026999	0.029904	0.0154259	0.0219072	0.0263553	0.0216193	0.0385742	0.022461	0.0201594	0.0339269	0.0251933	0.0222732	0.0113144	0.0180629	0.0206501	0.0454545	0.0143362	0.0102609	0.0299384	0.0134334	0.024713	0.0189325	0.0175519	0.0168867	0.0446169	0.0133121	0.023166	0.0233463	0.0321987	0.020961	0.013979	0.014998	0.0126752	0.015094	0.00814332	0.0188011	0.0173869	0.0229097	0.0208953	0.0183677	0.0216675	0.0124372
FST_34	90	chr5	53480006	-622	CG	0.0164802	0.0266358	0.0197351	0.0252124	0.0141034	0.0238402	0.0273292	0.0229494	0.0409956	0.020114	0.0179866	0.0280295	0.0177192	0.0174552	0.0269964	0.0133748	0.0187452	0.0410959	0.0147732	0.0178991	0.0106413	0.0147146	0.0213095	0.0180057	0.0156072	0.0178892	0.050554	0.010809	0.022706	0.0233356	0.0249606	0.0206552	0.0136485	0.0151491	0.0115897	0.0130426	0.00487805	0.0169572	0.0166028	0.022921	0.0213749	0.0186459	0.0194903	0.0122886
FST_34	98	chr5	53479998	-630	CG	0.00711816	0.0138889	0.0223087	0.0175342	0.0214621	0.0197595	0.0139292	0.0173802	0.0395508	0.013438	0.0165393	0.0305424	0.0139869	0.0163068	0.0182846	0.0152458	0.012987	0.0170664	0.0141137	0.0123131	0.012318	0.0156142	0.0169832	0.0126539	0.0107086	0.0126616	0.0313106	0.0142207	0.0115844	0.0194597	0.0244576	0.0149976	0.0106471	0.0115376	0.0150094	0.0126545	0.00325203	0.0150453	0.00830034	0.0173292	0.0183229	0.0142986	0.0186664	0.0158604
FST_34	109	chr5	53479987	-641	CG	0.00773143	0.00753623	0.013233	0.0137024	0.0100604	0.014421	0.0136512	0.0135766	0.0219619	0.0154822	0.00968571	0.016428	0.0131947	0.00872761	0.0131951	0.00777605	0.0160428	0.0285714	0.00706714	0.0123131	0.0151261	0.0111638	0.0106087	0.0102587	0.00866196	0.00808407	0.0220435	0.0129678	0.00877912	0.0114469	0.0144395	0.00887097	0.00948577	0.0105932	0.00817585	0.00778816	0.00325203	0.0113087	0.00881451	0.0119456	0.0148576	0.0106749	0.0118822	0.0124306
FST_34	111	chr5	53479985	-643	CG	0.00671687	0.00521135	0.0166104	0.00740538	0.0100604	0.00926924	0.0151444	0.00679694	0.027832	0.0136559	0.0133166	0.0117969	0.0098693	0.00941879	0.00980392	0.0140012	0.00993884	0.017673	0.0128845	0.00557021	0.00812097	0.00701997	0.00675049	0.0049014	0.00855578	0.0146425	0.00970874	0.00763098	0.0111163	0.0107551	0.00945999	0.0114572	0.0048269	0.00746562	0.0076428	0.00730211	0.0146341	0.00647051	0.00881451	0.00754015	0.013952	0.0102225	0.00889911	0.00846561
FST_34	118	chr5	53479978	-650	CG	0.00854527	0.0162225	0.0150454	0.0183612	0.016756	0.0090245	0.0167271	0.0101738	0.02245	0.0127943	0.013704	0.0132715	0.0103889	0.00918907	0.013567	0.0118233	0.00878533	0.021048	0.0190871	0.0128957	0.0134303	0.0117519	0.0113204	0.00946192	0.0096833	0.00844488	0.0174515	0.015705	0.01053	0.019222	0.0232253	0.0116092	0.00964737	0.0120066	0.0101186	0.00622992	0.0113821	0.0110998	0.0121313	0.0101831	0.0107287	0.0129342	0.0165376	0.0109658
FST_34	120	chr5	53479976	-652	CG	0.00915565	0.00579039	0.00570539	0.00740132	0.00469484	0.0111684	0.00870331	0.00721562	0.0136719	0.00763277	0.00988533	0.00789806	0.00706102	0.0110243	0.00603205	0.00715842	0.00611387	0.0192675	0.0114393	0.00557021	0.0187517	0.00662252	0.00674111	0.00672518	0.00364672	0.00485044	0.00623355	0.00773959	0.00795973	0.0112179	0.0136519	0.00838845	0.0106507	0.00690846	0.00656528	0.00545224	0.00814332	0.00762891	0.00855574	0.00509205	0.00833815	0.00941091	0.00989159	0.008729
FST_35	22	chr5	53480779	151	CG	0.0350554	0.017341	0.0268817	0.0348361	0.0517241	0.0271739	0.0337349	0.0359712	0.0571429	0.0372208	0.0405405	0.029304	0.0287671	0.0507042	0.0264798	0.0289017	0.0255403	0.00684932	0.0253165	0.0517241	0.0358306	0.0322581	0.038835	0.0251572	0.0432331	0.0258065	0.0328103	0.019802	0.0340376	0.0221402	0.02746	0.0272727	0.0196464	0.0206311	0.0833333	0.0406977	0.0289855	0.0340314	0.0280172	0.0246679	0.0322887	0.016	0.0380952	0.0334728
FST_35	24	chr5	53480777	149	CG	0.0202206	0.0116959	0.0248668	0.0408163	0.04	0.0328767	0.00475059	0.0289855	0.0192308	0.0220588	0.0179372	0.0184162	0.0298507	0.0254237	0.0156986	0.0404624	0.011811	0.0228311	0.021097	0.0113636	0.0162338	0.0107527	0.0128205	0.015674	0.0150659	0.0150862	0.0199147	0.00985222	0.02	0.0224719	0.0273349	0.00909091	0.0415842	0.0195122	0	0.0287356	0.0145455	0.0184453	0.0299145	0.0302457	0.0189036	0.0147651	0.0191693	0.0277008
FST_35	29	chr5	53480772	144	CG	0.0151229	0.0115607	0.0182815	0.0230608	0.0236686	0.0330579	0.0271605	0.0444444	0.02	0.0305732	0.0569476	0.0260708	0.0329218	0.0769231	0.039557	0.0666667	0.0398406	0.0301624	0.00434783	0.0625	0.04	0.0358423	0.019544	0.0282132	0.0281426	0.0197152	0.0144718	0.0294118	0.0311377	0.0306513	0.037037	0.0321101	0.0321932	0.0284302	0.0571429	0.0473373	0.0239852	0.0254011	0.02407	0.0209924	0.0229446	0.0364865	0.0390879	0.0351617
FST_35	36	chr5	53480765	137	CG	0.0429104	0.0290698	0.0382514	0.0315126	0.0352941	0.0337079	0.038835	0.00729927	0.0392157	0.0200753	0.0324826	0.0110906	0.026648	0.0458453	0.0302067	0.0419162	0.0342052	0.0397196	0.0729614	0.0625	0.0167785	0.0253623	0.0265781	0.0286624	0.0396226	0.0218818	0.0407569	0.0452261	0.0563549	0.0501931	0.0506912	0.0232558	0.0303644	0.0296663	0.0833333	0.0473373	0.029304	0.0281879	0.0283843	0.0326296	0.0359922	0.0393487	0.0194805	0.0322129
FST_35	41	chr5	53480760	132	CG	0.0201835	0.00574713	0.025	0.0143443	0.0508475	0.0274725	0.0334928	0.0431655	0.0192308	0.0348692	0.0319635	0.0290381	0.0244898	0.0536723	0.0264386	0.0290698	0.0471513	0.0623557	0.012605	0.0280899	0.0289389	0.0108696	0.0390879	0.0375	0.0281426	0.0195228	0.0355114	0.0149254	0.0332147	0.0334572	0.0412844	0.0228311	0.0316832	0.0304878	0	0.0295858	0.0126354	0.035248	0.0280778	0.0150094	0.0272045	0.0213904	0.00949367	0.0307692
FST_35	44	chr5	53480757	129	CG	0.0257353	0.0229885	0.0339286	0.0430328	0.0508475	0.0465753	0.0451306	0.0214286	0.0285714	0.0297398	0.0378619	0.0290381	0.0286494	0.022792	0.0214724	0.0114943	0.023301	0.0114155	0.0423729	0.0171429	0.0321543	0.0217391	0.0321543	0.0125392	0.0262172	0.0162162	0.0381356	0.0147783	0.0282353	0.0337079	0.0361174	0.0136364	0.0156863	0.02657	0.0588235	0.0344828	0.02	0.0325521	0.0511727	0.0132325	0.026465	0.0252996	0.015873	0.0235784
FST_35	46	chr5	53480755	127	CG	0.0148976	0.0292398	0.0199637	0.0205761	0.0228571	0.019337	0.0142857	0.0647482	0.0194175	0.0211706	0.0180587	0.00183824	0.0163265	0.02849	0.0140845	0.0344828	0.0353635	0.0277778	0.0166667	0.00574713	0.0521173	0.0179856	0.0294118	0.022082	0.0300188	0.0139935	0.0254958	0.0253807	0.0236967	0.0297398	0.0384615	0.00917431	0.0235294	0.0195122	0	0.0175439	0.00725953	0.015625	0.0150538	0.0190476	0.0094697	0.0201613	0.0127796	0.0433566
FST_35	54	chr5	53480747	119	CG	0.0223464	0.0529412	0.0232975	0.018595	0.0170455	0.0324324	0.0190931	0.00714286	0.0288462	0.0322981	0.027027	0.0182149	0.0287278	0.0229226	0.0370943	0.0402299	0.0392157	0.0572082	0.0173913	0.0170455	0.00993377	0.0251799	0.00983607	0.0157233	0.0358491	0.0183983	0.025788	0.0246305	0.0236128	0.0566038	0.0438799	0.0454545	0.027451	0.0242131	0	0.0172414	0.023766	0.0210526	0.0326087	0.0307102	0.0368272	0.0190736	0.0252366	0.0277393
FST_35	57	chr5	53480744	116	CG	0.0184843	0.0231214	0.0196429	0.014433	0.0172414	0.0243902	0.0216346	0.0294118	0.0192308	0.0270936	0.0408163	0.00364964	0.0176871	0.0367232	0.0308642	0.0568182	0.0506823	0.0138568	0.025974	0.0282486	0.0130293	0.0177936	0.0322581	0.0283019	0.0224299	0.0214592	0.0356633	0.0253807	0.0236407	0.0262172	0.0252294	0.0227273	0.0313725	0.0157576	0	0.0465116	0.0201465	0.0325945	0.00858369	0.0189036	0.0330189	0.0134771	0.00961538	0.0307692
FST_35	59	chr5	53480742	114	CG	0.0150376	0.0233918	0.0252708	0.0186722	0.0292398	0.0249307	0.0483092	0.0217391	0.0196078	0.0361596	0.0292793	0.047532	0.0247593	0.034188	0.0327613	0.0574713	0.0434783	0.0137931	0.0254237	0.0115607	0.0328947	0.0326087	0.0325733	0.0382166	0.0509434	0.0238095	0.037196	0.0101523	0.0379147	0.0304183	0.0481651	0.0418605	0.00994036	0.0194647	0	0.0517241	0.0109091	0.0324254	0.0151188	0.0340265	0.0303318	0.0240642	0.00946372	0.0389972
FST_35	62	chr5	53480739	111	CG	0.018797	0.0526316	0.0237226	0.0231092	0.0406977	0.0333333	0.0293399	0.0151515	0.0291262	0.0464241	0.0480549	0.0498155	0.0305132	0.0630372	0.0254372	0.0294118	0.0459082	0.0301624	0.012931	0.0228571	0.0436242	0.010989	0.019544	0.0319489	0.0378072	0.0286976	0.0414878	0.0497512	0.0533808	0.0807692	0.0440835	0.0416667	0.0367347	0.0285006	0	0.0295858	0.0184502	0.0345286	0.0393013	0.0267686	0.0456311	0.0189702	0.0318471	0.0505618
FST_35	65	chr5	53480736	108	CG	0.0225989	0.00595238	0.0109489	0.0191898	0.0174419	0.0168539	0.0268293	0.0291971	0.00970874	0.0177891	0.0207373	0.0283554	0.0194986	0.0203488	0.0208	0.0115607	0.0342052	0.028436	0.0131579	0.0229885	0.042623	0.0147601	0.00664452	0.00967742	0.0214008	0.0200669	0.0309735	0.00507614	0.0299043	0.00766284	0.0368664	0.0142857	0.0161616	0.0136816	0	0.0236686	0.0223464	0.0186667	0.0221239	0.0253411	0.0251694	0.0137741	0.0159744	0.0198582
FST_35	74	chr5	53480727	99	CG	0.0277778	0.0342857	0.0232143	0.0247423	0.0346821	0.0163488	0.0317848	0.0215827	0	0.0235149	0.027088	0.0201097	0.0392954	0.0424929	0.0560748	0.00581395	0.0217391	0.0462963	0.0300429	0.0113636	0.0127796	0.0143369	0.0164474	0.0190476	0.0393996	0.0206746	0.017094	0.0346535	0.0352941	0.0416667	0.0637813	0.0182648	0.027451	0.0218447	0	0.0174419	0.0165441	0.0368421	0.0323276	0.0266667	0.0341556	0.0187166	0.0286624	0.0377095
FST_35	78	chr5	53480723	95	CG	0.0361217	0.0176471	0.0272727	0.0362473	0.0228571	0.0314286	0.00980392	0.028777	0.0196078	0.0319285	0.018648	0.016791	0.0153631	0.0521739	0.0236593	0.0239521	0.020284	0.056338	0.0180995	0.0172414	0.0198675	0.0185874	0.0429043	0.0160772	0.0348162	0.0176406	0.037464	0.0203046	0.0313253	0.042471	0.0556845	0.0277778	0.0281124	0.0211706	0.0571429	0.0118343	0.0166359	0.0174029	0.0327511	0.0135922	0.0316092	0.0218579	0.0131148	0.0365682
FST_35	82	chr5	53480719	91	CG	0.0172414	0.0290698	0.0422794	0.0471092	0.0348837	0.027248	0.0518519	0.0298507	0.03	0.0643939	0.041958	0.0531309	0.0346741	0.0695652	0.037037	0.0591716	0.0777096	0.0516432	0.0269058	0.0342857	0.0372881	0.00743494	0.0230263	0.0257235	0.0485437	0.0395604	0.033675	0.0248756	0.0362757	0.0627451	0.0538642	0.0324074	0.032	0.0187032	0.111111	0.0606061	0.0300752	0.0368349	0.0242826	0.0322581	0.0326609	0.0412088	0.0295082	0.0352609
FST_35	85	chr5	53480716	88	CG	0.0213178	0.00621118	0.0323194	0.0152838	0.0121212	0.0318841	0.0328283	0.0223881	0.029703	0.0194553	0.0283688	0.042471	0.018759	0.0302115	0.028754	0.0188679	0.0329218	0.00963855	0.0480349	0.0294118	0.0305085	0.0305344	0.00682594	0.0132013	0.0214008	0.019209	0.0266272	0.0151515	0.0193237	0.012	0.0432692	0.0384615	0.0104603	0.0213836	0.0857143	0.030303	0.0172414	0.038674	0.0250569	0.0176817	0.0240481	0.0127119	0.0233333	0.0244957
FST_35	87	chr5	53480714	86	CG	0.0285714	0.0118343	0.0199275	0.0274262	0.0229885	0.0277778	0.0241546	0.00746269	0.0192308	0.0339623	0.0436782	0.0241187	0.0294944	0.0348837	0.015674	0.0118343	0.0240481	0.027972	0.0223214	0.0290698	0.013245	0.028777	0.00974026	0.0157729	0.0378072	0.0220507	0.011611	0.0307692	0.0286738	0.0265152	0.0491803	0.0186047	0.0384615	0.00873908	0.0588235	0.0120482	0.0148423	0.0199203	0.0197368	0.023166	0.0390476	0.0260631	0.025641	0.0253165
FST_35	89	chr5	53480712	84	CG	0.00943396	0.0172414	0.0180832	0.0147992	0.00578035	0.0418994	0.0242718	0.037037	0.0192308	0.0228137	0.0252874	0.0464684	0.0137931	0.0436047	0.0234375	0.0228571	0.0340681	0.0165485	0.0220264	0.0174419	0.0162866	0.0216606	0.0132013	0.00318471	0.0192308	0.025247	0.0302594	0.020202	0.0309524	0.045977	0.030303	0.0322581	0.0180361	0.0111801	0.0277778	0	0.0150376	0.0223097	0.0305677	0.0212355	0.0306513	0.00411523	0.0226537	0.0184659
FST_35	92	chr5	53480709	81	CG	0.0223881	0.0350877	0.0524412	0.053719	0.0346821	0.0360111	0.0480769	0.0291971	0.039604	0.04875	0.061086	0.0623853	0.031856	0.0683761	0.0375587	0.0232558	0.0528376	0.0444965	0.0258621	0.0397727	0.0357143	0.0398551	0.0196721	0.0257235	0.045283	0.0444204	0.0585714	0.015	0.0331754	0.0530303	0.0581395	0.0230415	0.0336634	0.0220859	0.0555556	0.0179641	0.0220994	0.0393701	0.0458515	0.0170778	0.030622	0.0363881	0.0509554	0.0490196
FST_35	104	chr5	53480697	69	CG	0.0285171	0.0421687	0.0204842	0.029661	0.0697674	0.0365169	0.0463415	0.0373134	0.0194175	0.0392405	0.0458716	0.0428305	0.0290456	0.0434783	0.0306452	0.0292398	0.0364372	0.0452381	0.0172414	0.0287356	0.00993377	0.0291971	0.0263158	0.0226537	0.0478011	0.0253025	0.0368189	0	0.0407674	0.0191571	0.0603248	0.0509259	0.0266393	0.0189155	0.0571429	0.0246914	0.0240741	0.0285326	0.0488889	0.0213178	0.029098	0.034626	0.0162338	0.0287356
FST_35	107	chr5	53480694	66	CG	0.0249042	0.0409357	0.0355805	0.0300429	0.0409357	0.0454545	0.0328283	0.0390625	0	0.0416125	0.0379147	0.0457143	0.029745	0.035503	0.040783	0.0304878	0.0425963	0.0240964	0.0324074	0.0177515	0.0436242	0.037594	0.04	0.0325733	0.0253906	0.018244	0.041979	0.0406091	0.0364078	0.0434783	0.0661939	0.0384615	0.0315126	0.0242347	0	0.025	0.0300188	0.0351827	0.0334076	0.0315582	0.0364892	0.0307692	0.0343643	0.0434153
FST_35	114	chr5	53480687	59	CG	0.00729927	0.0229885	0.0353982	0.0303644	0.0168539	0.0108108	0.0118765	0.0142857	0.0190476	0.014652	0.0200893	0.0108303	0.00669344	0.0195531	0.0138249	0.0284091	0.0193424	0.0180995	0.0166667	0.00564972	0.0191083	0.025	0.00321543	0.00310559	0.0130112	0.0138889	0.0169014	0.0246305	0.013986	0.0184502	0.027027	0.0135747	0.0116279	0.00239521	0	0.0285714	0.00897666	0.0129366	0.00639659	0.00750469	0.0131086	0.0185185	0.031348	0.0234807
FST_35	119	chr5	53480682	54	CG	0.003663	0.0114286	0.0123239	0.0101215	0.0167598	0.0161725	0.0236967	0.0141844	0.00952381	0.0133983	0.037694	0.0197487	0.00670241	0.0223464	0.0168196	0.0451977	0.0232108	0.00225734	0.00840336	0.039548	0.0160256	0.0212766	0.00641026	0.0217391	0.00740741	0.00960512	0.0140056	0.00980392	0.01854	0.0405904	0.0449438	0.018018	0.0116505	0.0167866	0	0	0	0.0129032	0.0106157	0.0130354	0.011194	0.00661376	0.009375	0.0247934
FST_35	125	chr5	53480676	48	CG	0.0127737	0.00571429	0.010582	0.00608519	0.011236	0.00806452	0.00707547	0.0212766	0	0.0208333	0.0266667	0.010772	0.0013369	0.0168067	0.0107362	0.00568182	0.00773694	0.0204082	0.0083682	0.0168539	0.0222222	0.0035461	0.00643087	0.00931677	0.0037037	0.0106952	0.0182073	0.00980392	0.012761	0.0147601	0.0112613	0.0045045	0.00580271	0.0143713	0.0277778	0.0171429	0.00894454	0.0180645	0.0213675	0.00932836	0.011194	0.013245	0.0188088	0.0136986
FST_35	128	chr5	53480673	45	CG	0.0109489	0.0114286	0.0105634	0.00203252	0	0.0215633	0.0260664	0	0.00952381	0.021978	0.0155211	0.0125673	0.00669344	0.0169014	0.0137825	0.0171429	0.0368932	0.015873	0.00416667	0.0114286	0.00949367	0.0106762	0.00961538	0.00621118	0.012963	0.00746269	0.00843882	0	0.0150987	0.0184502	0.0361174	0.00900901	0.00193798	0.0203837	0	0	0.0125224	0.00903226	0.029724	0.0111732	0.0177404	0.013245	0.00940439	0.0219479
FST_35	136	chr5	53480665	37	CG	0.00914077	0.00571429	0.0123239	0.0121457	0.0167598	0.00537634	0.0212766	0.0143885	0.0194175	0.0121951	0.00665188	0.0143627	0.00668449	0.0111732	0.0107034	0.00564972	0.0251451	0.00677201	0.0041841	0.00561798	0.0253165	0.0106762	0.00321543	0.00621118	0.0148148	0.0117271	0.00980392	0	0.0116009	0.0413534	0.0112108	0.0136986	0.00779727	0.0131894	0.0277778	0.0171429	0.016158	0.00645995	0.0170213	0.0280374	0.0130719	0.00929615	0.01875	0.00961538
FST_35	138	chr5	53480663	35	CG	0	0	0.0123894	0.0223577	0.0337079	0.0188172	0.00952381	0	0.0285714	0.00852619	0.0110865	0.0125899	0.00134048	0.00840336	0	0.0227273	0.00193424	0	0.00833333	0.011236	0.0158228	0.0070922	0.00643087	0.015528	0	0.00959488	0.0252454	0.0196078	0.0116009	0.00738007	0.00894855	0.0045045	0.011583	0.00598086	0.0277778	0.00571429	0.00716846	0.00902062	0.0191489	0.0148976	0.0139925	0.00528402	0.015625	0.00958904
FST_35	142	chr5	53480659	31	CG	0.00731261	0.0228571	0.00881834	0.00608519	0.0558659	0.0107527	0.00478469	0.0070922	0.00952381	0.0158924	0.00886918	0.010772	0.0040107	0.0027933	0.0137615	0.0282486	0.0154739	0.00678733	0	0.00561798	0.00641026	0.0212766	0.00320513	0.00310559	0.012963	0.0117271	0.0182328	0	0.0232019	0.0221402	0.0246637	0.0045045	0.0193798	0.0143369	0	0.0114286	0.00178891	0.00902062	0.014862	0.0149254	0.0130719	0.00662252	0.0253968	0.0137174
FST_35	145	chr5	53480656	28	CG	0.0146252	0.0285714	0.0246479	0.0121457	0.0111732	0.0295699	0.0189573	0.0214286	0.00961538	0.0282555	0.0221729	0.0287253	0.0147059	0.0446927	0.00917431	0.0169492	0.0291829	0.013544	0.0209205	0.0171429	0.0318471	0.0141844	0.025641	0.00621118	0.0166667	0.00853789	0.0378151	0.0147059	0.0186047	0.0296296	0.0201342	0.018018	0.0134875	0.0240096	0	0	0.0125224	0.0142303	0.0191083	0.018622	0.0214352	0.0119363	0.01875	0.0274348
FST_35	148	chr5	53480653	25	CG	0.00733945	0.0228571	0.0159011	0.00607287	0.00558659	0.00806452	0.021327	0.0214286	0.0285714	0.004884	0.0221729	0.0197487	0.0134048	0.0196629	0.0137615	0.00564972	0.0116279	0.00677201	0.0125523	0.011236	0.0443038	0.0106762	0.025641	0.0155763	0.0111317	0.0106838	0.0239437	0.0196078	0.0104408	0.0147601	0.00672646	0.0045045	0.00970874	0.0143369	0	0	0.00896057	0.0103093	0.0169851	0.00932836	0.0167754	0.0145503	0.00626959	0.00962861
FST_35	152	chr5	53480649	21	CG	0.00729927	0.0229885	0.0246914	0.020284	0	0.00268817	0.00954654	0.0143885	0.00952381	0.0109622	0.0155211	0.0197487	0.0120643	0.0251397	0.0199387	0.0112994	0.00775194	0.0226244	0	0.00561798	0.00641026	0.0106383	0.0160256	0.00931677	0.0185529	0.0106724	0.0126582	0.0246305	0.00811124	0.0184502	0.0134228	0.00452489	0.0213592	0.0119617	0	0.0171429	0.00897666	0.0154839	0.010661	0.00372439	0.0187091	0.00928382	0.0470219	0.0288462
FST_35	156	chr5	53480645	17	CG	0.0127737	0.0114286	0.021164	0.0162272	0.0223464	0.0162602	0.0142857	0.0212766	0.0380952	0.00732601	0.0199557	0.0251346	0.0240642	0.0167598	0.00765697	0.0225989	0.0135397	0.0113122	0.00421941	0.0338983	0.0127796	0.0142349	0.00641026	0.0124224	0.0166976	0.0106724	0.0238764	0.00490196	0.0128355	0.00369004	0.01566	0.0045045	0.00775194	0.00956938	0	0.00571429	0.00537634	0.00902062	0.0149573	0.00560748	0.0177074	0.00660502	0	0.0166205
FST_35	158	chr5	53480643	15	CG	0.012844	0	0.0158451	0.0222672	0.0335196	0.00808625	0	0.0214286	0	0.004884	0.00886918	0.005386	0.00806452	0	0.0137825	0.00564972	0.00581395	0.020316	0.0125523	0.011236	0.00316456	0.0106383	0.00961538	0.00931677	0.0111111	0.00855615	0.00140252	0	0.00464576	0.0184502	0.00672646	0.0045045	0.003861	0.00837321	0	0.0171429	0.0179533	0.00515464	0.00424628	0.00934579	0.00374532	0.010582	0.0125392	0.00552486
FST_35	160	chr5	53480641	13	CG	0.0164534	0.0114286	0.00880282	0.00609756	0.0111732	0.0161725	0.00947867	0.00714286	0.00952381	0.010989	0.0155211	0.0143627	0.00402685	0.00558659	0.0137825	0	0.015534	0.0158371	0.0041841	0	0	0	0.0258065	0.00621118	0.0222222	0.00960512	0.00841515	0.0147059	0.012761	0.0147601	0.0134228	0.00900901	0.0212766	0.0107784	0	0	0.00537634	0.0129032	0.00852878	0.00559701	0.00931966	0.00265252	0.00940439	0.0178571
FST_35	172	chr5	53480629	1	CG	0.00364964	0.0285714	0.0158451	0.00607287	0.00558659	0.0107527	0.00472813	0.0070922	0.00952381	0.0146163	0	0.0107914	0.00402685	0.0111732	0.00613497	0	0.00386847	0	0	0.0168539	0.0126984	0.0141844	0.00320513	0.00310559	0.00929368	0.00426894	0.0070028	0.00490196	0.0127462	0	0.0179775	0.0045045	0.0116279	0.00598086	0	0	0.00179533	0.00773196	0.00212766	0.0130597	0.0112045	0.00529101	0	0.0109589
FST_35	182	chr5	53480619	-9	CG	0.0109489	0.0114286	0.0246479	0.0121457	0	0.00539084	0.00947867	0.0212766	0.00952381	0.00853659	0.00886918	0.0161871	0.00671141	0.0140056	0.00918836	0.00568182	0.00581395	0.00907029	0.0209205	0.00561798	0.00955414	0.0141844	0	0.00310559	0.012963	0.00961538	0.0112202	0.00490196	0.0116144	0.00740741	0.00675676	0.0045045	0.017341	0.0191847	0.0277778	0.0114286	0.00896057	0.0129199	0.00424628	0.0186916	0.0111836	0.0145503	0.0126183	0.00825309
FST_35	186	chr5	53480615	-13	CG	0.0164234	0.00571429	0.0159292	0.0222672	0.0224719	0.00808625	0.00943396	0.0070922	0.00952381	0.0171569	0.0177384	0.0125899	0.0080429	0.0253521	0.0214067	0.0451977	0.0193798	0.0136986	0.00833333	0.0112994	0.00632911	0.0142349	0.0224359	0.00931677	0.012963	0.00959488	0.00701262	0.00492611	0.0116414	0.0111111	0.0112108	0.0045045	0.00194175	0.0119904	0	0.00571429	0.0125899	0.0129032	0.0149254	0.00932836	0.00932836	0.00529101	0.0125	0.0137741
FST_35	192	chr5	53480609	-19	CG	0.0110092	0.0114286	0.0071048	0.0121951	0	0.00808625	0.0215827	0.0357143	0	0.019536	0.0222222	0.028777	0.00670241	0.0280112	0.0107198	0.0170455	0.00968992	0.020362	0.0210084	0.011236	0.0159236	0.0215054	0.0288462	0.00621118	0.0166976	0.0106838	0.00981767	0.0246305	0.00698487	0.0185874	0.0247191	0.0409091	0.0136719	0.00239234	0	0.0229885	0.00716846	0.00903226	0.00636943	0.0205993	0.0112045	0.00397351	0.015625	0.0290055
FST_35	194	chr5	53480607	-21	CG	0.0219378	0.0171429	0.00881834	0.0121457	0.027933	0.0107817	0.014218	0.0212766	0.0190476	0.0097561	0.0155211	0.00539568	0.00268097	0.00560224	0.0107034	0.0112994	0.00968992	0.00902935	0.025	0.0169492	0.0158228	0.0142857	0.0096463	0.00310559	0.0037037	0.00534188	0.0140647	0.00490196	0.00929152	0.0111111	0.0201794	0.00900901	0.00965251	0.00717703	0	0.0285714	0.0143113	0.0206452	0.0148936	0.00372439	0.0205607	0.00529101	0	0.00687758
FST_35	209	chr5	53480592	-36	CG	0.040293	0.0114943	0.0265018	0.020284	0.0449438	0.0243902	0.0142518	0.0212766	0.0190476	0.019536	0.0111111	0.0394973	0.0404858	0.0308123	0.0214067	0.0511364	0.0116732	0.0386364	0.0168067	0.0169492	0.0316456	0.0214286	0.0224359	0.0248447	0.0278293	0.034188	0.0409027	0.0197044	0.0488372	0.0222222	0.033557	0.018018	0.0252427	0.0430622	0.0277778	0.045977	0.0305755	0.0388098	0.0233546	0.0280374	0.0307836	0.031746	0.015674	0.0344828
FST_35	219	chr5	53480582	-46	CG	0.0145985	0.0171429	0.0229682	0.0162272	0.027933	0.016129	0.0283688	0.0142857	0.00961538	0.020757	0.0311111	0.032316	0.0106952	0.0420168	0.0138037	0.0112994	0.0290135	0.0113122	0.0125523	0.0170455	0	0.0283688	0.0288462	0.0217391	0.012987	0.00746269	0.00420168	0.0147059	0.0174419	0.0221402	0.0201342	0.0226244	0.00967118	0.0334528	0	0.0574713	0.0359712	0.0128866	0.029724	0.0111732	0.0121156	0.01321	0.0125392	0.021978
FST_35	221	chr5	53480580	-48	CG	0.0201097	0.00571429	0.0123675	0.0264766	0.027933	0.0161725	0.00945626	0.0214286	0	0.0195122	0.0288248	0.0197842	0.0107095	0.027933	0.0168453	0.0112994	0.0135659	0.0226757	0.0041841	0.0224719	0	0.0286738	0.0160256	0.00621118	0.00929368	0.0160256	0.0112676	0	0.0278422	0.0147601	0.0336323	0.0180995	0.00972763	0.0083632	0	0.0285714	0.00902527	0.0116129	0.00636943	0.00186916	0.0140056	0.0132626	0.00628931	0.0220386
FST_35	228	chr5	53480573	-55	CG	0.020073	0.0285714	0.00880282	0.0263158	0.0337079	0.0162162	0.0236407	0.0357143	0.0190476	0.0329268	0.0133038	0.0341113	0.0187416	0.0252101	0.0152905	0.039548	0.0232108	0.0180587	0.00416667	0.0340909	0.00949367	0.0107143	0.0384615	0.0124224	0.0167598	0.00962567	0.0462833	0.0343137	0.0348837	0.0518519	0.0357942	0.018018	0.0174419	0.0191617	0	0.0285714	0.0125673	0.0206452	0.014862	0.0167598	0.00933707	0.0224868	0.00632911	0.0123288
FST_35	235	chr5	53480566	-62	CG	0.00547445	0.00571429	0.0123457	0.0182186	0.0167598	0.0271003	0.0165094	0.0285714	0.00952381	0.0219512	0.0110865	0.02693	0.00939597	0.0223464	0.0107034	0.0282486	0.0251451	0.013544	0.021097	0.011236	0.0159236	0.0177305	0.0288462	0.00310559	0.00925926	0.0138593	0.012605	0.00980392	0.0174622	0.0148699	0.0358744	0.0135747	0.00389105	0.0143541	0	0.0514286	0.0197133	0.00902062	0.0127389	0.0260708	0.00746269	0.0211361	0.0188088	0.0137552
GDF15_37	34	chr19	18386370	213	CG	0.643601	0.845638	0.765766	0.755302	0.825342	0.78125	0.842932	0.829431	0.767068	0.781341	0.833272	0.834038	0.825977	0.834677	0.808491	0.813084	0.833955	0.736593	0.780576	0.801489	0.657831	0.569863	0.835391	0.850123	0.814766	0.86197	0.890147	0.808921	0.843542	0.80396	0.799065	0.844106	0.81685	0.8	0.765686	0.813899	0.844649	0.813925	0.821639	0.843284	0.842263	0.787037	0.84752	0.783602
GDF15_37	39	chr19	18386365	208	CG	0.329613	0.834437	0.734328	0.722496	0.82699	0.8	0.779961	0.782609	0.78629	0.709677	0.771827	0.853687	0.793225	0.816958	0.753308	0.655814	0.839851	0.705047	0.81295	0.77284	0.843373	0.676712	0.79615	0.77601	0.843501	0.878031	0.896045	0.704787	0.915559	0.823762	0.748837	0.791614	0.92439	0.754491	0.741099	0.838343	0.826488	0.801303	0.830287	0.829054	0.778	0.798991	0.835556	0.796791
GDF15_37	45	chr19	18386359	202	CG	0.943578	0.946667	0.952096	0.972222	0.982877	0.960581	0.967911	0.973244	0.975904	0.956522	0.94314	0.97589	0.967072	0.979893	0.965127	0.958525	0.983209	0.951181	0.963768	0.980247	0.884615	0.942308	0.953688	0.972687	0.974846	0.975107	0.972789	0.947438	0.959522	0.980198	0.967667	0.963384	0.958384	0.967115	0.976025	0.965943	0.972807	0.969943	0.963494	0.970907	0.975964	0.947811	0.96288	0.966443
GDF15_37	54	chr19	18386350	193	CG	0.883617	0.874172	0.865872	0.903595	0.938356	0.898129	0.872382	0.916667	0.879518	0.872093	0.87156	0.891313	0.89636	0.907008	0.890038	0.875	0.916201	0.905063	0.835125	0.856079	0.842995	0.82967	0.905512	0.90783	0.913732	0.907539	0.898075	0.855622	0.9	0.90099	0.884259	0.91425	0.921665	0.897744	0.872734	0.893155	0.871697	0.925519	0.901693	0.89858	0.888112	0.90084	0.911045	0.884873
GDF15_37	70	chr19	18386334	177	CG	0.599852	0.771812	0.683582	0.760263	0.66899	0.672917	0.764938	0.743243	0.673469	0.718475	0.762202	0.788949	0.695586	0.79004	0.685203	0.662037	0.668529	0.682965	0.528986	0.747525	0.787952	0.684066	0.779644	0.762857	0.779444	0.719886	0.744318	0.815333	0.640719	0.662028	0.74359	0.765823	0.644689	0.68806	0.667957	0.71057	0.695585	0.684898	0.727927	0.730665	0.669343	0.776371	0.82318	0.682306
GDF15_37	92	chr19	18386312	155	CG	0.0455904	0.178808	0.09538	0.170772	0.103806	0.0417537	0.0675853	0.125424	0.153226	0.101744	0.0540741	0.110081	0.0908168	0.175202	0.148956	0.0801887	0.070632	0.0818898	0.0797101	0.0545906	0.130435	0.068306	0.121859	0.0865109	0.119965	0.112536	0.104664	0.223113	0.178429	0.145129	0.161972	0.149746	0.115055	0.100299	0.0839458	0.147838	0.189013	0.129865	0.15676	0.160896	0.100402	0.0575783	0.216357	0.090175
GDF15_37	103	chr19	18386301	144	CG	0.0732436	0.152318	0.0990991	0.179445	0.140893	0.121849	0.095675	0.177852	0.201646	0.125731	0.104913	0.166924	0.177337	0.186235	0.213409	0.139535	0.136704	0.13738	0.105839	0.126551	0.2	0.195055	0.159904	0.175842	0.179681	0.166429	0.157955	0.150969	0.273333	0.181637	0.180974	0.192112	0.187192	0.137255	0.135941	0.204973	0.213514	0.158347	0.190789	0.234895	0.150782	0.0987234	0.224125	0.162634
GDF15_37	105	chr19	18386299	142	CG	0.0547637	0.107383	0.114114	0.164495	0.111111	0.0669456	0.0884488	0.162712	0.182927	0.123894	0.0778932	0.146548	0.1349	0.151967	0.158896	0.0651163	0.0873606	0.0916272	0.0752688	0.074813	0.176755	0.118785	0.139398	0.115685	0.142224	0.138649	0.140732	0.138162	0.24214	0.182	0.163121	0.157962	0.157055	0.0980392	0.112062	0.175296	0.175405	0.133005	0.160105	0.194805	0.132286	0.0734415	0.203883	0.123139
GDF15_37	110	chr19	18386294	137	CG	0.0370645	0.0728477	0.0698366	0.143089	0.0614334	0.0622407	0.0692358	0.106667	0.124498	0.0898551	0.0438917	0.0996183	0.096823	0.145917	0.118199	0.0276498	0.070632	0.0847724	0.0645161	0.0518519	0.122596	0.0599455	0.108569	0.0963806	0.121598	0.101068	0.0872027	0.0868125	0.204891	0.0909091	0.13164	0.119647	0.0694275	0.0910448	0.0944852	0.167332	0.126384	0.0968788	0.131254	0.152394	0.100199	0.054576	0.174298	0.112299
GDF15_37	115	chr19	18386289	132	CG	0.0318519	0.10596	0.0727003	0.136585	0.0614334	0.0622407	0.0840939	0.12709	0.160643	0.0898551	0.0457373	0.10275	0.101917	0.135207	0.110694	0.0691244	0.0816327	0.0722135	0.0609319	0.0641975	0.0942029	0.141689	0.115068	0.0721271	0.122134	0.0916193	0.0894677	0.12093	0.184595	0.0950495	0.145497	0.126263	0.091352	0.0789866	0.0798303	0.142619	0.115914	0.103981	0.126138	0.134459	0.0843313	0.0478188	0.108567	0.107095
GDF15_37	130	chr19	18386274	117	CG	0.017037	0.0397351	0.014881	0.114007	0.0375427	0.0248963	0.0319426	0.0702341	0.128514	0.0550725	0.0278083	0.0591603	0.0479556	0.0870147	0.0637899	0.0322581	0.0373134	0.0423862	0.0611511	0.0345679	0.0552885	0.0217984	0.0805736	0.050427	0.088274	0.0695529	0.0283126	0.0550763	0.224058	0.055336	0.0877598	0.0881612	0.0255474	0.0506706	0.071236	0.13777	0.0569137	0.0669371	0.118986	0.0905405	0.0508982	0.0344249	0.0627306	0.0640854
GDF15_37	140	chr19	18386264	107	CG	0.0200148	0.0529801	0.0326409	0.130293	0.0655172	0.0290456	0.0489556	0.123333	0.156627	0.0753623	0.0488073	0.0765404	0.0662285	0.117409	0.0882629	0.0277778	0.0391061	0.0549451	0.0394265	0.0518519	0.0843373	0.0299728	0.0905673	0.0720391	0.119666	0.0974395	0.0590238	0.0770764	0.227513	0.0833333	0.102326	0.0773131	0.053528	0.0537313	0.0816956	0.149667	0.0723307	0.0846906	0.142857	0.108035	0.0757349	0.0470588	0.0902367	0.0789826
GDF15_37	149	chr19	18386255	98	CG	0.0222717	0.0529801	0.0341753	0.109121	0.0409556	0.0145228	0.0287394	0.103333	0.0963855	0.057971	0.0249176	0.0587786	0.041456	0.0870147	0.0751174	0.0184332	0.0390335	0.0548589	0.0430108	0.0296296	0.0625	0.0163488	0.0700855	0.0561432	0.0869183	0.071733	0.0214689	0.0577306	0.152778	0.0849802	0.0740741	0.074401	0.0231144	0.0402385	0.056262	0.137392	0.0736079	0.0738337	0.106424	0.0789474	0.0493519	0.0360738	0.0811808	0.0695187
GDF15_37	191	chr19	18386213	56	CG	0.127407	0.476821	0.146884	0.304065	0.279863	0.284823	0.232877	0.264214	0.306452	0.257971	0.282155	0.284243	0.243939	0.373995	0.274859	0.294931	0.339518	0.239812	0.179211	0.204938	0.221154	0.174387	0.250683	0.236275	0.333626	0.305181	0.317514	0.33643	0.373016	0.320158	0.333333	0.303526	0.215328	0.19225	0.224836	0.300832	0.310568	0.298823	0.268356	0.376518	0.266567	0.189597	0.39808	0.229947
GDF15_37	208	chr19	18386196	39	CG	0.0940741	0.437086	0.142645	0.250407	0.208904	0.209544	0.174396	0.26	0.289157	0.246377	0.192603	0.231856	0.23473	0.348525	0.241541	0.259259	0.29368	0.211599	0.136201	0.148148	0.194712	0.147139	0.21094	0.182152	0.258363	0.251242	0.302825	0.230718	0.278623	0.269307	0.306977	0.243073	0.182482	0.169896	0.199229	0.274667	0.295646	0.283049	0.254392	0.309878	0.255489	0.170302	0.35941	0.220294
GDF15_37	229	chr19	18386175	18	CG	0.296956	0.549669	0.316493	0.434146	0.484642	0.454357	0.413568	0.476667	0.461847	0.430233	0.416179	0.47079	0.488642	0.595716	0.465291	0.483871	0.476809	0.419152	0.362007	0.384615	0.3125	0.46049	0.431888	0.461789	0.555995	0.445312	0.553672	0.525896	0.531746	0.490119	0.501155	0.460957	0.466504	0.414307	0.430609	0.484182	0.517557	0.451338	0.470091	0.576819	0.47657	0.401007	0.562546	0.409091
IL15_38	28	chr4	141636622	40	CG	0.00704225	0	0	0.00934579	0.0327869	0.00291545	0.0083682	0.0114723	0	0.00393701	0.00656814	0.00767754	0.00263852	0.00657895	0.0046729	0.00564972	0	0.0109489	0	0.0163043	0	0.0187845	0.00548847	0.00920245	0.00809717	0.00619835	0	0.0112994	0.00684932	0.00787402	0.00611621	0.0109636	0	0.00751409	0.00907716	0.00779221	0.00188679	0.00731261	0.002457	0.0071599	0.00468019	0.00359712		0.0101818
IL15_38	32	chr4	141636618	36	CG	0.00357143	0.0119048	0	0	0	0.00294118	0.00845666	0.00570342	0.0116279	0	0.00664452	0.00961538	0.00793651	0.0133333	0.00469484	0.017341	0	0.0437956	0	0.0108696	0	0.0122358	0.00664452	0.00776398	0.00614754	0.00625	0.0135135	0.0114613	0.00687285	0	0	0.00526932	0.00980392	0.00882168	0.0137615	0.011734	0.00954198	0.0220588	0.00246305	0.0119904	0.00784929	0.0163785		0.0132548
IL15_38	43	chr4	141636607	25	CG	0	0.0120482	0	0.00917431	0	0	0.0126316	0.0152381	0.0114943	0.00796813	0.00494234	0.0288462	0.00263158	0.00657895	0.00471698	0.0172414	0.0103093	0	0.0313901	0.0219178	0.0172414	0.0156951	0.00772627	0.0046225	0.010101	0.004158	0.0233333	0.00564972	0.0102389	0.0234375	0	0.0121387	0.00485437	0.00626174	0.0136571	0.00260756	0.00189394	0.0200364	0.00740741	0.0216346	0.00782473	0.00631769		0.00881705
IL15_38	61	chr4	141636589	7	CG	0.0141343	0	0.0298507	0.00952381	0.0163934	0.0117302	0.00635593	0.0038835	0.0344828	0.0163265	0.0133111	0.00390625	0.0106667	0.00666667	0.014218	0	0	0.00732601	0.0138249	0.00826446	0	0.0101925	0.00556793	0.00472441	0.00413223	0.00211416	0	0.00287356	0.00687285	0	0.003125	0.00819672	0.0097561	0.0127796	0.00309119	0.00530504	0.00584795	0.00931099	0.0125	0.00484262	0.00794913	0.00735971		0.00222387
IL15_38	88	chr4	141636562	-20	CG	0.00722022	0.0121951	0.00763359	0.00943396	0.0163934	0.00593472	0.0171306	0	0	0.00408163	0.00676819	0.0118812	0.0133333	0.00680272	0.00956938	0.00571429	0	0.0111524	0.0138249	0.00854701	0.0172414	0.0091638	0.0112233	0.00944882	0.0165289	0.0107066	0.00677966	0	0	0	0.0124611	0.00823045	0.0149254	0.00575448	0.0139535	0.00398406	0.00589391	0.0170132	0.0153846	0.00249377	0.0142857	0.0164986		0.0126582
IL15_38	100	chr4	141636550	-32	CG	0	0.0117647	0.0150376	0	0.0163934	0.00302115	0.00851064	0.00578035	0.0116279	0.008	0.00993377	0.00193798	0.0080429	0	0.0288462	0.00574713	0.0107527	0.0148699	0.00904977	0.00554017	0	0.015891	0.00554324	0.00784929	0.00831601	0.00628931	0.0102041	0.00287356	0.0104167	0.016	0.00949367	0.00639535	0	0.00760938	0.0030722	0.00524934	0.0134357	0.00922509	0.0248139	0.0171569	0.00312989	0.0110294		0.0104634
IL15_38	117	chr4	141636533	-49	CG	0.0106762	0.0120482	0.00735294	0.0366972	0.0819672	0.00884956	0.0147679	0.0251451	0	0.00793651	0.00499168	0.0174081	0.0318302	0.02	0.00943396	0.0574713	0.0212766	0.00727273	0.0225225	0.0138889	0	0.00572738	0.00444939	0.00921659	0.00817996	0.0083682	0.0100334	0.00282486	0.0239726	0.00806452	0.00931677	0.0146456	0	0.00697527	0.00927357	0.0145119	0.0192678	0.00560748	0.00251889	0.00970874	0.00783699	0.00731261		0.0141054
IL15_38	119	chr4	141636531	-51	CG	0.0110294	0	0.0223881	0.00970874	0	0.00299401	0.0042735	0.0019685	0	0.0206612	0.00672269	0.00591716	0.0161725	0.0136986	0.00485437	0.00588235	0.010989	0.00377358	0.00934579	0.0112994	0	0.0219653	0.0112994	0.00943396	0.00423729	0.004329	0	0.0174927	0	0.00819672	0.00643087	0.01315	0.0247525	0.00979112	0.0189274	0.014885	0.00391389	0.0244821	0.00507614	0.019656	0.00478469	0.00560748		0.0158491
IL15_38	137	chr4	141636513	-69	CG	0.0195312	0	0.00833333	0.00990099	0.0384615	0.00660066	0.0348028	0.0125786	0.0253165	0.0299145	0.00743494	0.00636943	0.0233236	0.00735294	0.00507614	0.0125786	0	0.0438247	0.00947867	0.00882353	0.0196078	0.0136307	0.0071599	0.0120482	0.00689655	0.0022779	0.0144928	0.0157729	0.00793651	0	0.0200669	0.00953592	0.0108696	0.0125611	0.011745	0.0155807	0.00425532	0.0123967	0.0166667	0.010929	0.0193662	0.015213		0.0121457
IL15_38	144	chr4	141636506	-76	CG	0.0334572	0.0740741	0	0.0471698	0.0169492	0.0302115	0.0328228	0.0532544	0.0365854	0.0163934	0.0238501	0.027668	0.0217984	0.0402685	0.038835	0.0416667	0.03125	0.026616	0.0403587	0.0317003	0	0.0315421	0.0394589	0.0252366	0.0315126	0.0211864	0.027027	0.0233236	0.0212766	0.0396825	0.0434783	0.0317555	0.0390244	0.0278859	0.0189274	0.0349462	0.0117647	0.0132827	0.0152284	0.0302267	0.0369181	0.0423963		0.0282227
IL15_38	147	chr4	141636503	-79	CG	0.013986	0.0117647	0	0.0275229	0	0.0173913	0.0292276	0.0113636	0.0116279	0.0239044	0.0261866	0.0133843	0.00787402	0.0264901	0.0186047	0.0393258	0.0104167	0.0143885	0.0178571	0.013624	0	0.0166482	0.012035	0.0122137	0.0201613	0.00828157	0.00993377	0	0.0169492	0.0078125	0.0212766	0.012062	0.0144231	0.0137157	0.00904977	0.0180879	0.0149813	0.0145455	0.0122249	0.00719424	0.0108025	0.0107914		0.0276364
IL15_39	43	chr4	141637170	588	CG	0.00501367	0.0127119	0.0043554	0.00102145	0	0.00487211	0.00704473	0.00289855	0.00632547	0.0119048	0.00385575	0.00893907	0.0075431	0.00515464	0.00397088	0.0136861	0.00692042	0.00819001	0.0027027	0.00820345	0.0107527	0.00956023	0.0103709	0.00830607	0.00300382	0.00525547	0.0107929	0.00795229	0.00601202	0.00129199	0.00651466	0.0107841	0.00699708	0.00622711	0.00734544	0.00645518	0.00828057	0.00598265	0.00580191	0.00418729	0.00191083	0.0080429	0.00947701	0.0078764
IL15_39	51	chr4	141637162	580	CG	0.00591985	0.00845666	0.0156794	0.0122449	0.00884956	0.00608273	0.0105559	0.00384615	0.00516944	0.00595238	0.0106528	0.0166784	0.0100394	0.00368189	0.0125578	0.010929	0.0124309	0.00654129	0	0.00941851	0.00643317	0.0062201	0.0107093	0.00730479	0.00573927	0.0061171	0.0083022	0.00277998	0.004995	0.00774194	0.00569569	0.00986547	0.00641524	0.0105994	0.0044898	0.00736648	0.00462512	0.00687183	0.008285	0.00797872	0.00509554	0.00749064	0.0168185	0.00726063
IL15_39	67	chr4	141637146	564	CG	0.0127679	0.00634249	0.0148084	0.00613497	0.0176991	0.0146163	0.0147887	0.00865385	0.0166475	0.0238095	0.00997959	0.0108032	0.00717618	0.011782	0.0132188	0.0145719	0.0166551	0.0244898	0.0027027	0.00820008	0.0149786	0.00860832	0.015093	0.0110803	0.00791485	0.00932129	0.0191109	0.0142857	0.0159787	0.00516129	0.00650936	0.0103278	0.0190476	0.012436	0.00916684	0.00828882	0.00462175	0.0164277	0.0120133	0.0152033	0.014631	0.0123391	0.0119424	0.0139162
IL15_39	84	chr4	141637129	547	CG	0.0205105	0.0339703	0.0104621	0.0255885	0.00442478	0.0280146	0.0193662	0.0153994	0.0224138	0.0119048	0.0208569	0.0233051	0.00754581	0.0110538	0.0132538	0.0273224	0.0159059	0.00572831	0.0135501	0.0152138	0.0336195	0.0100382	0.0193288	0.0188917	0.0106499	0.00699913	0.0162027	0.0119332	0.0206186	0.0141935	0.0162866	0.0168275	0.0165177	0.0124405	0.0142712	0.0097804	0.0131547	0.0131422	0.00788055	0.0152265	0.0165184	0.0165953	0.0136842	0.0118289
IL15_39	91	chr4	141637122	540	CG	0.00593607	0.0212766	0.0121951	0.00816327	0.00442478	0.00973236	0.0151355	0.00775194	0.015544	0.0119048	0.0167762	0.0173872	0.00430725	0.0125184	0.00858653	0.00546946	0.0124395	0.00735294	0	0.0131309	0.00786838	0.00862069	0.0177286	0.0115869	0.00901886	0.00554097	0.0141079	0.00993641	0.00867245	0.00645995	0.00894309	0.00964126	0.0147802	0.0201539	0.0103912	0.00903226	0.00364875	0.0104759	0.0169983	0.0106423	0.0108074	0.011771	0.0108658	0.00971021
IL15_39	93	chr4	141637120	538	CG	0.00959342	0.00634249	0.00696258	0.00817996	0	0.00976801	0.0066925	0.0125	0.00860585	0	0.013146	0.0110458	0.0111351	0.00662252	0.00661376	0.00636943	0.019337	0.00821018	0.0108108	0.00738916	0.012848	0.00574713	0.00913402	0.0113265	0.00819448	0.00670749	0.00747198	0.00992063	0.00633333	0.0129032	0.00406174	0.010531	0.0122306	0.0139092	0.00570265	0.00829493	0.00875912	0.0071706	0.00788382	0.0110476	0.00699301	0.00802998	0.0140449	0.00968523
IL15_39	95	chr4	141637118	536	CG	0.00774135	0.00634249	0.00609225	0.0102041	0.00442478	0.00487211	0.00774648	0.00384615	0.00574713	0.0119048	0.0185815	0.0122209	0.00502513	0.0103017	0.00793126	0.00272975	0.00622407	0.00490597	0.00810811	0.0139059	0.0107219	0.00573614	0.00877193	0.0141129	0.00545405	0.0029146	0.00582121	0.00436855	0.0123046	0.00516129	0.0121852	0.00471169	0.00720545	0.00877514	0.00794783	0.00663594	0.00875699	0.00388408	0.00745342	0.00798176	0.00828025	0.011236	0.0119215	0.00922705
IL15_39	113	chr4	141637100	518	CG	0.0127505	0.0190678	0.0113438	0.0285714	0.00444444	0.0267966	0.0299296	0.0201923	0.0160827	0	0.0446915	0.0364792	0.0139935	0.0110538	0.0138797	0.0109589	0.0255701	0.0122549	0.0108108	0.0159967	0.0199857	0.0105163	0.0398946	0.0267204	0.0065538	0.0122556	0.0241064	0.0159046	0.00966345	0.0194049	0.0203252	0.0125645	0.0222222	0.0274725	0.0114123	0.0123502	0.0126644	0.0122534	0.0190555	0.0231851	0.0229446	0.0230439	0.015444	0.0160339
IL15_39	118	chr4	141637095	513	CG	0.00683683	0.00423729	0.0034904	0.00714286	0.00442478	0.0134146	0.00879662	0.0144092	0.00576369	0	0.0122505	0.00823142	0.00610632	0.00739098	0.00924703	0.00727934	0.00622837	0.00980392	0.0108108	0.0118852	0.00572246	0.0105213	0.0154522	0.00907029	0.00737907	0.00933489	0.0174491	0.00874751	0.0166389	0.0103359	0.0130293	0.0105476	0.0109077	0.0117216	0.0106036	0.00865881	0.00755729	0.0104603	0.00911728	0.00722708	0.0191205	0.0149893	0.00632467	0.0119715
IL15_39	120	chr4	141637093	511	CG	0.00547196	0.012685	0.00611888	0.00306435	0	0	0.0140845	0.0057971	0.00403691	0.00595238	0.00976607	0.0122267	0.00789946	0.00369004	0.0119126	0.00363967	0.00902151	0.00490998	0.0027027	0.00615006	0.00571429	0.0148895	0.0168806	0.0146391	0.00682128	0.00612423	0.00831601	0.0115446	0.00999667	0.0103627	0.0146341	0.00922385	0.0109119	0.0201244	0.00917993	0.00847926	0.00803702	0.00479042	0.00747508	0.00761905	0.0102236	0.00804721	0.012987	0.00987542
IL15_39	129	chr4	141637084	502	CG	0.00774487	0.00845666	0.00261097	0.0142857	0.00442478	0.0121803	0.0102113	0.00675676	0.0161012	0	0.0167724	0.0260931	0.00897022	0.00737463	0.0165673	0.0136488	0.0138889	0.00572831	0.00815217	0.0118901	0.0107219	0.0148467	0.0233743	0.0100756	0.0128591	0.00875912	0.0133001	0.0127035	0.0106525	0.0141935	0.0154472	0.0110088	0.0109119	0.0124542	0.00652662	0.00995759	0.00901999	0.0122608	0.0116134	0.0106423	0.0166134	0.0117773	0.0045598	0.0162244
IL15_39	134	chr4	141637079	497	CG	0.0077484	0.0105708	0.0147955	0.0132789	0.00884956	0.0097561	0.0214864	0.0125241	0.0126364	0.0178571	0.0170029	0.0239774	0.0107565	0.0073692	0.0185185	0.00820419	0.0186593	0.00575658	0.0108401	0.0102585	0.0150322	0.0119789	0.0258166	0.0146022	0.007369	0.0104956	0.0220283	0.00556439	0.0120321	0.0167959	0.0268949	0.0119316	0.0101148	0.0139092	0.00570497	0.00902893	0.0138821	0.0122498	0.00788709	0.0140791	0.0171756	0.0155329	0.00947368	0.0125662
IL6_61	29	chr7	22725792	-1407	CG	0.0926518	0.298387	0.259594	0.253061	0.248201	0.246499	0.335623	0.248152	0.251799	0.264992	0.322917	0.266527	0.350972	0.207317	0.260497	0.277162	0.329768	0.2	0.26393	0.213415	0.385827	0.256466	0.271337	0.260396	0.253794	0.22609	0.247995	0.278714	0.20713	0.288889	0.368375	0.302285	0.180842	0.202717	0.25901	0.258242	0.251062	0.250538	0.235502	0.223106	0.2866	0.275758		0.318728
IL6_61	50	chr7	22725771	-1428	CG	0.298851	0.55914	0.524239	0.52381	0.615108	0.57556	0.594508	0.557308	0.522892	0.538026	0.555038	0.465649	0.633909	0.447398	0.556031	0.528177	0.634103	0.498655	0.571848	0.488429	0.661417	0.675753	0.493391	0.556893	0.561623	0.471811	0.504571	0.52398	0.462247	0.466667	0.628975	0.61296	0.425893	0.500814	0.567204	0.569759	0.535656	0.538627	0.550579	0.482243	0.632444	0.545799		0.596973
IL6_61	86	chr7	22725735	-1464	CG	0.686901	0.717742	0.632469	0.574932	0.733813	0.712022	0.712128	0.663158	0.637019	0.605987	0.592714	0.473118	0.668828	0.527655	0.638152	0.561326	0.722913	0.639138	0.683748	0.598051	0.782152	0.809182	0.596947	0.659312	0.602729	0.5856	0.577384	0.67602	0.504914	0.546805	0.655477	0.695614	0.538393	0.684753	0.686676	0.699254	0.663844	0.672272	0.661802	0.590187	0.735814	0.672473		0.673951
IL6_61	104	chr7	22725717	-1482	CG	0.628991	0.681081	0.64487	0.557981	0.769784	0.685341	0.660256	0.587302	0.570743	0.565992	0.53726	0.469423	0.679113	0.506637	0.65378	0.533113	0.661922	0.609712	0.657394	0.587591	0.730159	0.785406	0.547239	0.661027	0.625237	0.531037	0.526556	0.58193	0.5	0.546945	0.612732	0.664326	0.602324	0.649294	0.678582	0.707275	0.631356	0.641219	0.648717	0.607678	0.756045	0.679545		0.660903
IL6_61	118	chr7	22725703	-1496	CG	0.832056	0.739247	0.707675	0.659401	0.844765	0.76306	0.749314	0.677182	0.669065	0.626516	0.621303	0.531922	0.754595	0.566372	0.703165	0.566851	0.680284	0.729148	0.795022	0.678441	0.821522	0.864011	0.664159	0.77765	0.747157	0.662395	0.649343	0.745668	0.455494	0.6	0.626655	0.739264	0.756032	0.783623	0.743635	0.796218	0.69133	0.764327	0.743202	0.659346	0.746667	0.748487		0.713934
IL6_61	120	chr7	22725701	-1498	CG	0.867816	0.741935	0.629087	0.627211	0.856115	0.771455	0.737637	0.633684	0.669065	0.621053	0.569395	0.537821	0.741361	0.58361	0.676672	0.550773	0.678508	0.71159	0.698972	0.660584	0.686842	0.865088	0.6653	0.74821	0.75398	0.667733	0.631639	0.732143	0.283436	0.620741	0.638693	0.731932	0.764758	0.769648	0.732436	0.768466	0.713262	0.742397	0.69068	0.668069	0.796463	0.595004		0.68169
IL6_62	59	chr7	22727578	379	CG	0.140295	0.184524	0.316279	0.320665	0.357143	0.241071	0.343511	0.240566	0.284916	0.332075	0.31225	0.279644	0.272076	0.243243	0.213518	0.296703	0.231362	0.294372	0.20398	0.251799	0.0934256	0.0493421	0.39831	0.318061	0.281969	0.314477	0.214286	0.177434	0.200581	0.349162	0.380403	0.317554	0.215264	0.215886	0.237359	0.389911	0.196102	0.24804	0.330579	0.328344	0.281057	0.154031	0.189989	0.285714
IL6_62	77	chr7	22727596	397	CG	0.372363	0.315476	0.403712	0.389549	0.551913	0.302671	0.550191	0.270142	0.318436	0.418868	0.451163	0.308693	0.345787	0.365766	0.245399	0.371585	0.382051	0.424242	0.363184	0.320144	0.16955	0.0686275	0.548813	0.448939	0.335035	0.432536	0.205882	0.183803	0.457364	0.420613	0.512968	0.354455	0.376953	0.272912	0.306001	0.476891	0.280584	0.401138	0.420715	0.39851	0.386444	0.268675	0.347777	0.316071
IL6_62	88	chr7	22727607	408	CG	0.0816543	0.285714	0.335664	0.322892	0.584699	0.317221	0.545223	0.251185	0.348315	0.420455	0.381649	0.291322	0.304625	0.304189	0.229938	0.270718	0.380829	0.390456	0.34	0.349091	0.202797	0.0825083	0.525981	0.410274	0.388069	0.414587	0.213579	0.218549	0.385965	0.426184	0.433526	0.341948	0.403131	0.293878	0.314473	0.554852	0.257808	0.374106	0.411927	0.397556	0.437168	0.212817	0.293779	0.360714
IL6_62	91	chr7	22727610	411	CG	0.142105	0.333333	0.474299	0.410926	0.617486	0.430267	0.51145	0.34434	0.463687	0.498113	0.51061	0.377049	0.391408	0.373646	0.341014	0.409836	0.435897	0.564935	0.452736	0.413669	0.262976	0.108197	0.656992	0.546118	0.37986	0.454981	0.296919	0.263876	0.43065	0.518106	0.623563	0.365613	0.503906	0.336049	0.412708	0.602105	0.340024	0.466904	0.483516	0.505587	0.557218	0.271635	0.401593	0.410714
IL6_62	130	chr7	22727649	450	CG	0.516842	0.5	0.697674	0.738717	0.82967	0.635015	0.711929	0.528302	0.486034	0.660377	0.712674	0.548872	0.564388	0.609009	0.58589	0.472527	0.791774	0.564935	0.656716	0.579137	0.792388	0.157895	0.717678	0.63745	0.600639	0.814354	0.54418	0.505914	0.243453	0.710306	0.801724	0.612648	0.652344	0.521385	0.518672	0.774278	0.494218	0.635135	0.631868	0.650838	0.701322	0.518652	0.592719	0.535714
IL6_62	148	chr7	22727667	468	CG	0.514768	0.535714	0.658933	0.666667	0.71978	0.608955	0.692503	0.552381	0.519553	0.608365	0.722444	0.572796	0.514741	0.567029	0.527607	0.420765	0.671795	0.58913	0.656716	0.669065	0.730104	0.2	0.751717	0.547207	0.586998	0.790631	0.536415	0.405455	0.479612	0.693593	0.689655	0.561508	0.595703	0.584521	0.589212	0.776261	0.553931	0.670714	0.688359	0.637465	0.637885	0.406024	0.730375	0.591071
IL6_62	153	chr7	22727672	473	CG	0.550053	0.708333	0.860789	0.7981	0.846995	0.808383	0.825921	0.693396	0.713483	0.807547	0.82392	0.703628	0.786794	0.721519	0.691244	0.693989	0.804627	0.712121	0.696517	0.715827	0.903114	0.481967	0.883069	0.774236	0.717932	0.896453	0.621849	0.71755	0.547042	0.816156	0.884393	0.75	0.878193	0.640082	0.68546	0.839727	0.654667	0.809964	0.851512	0.817927	0.845543	0.626955	0.860889	0.707143
IL6_62	159	chr7	22727678	479	CG	0.542767	0.607143	0.781903	0.646081	0.775956	0.651786	0.703185	0.518868	0.597765	0.690566	0.706312	0.581681	0.640064	0.622061	0.575385	0.617486	0.707692	0.675325	0.567164	0.625899	0.795848	0.161184	0.816305	0.621927	0.6388	0.76341	0.509804	0.520947	0.5	0.693593	0.788406	0.630952	0.510763	0.50823	0.554896	0.718865	0.537195	0.685897	0.737615	0.673507	0.687555	0.517449	0.775371	0.635548
IL6_62	176	chr7	22727695	496	CG	0.475789	0.47619	0.617716	0.624703	0.538462	0.46131	0.52859	0.415094	0.511236	0.498113	0.600133	0.456284	0.46778	0.464865	0.402157	0.486339	0.470437	0.587852	0.532338	0.482014	0.238754	0.133987	0.684099	0.54081	0.485022	0.537872	0.346045	0.311475	0.225994	0.575419	0.603448	0.518738	0.358121	0.393075	0.429929	0.667895	0.4324	0.472973	0.592661	0.567568	0.570044	0.286058	0.447608	0.415771
IL6_62	184	chr7	22727703	504	CG	0.493151	0.47619	0.616279	0.612827	0.617486	0.537313	0.485237	0.45283	0.553073	0.50566	0.590849	0.490075	0.465283	0.44123	0.461538	0.541436	0.605128	0.645022	0.545	0.543165	0.412587	0.101307	0.698093	0.636303	0.567412	0.585249	0.409537	0.358577	0.430097	0.639665	0.626437	0.56213	0.661448	0.488753	0.5	0.705479	0.47651	0.548502	0.64652	0.610075	0.680458	0.341757	0.609339	0.508929
IL7_40	36	chr8	78804688	775	CG	0.0120415	0.0263819	0.0121098	0.02458	0.0122324	0.0245614	0.0331545	0.0140433	0.021398	0.060241	0.0238415	0.0134328	0.0115589	0.0205063	0.0239933	0.016245	0.0163728	0.0119689	0.014268	0.0322987	0.0282258	0.0162306	0.0167812	0.0127135	0.0188059	0.00754907	0.0199589	0.0077067	0.0246586	0.0215664	0.0382707	0.0142675	0.0196078	0.0216114	0.0159793	0.0120297	0.0159747	0.0117921	0.0136495	0.0194463	0.0202777	0.0142821	0.0146099	0.0200469
IL7_40	53	chr8	78804671	792	CG	0.00827586	0.0130841	0.011522	0.0236465	0.00794136	0.0271588	0.0241195	0.0105079	0.0329513	0.0060241	0.0206338	0.0192549	0.0165188	0.00981626	0.0151578	0.0111111	0.0172956	0.024911	0.0111663	0.013796	0.0530612	0.0135324	0.024424	0.00960293	0.0161845	0.00952476	0.0183995	0.0114023	0.0221858	0.0124858	0.0215243	0.0106195	0.00980392	0.0131827	0.0149382	0.0156828	0.0176712	0.0115898	0.0159041	0.0209223	0.0179156	0.0124378	0.00959455	0.0146497
IL7_40	79	chr8	78804645	818	CG	0.0121951	0.0106051	0.0145513	0.0187559	0.0214329	0.0209644	0.0213352	0.0158265	0.0215517	0.0180723	0.0196078	0.0151741	0.010248	0.0169577	0.0215166	0.019984	0.0167828	0.00477612	0.00996264	0.0297694	0.04	0.0151282	0.0158919	0.00958589	0.0133266	0.0127003	0.0215732	0.0135987	0.0191115	0.0193182	0.0286827	0.0198675	0.00657895	0.0123924	0.0124123	0.00992699	0.0125011	0.0114758	0.0111266	0.00892464	0.0112462	0.0127564	0.0105623	0.00981857
IL7_40	91	chr8	78804633	830	CG	0.00937155	0.0174564	0.0182013	0.0344507	0.0207317	0.027027	0.036814	0.0285381	0.0255682	0.0538922	0.0338888	0.0287837	0.0127136	0.0244087	0.0298755	0.022463	0.0304457	0.0160142	0.0229529	0.0318391	0.0321285	0.022547	0.0325786	0.0244941	0.0233065	0.0173087	0.0258093	0.0165371	0.0356016	0.019209	0.0412698	0.0229798	0.0390879	0.0167329	0.0225564	0.0152847	0.0139848	0.012844	0.0248619	0.0191424	0.0228016	0.0231171	0.0142239	0.0201527
IL7_40	93	chr8	78804631	832	CG	0.00702867	0.0186916	0.0144424	0.0393676	0.023199	0.0256944	0.0304026	0.0181075	0.0356633	0.0718563	0.0164661	0.0228428	0.0133211	0.0246541	0.0143005	0.0190174	0.017263	0.0166172	0.0216316	0.0305439	0.032	0.0173901	0.0204592	0.0104927	0.0125471	0.0161048	0.018505	0.00821648	0.0196424	0.0182025	0.0225431	0.0106007	0.0194175	0.0148195	0.0196352	0.00877974	0.010213	0.0101332	0.0106946	0.0129117	0.0153413	0.0131579	0.00832691	0.0158898
IL7_40	96	chr8	78804628	835	CG	0.0147403	0.0211574	0.0189738	0.040595	0.0310408	0.0335664	0.0370674	0.032596	0.0765957	0.0538922	0.0333333	0.0292073	0.0242911	0.0226358	0.0441359	0.0327177	0.0436558	0.019573	0.027127	0.0359382	0.0438247	0.0292194	0.0361762	0.0149707	0.0253535	0.0153938	0.0345632	0.0236298	0.0379826	0.0158371	0.0446554	0.0222222	0.0130293	0.0177083	0.0289762	0.0161598	0.0196301	0.0190469	0.0150575	0.0182494	0.0140653	0.0273632	0.0202005	0.0207935
IL7_40	103	chr8	78804621	842	CG	0.0137722	0.021197	0.017924	0.0372439	0.0122026	0.0180681	0.0336341	0.0198135	0.049505	0.0424242	0.0330026	0.024352	0.0126234	0.023133	0.0283938	0.0182299	0.0335739	0.0178042	0.0135719	0.0300501	0.0607287	0.013914	0.0292048	0.0104246	0.0194995	0.0188075	0.0284505	0.0119282	0.0287335	0.0135747	0.0214713	0.0164349	0.00977199	0.0102275	0.0188882	0.00705927	0.00977057	0.014034	0.0105869	0.0165099	0.0114483	0.02182	0.0152896	0.0216056
IL7_40	120	chr8	78804604	859	CG	0.00909467	0.0180236	0.00990364	0.0235732	0.0176722	0.01875	0.0164136	0.033275	0.0355114	0.0299401	0.0235145	0.0195419	0.018626	0.0208648	0.0161759	0.0150396	0.0185535	0.021365	0.00740284	0.0150376	0.0278884	0.0205784	0.0186658	0.00996956	0.0153177	0.0146971	0.0167687	0.0185043	0.0199899	0.00679502	0.0151569	0.0219975	0.0162338	0.0108514	0.0203841	0.0101248	0.0170216	0.0162679	0.0164557	0.0153089	0.0144388	0.0181186	0.0152919	0.0152413
IL7_40	154	chr8	78804570	893	CG	0.00868367	0.00995025	0.0114973	0.0155328	0.0128049	0.0111188	0.0173735	0.0291036	0.0241821	0.0361446	0.0219626	0.0117233	0.0147493	0.0130752	0.014712	0.0092397	0.0245129	0.0165582	0.00308452	0.0192469	0	0.016994	0.0184771	0.00973754	0.013586	0.0104125	0.00627462	0.0117273	0.00880946	0.0135287	0.0147939	0.00758342	0.00977199	0.00521268	0.0199807	0.0067503	0.012045	0.00892857	0.0100034	0.0130069	0.0114493	0.0146547	0.0131213	0.0114431
IL7_40	163	chr8	78804561	902	CG	0.0101999	0.0186567	0.00964372	0.0192308	0.0128127	0.012474	0.0230874	0.0157343	0.0312057	0.011976	0.0179211	0.0107956	0.0133347	0.0140881	0.018864	0.00687467	0.0254158	0.00532544	0.00926498	0.0158796	0.0286885	0.0153374	0.0186682	0.015983	0.018928	0.0145044	0.014871	0.00985653	0.0205264	0.0135287	0.0214562	0.0128853	0.00647249	0.00709812	0.0146174	0.012547	0.0208461	0.00765611	0.00989188	0.0158609	0.0170754	0.0161812	0.0115687	0.010609
IL7_40	175	chr8	78804549	914	CG	0.0143211	0.0168224	0.0197808	0.0266667	0.0176937	0.0318339	0.0353873	0.0273574	0.0326241	0.0239521	0.0272018	0.0307055	0.0206385	0.0289163	0.0184341	0.0216359	0.0232193	0.0142096	0.0117212	0.0229645	0.0120968	0.0218328	0.0277194	0.0154455	0.0215863	0.0174035	0.0212673	0.0113835	0.0217637	0.0384615	0.0372977	0.0217281	0.0163399	0.0173169	0.0177039	0.0215109	0.0159547	0.014992	0.0167816	0.0179118	0.0304956	0.0169323	0.0178985	0.0154661
IL7_40	191	chr8	78804533	930	CG	0.00922992	0.0167806	0.0106952	0.0210722	0.0170524	0.0326162	0.0240339	0.0226876	0.0269122	0.0359281	0.0244743	0.0288859	0.0134078	0.0158291	0.0134603	0.0221402	0.013162	0.0130409	0.0110974	0.0221572	0.0240964	0.0120968	0.018915	0.0118577	0.0175644	0.015094	0.0113636	0.0147638	0.0179716	0.0271186	0.0281492	0.0133771	0.00974026	0.0139612	0.024694	0.0107479	0.0178696	0.0128307	0.00931463	0.0222853	0.0162476	0.0175917	0.0107858	0.0169456
IL7_40	197	chr8	78804527	936	CG	0.00757263	0.0118306	0.0157838	0.0108527	0.00853659	0.00902778	0.0166872	0.0209424	0.0213068	0.0301205	0.0228503	0.0302344	0.0146386	0.0191147	0.0116014	0.0208553	0.0163317	0.0113298	0.00493827	0.0242475	0.045082	0.0154295	0.018925	0.0083682	0.0183248	0.00940941	0.00991398	0.00602344	0.0154912	0.0113636	0.0338028	0.0143976	0.0131579	0.00751723	0.0137339	0.0102476	0.019115	0.00797512	0.00770381	0.0195735	0.0174434	0.0176793	0.0106465	0.0190678
IL7_40	202	chr8	78804522	941	CG	0.00674838	0.00871189	0.0099116	0.013635	0.0103532	0.0124654	0.00971007	0.0221445	0.0169731	0.0239521	0.0162402	0.0132906	0.0111902	0.00679245	0.0122381	0.0060702	0.00376648	0.0106762	0.0092707	0.0104384	0.0200803	0.00904285	0.0102618	0.00540006	0.0141434	0.00989209	0.0202594	0.00962696	0.00846066	0.0147059	0.0186488	0.00631473	0.00660066	0.00961739	0.00783935	0.00833705	0.0211225	0.0128451	0.00656077	0.00775702	0.0177063	0.0131579	0.00926212	0.0114577
IL7_40	208	chr8	78804516	947	CG	0.0104842	0.0211706	0.00935829	0.0208139	0.0298598	0.019431	0.0228517	0.0279232	0.0415473	0.0419162	0.0425786	0.0312769	0.0149481	0.0309434	0.01973	0.0245447	0.0201068	0.00534442	0.0204082	0.0238195	0.016129	0.0179616	0.0240005	0.00905081	0.0178258	0.0177124	0.0234762	0.0117145	0.039033	0.0204778	0.0373371	0.0186916	0.00325733	0.0156283	0.0163108	0.00859873	0.0171887	0.0122827	0.0104827	0.0186199	0.0129114	0.0288127	0.0106498	0.0195288
IL7_40	211	chr8	78804513	950	CG	0.00468707	0.005625	0.00750067	0.0117903	0.01221	0.0175193	0.012731	0.0163075	0.0246377	0.0180723	0.0137208	0.00907597	0.00590872	0.015889	0.0163934	0.00976511	0.00976378	0.00180505	0.00617665	0.0138481	0.0204918	0.0121187	0.0139556	0.00867844	0.0141612	0.0108401	0.0100848	0.00756579	0.0220876	0.0183486	0.0144519	0.0118837	0.0132013	0.00711744	0.0119227	0.00815287	0.0146802	0.00799041	0.00863558	0.0139102	0.0145653	0.0113094	0.00572667	0.00999362
LIF_41	26	chr22	30246510	249	CG	0.00789474	0.00645161	0.0244898	0	0.00819672	0.00921659	0.0133407	0.00798403	0.0164329	0.0129981	0.0165119	0.00220022	0.0115533	0	0.0177515	0.003003	0.00409836	0.0101523	0.004662	0.014218	0.0153913	0.00768164	0.0114416	0.00728863	0.0178571	0.0182796	0.00847458	0.00891862	0.0137552	0.0046729	0.0231729	0.012132	0.00860433	0.011147	0.00792254	0.014876	0.00860047	0.0148561	0.0259259	0.0151057	0.0140962	0.0134731	0.0154044	0.00423068
LIF_41	28	chr22	30246512	247	CG	0.0210526	0.0130719	0.0245902	0.0125523	0	0.0232558	0.0128996	0.0115954	0.0156879	0.0126582	0.0114583	0.0143488	0.0168394	0.0212766	0.0118577	0.00598802	0.0206612	0.0205128	0.00930233	0.01075	0.0115117	0.0168238	0.0150289	0.0161765	0.010772	0.00759219	0.0205832	0.0134228	0.00826446	0	0.0206278	0.0134965	0.00939683	0.0103524	0.00531915	0.00918197	0.0126183	0.00835655	0.0183824	0.00405268	0.0116959	0.0075188	0.00906736	0.00884956
LIF_41	32	chr22	30246516	243	CG	0.00789474	0.00645161	0.00809717	0.0124481	0.0247934	0.00458716	0.00388889	0.010371	0.0120289	0.00757684	0.00513347	0.00991189	0.00643501	0	0.00790514	0.00892857	0.0123967	0.0101523	0.00692841	0.0164179	0.00671432	0.0107607	0.00342857	0.00732064	0.0107527	0.00968784	0.0170068	0.0155902	0.00410397	0.00465116	0.00982143	0.00997862	0.0121059	0.00967742	0.00964067	0.00904605	0.00470219	0.00463392	0.00369004	0.00812183	0.00576606	0.0149925	0.00320718	0.0113396
LIF_41	37	chr22	30246521	238	CG	0.0209424	0.00645161	0.0204918	0	0.00819672	0.00462963	0.0139043	0.011563	0.0164263	0.00914939	0.00619195	0.00880088	0.00645161	0	0.0138614	0.0179641	0.0163934	0	0.00928074	0.00772489	0.00606717	0.0125786	0.00920598	0.00437318	0.00713012	0.0160772	0.00338983	0.00222717	0.0123119	0.00934579	0.00892061	0.00819818	0.00769619	0.00956938	0.00438596	0.00743802	0.00859375	0.0102136	0.0037037	0.0140987	0.00907591	0.00749625	0.0115311	0.00966345
LIF_41	42	chr22	30246526	233	CG	0.00526316	0.00645161	0	0	0.00819672	0.00460829	0.00277162	0.00873709	0.0176141	0.0114286	0.004111	0.00881057	0.00899743	0	0.0177515	0.0149254	0.00413223	0.0101523	0.00462963	0.0109644	0.0105854	0.00981647	0.0126147	0.00585652	0.0214669	0.0075431	0.00511073	0.00557414	0.0177839	0.0139535	0.00535714	0.016723	0.0120208	0.0129897	0.00971731	0.0107084	0.0141398	0.000930233	0.00749064	0.0181635	0.013267	0.0180451	0.0109748	0.0121273
LIF_41	52	chr22	30246536	223	CG	0.0105541	0.00649351	0.0162602	0	0.00833333	0.00460829	0.00667408	0.0107399	0.0160321	0.0116013	0.0165631	0.00665927	0.0142303	0	0.00790514	0.0178571	0.00823045	0.00515464	0.00925926	0.0129838	0.00713514	0.0112934	0.00807382	0.0131772	0.0107527	0.0139485	0.0101523	0.00554939	0.0109589	0.00465116	0.0107431	0.00890631	0.0132727	0.010203	0.0114638	0.0124275	0.0101801	0.00834106	0	0.0131048	0.0108063	0.0239521	0.016785	0.0155711
LIF_41	58	chr22	30246542	217	CG	0.00524934	0.0322581	0.0121457	0.0125	0.0166667	0.0137615	0.00831947	0.0131422	0.0132265	0.00929368	0.0144181	0.00882029	0.00642674	0.0425532	0.00591716	0.0118694	0.0204918	0.00512821	0.0115473	0.00698254	0.0149805	0.0123932	0.0149083	0.0131195	0.0179211	0.0075188	0.0152284	0.00333704	0.00823045	0.00465116	0.0080429	0.0145882	0.0107377	0.0137386	0.0131579	0.00825764	0.00470219	0.0101852	0.0111111	0.0100908	0.00989283	0.00903614	0.00641849	0.010253
LIF_41	67	chr22	30246551	208	CG	0.00787402	0.0130719	0.0121951	0.00826446	0	0.00458716	0.0127849	0.0139776	0.0148178	0.0101821	0.00924974	0.00773481	0.0129032	0	0.00197239	0.00595238	0.00411523	0.00520833	0.00692841	0.00899101	0.00778547	0.0138844	0.00572082	0.0101892	0.00540541	0.00970874	0.00508475	0.00668896	0.0178082	0.0139535	0.0169794	0.0103664	0.0131346	0.0103254	0.00704846	0.00248139	0.0101881	0.012987	0.0037037	0.0131048	0.00992556	0.012012	0.0109536	0.00790382
LIF_41	69	chr22	30246553	206	CG	0.00527704	0.0322581	0.00411523	0.0207469	0	0.0137615	0.00501393	0.0120337	0.0148833	0.0129218	0.00825593	0.0110254	0.0103761	0	0.0100402	0.00593472	0.00413223	0.00515464	0.00465116	0.0122745	0.0121686	0.0108881	0.0115075	0.00877193	0.00178891	0.00643087	0.0170648	0.00671141	0.0123288	0.00934579	0.0125786	0.0094948	0.00785208	0.0101348	0.00176367	0.00829876	0.00944882	0.0121269	0	0.0141557	0.0157285	0.00451807	0.00902643	0.0098412
LIF_41	73	chr22	30246557	202	CG	0.0134048	0.00645161	0.0246914	0.0083682	0.025	0	0.0112867	0.0148833	0.0137263	0.0174076	0.0175983	0.0177976	0.011734	0.0212766	0.0139165	0.00301205	0.0123967	0.0208333	0.0116009	0.0108013	0.0126279	0.014278	0.00921659	0.00884956	0.0143627	0.0130152	0.0170068	0.0146232	0.0123796	0	0.0170557	0.0109535	0.0182927	0.0164691	0.00619469	0.00834028	0.0134069	0.0131209	0.00749064	0.0203459	0.0142022	0.00907716	0.0136187	0.0131962
LIF_41	86	chr22	30246570	189	CG	0.015748	0.00645161	0.00406504	0.00413223	0.0165289	0	0.00555864	0.00875448	0.0188151	0.00772422	0.004111	0.0021978	0.00641026	0	0	0.00600601	0.0163934	0.0101523	0.00232558	0.0049838	0.00933362	0.0108881	0.00228833	0.00292826	0	0.0129032	0.0152284	0.00445931	0.0123796	0.00465116	0.00356506	0.00784454	0.0179225	0.00883852	0.0026362	0.00824402	0.00312744	0.00832562	0.0185185	0.00810537	0.0123762	0.0089955	0.00643501	0.00934268
LIF_41	96	chr22	30246580	179	CG	0.00524934	0.0192308	0	0.0205761	0	0.00913242	0.0115958	0.00952003	0.0159553	0.0177759	0.0122825	0.0219058	0.00512164	0	0.00982318	0.0118694	0.00409836	0.00507614	0.00229358	0.0111579	0.010549	0.0101814	0.00910125	0	0.0142349	0.00856531	0.0219966	0.00666667	0.00681199	0.0139535	0.0088968	0.00886368	0.00653924	0.0123239	0.0096238	0.00491803	0.00311526	0.0119816	0.0258303	0.00803213	0.0106645	0.0149254	0.0121639	0.00698061
LIF_41	99	chr22	30246583	176	CG	0.00262467	0.00645161	0.00404858	0.0206612	0	0.00913242	0.0138122	0.00831354	0.00517928	0.0089667	0.0102669	0.00550661	0.0063857	0	0.00785855	0.0119048	0	0.0101523	0.0045977	0.00720318	0.00516351	0.0048796	0.00340909	0.00870827	0.00892857	0.00747863	0.00676819	0.00556174	0.00953678	0.0046729	0.00266667	0.0113355	0.00590082	0.00673087	0.00612423	0.00900901	0.00856698	0.00277008	0.00369004	0.00704225	0.00410846	0.00597907	0.00384369	0.00609689
LIF_41	107	chr22	30246591	168	CG	0.0104439	0	0.0121457	0.00411523	0.00826446	0.0136986	0.00496963	0.00793336	0.015949	0.00923295	0.00613497	0.00328587	0.00255428	0	0.00592885	0.00593472	0	0	0.0183486	0.006941	0.0178648	0.0152526	0.00341297	0.00434783	0.0106952	0.00106838	0.00169205	0.00443459	0.0027248	0	0.00444444	0.00816616	0.00955855	0.011599	0.00524476	0.00491803	0.00466926	0.00554017	0.0110294	0.00902708	0.0123052	0.00597907	0.00511836	0.0088623
LIF_41	111	chr22	30246595	164	CG	0.0130548	0.00641026	0.00809717	0.0206612	0.0165289	0	0.0116279	0.00911613	0.0191693	0.00839738	0.0102354	0.0120614	0.0192061	0	0.00591716	0.0119048	0.00819672	0	0.00689655	0.00819469	0.0157395	0.0124257	0.0136674	0.0101597	0.00711744	0.0138889	0.0135593	0.00666667	0.0177596	0.0186047	0.00533333	0.00993612	0.00615733	0.0169684	0.0113935	0.0114754	0.0117005	0.0175277	0.00740741	0.0140421	0.0106645	0.00895522	0.00832799	0.0157306
LIF_41	116	chr22	30246600	159	CG	0.0026178	0	0.0121457	0	0.0163934	0	0.0105088	0.0126984	0.0088	0.0100996	0.00715746	0.00768386	0.0063857	0	0.00982318	0.00890208	0.00819672	0.0101523	0.0114943	0.0116654	0.00690101	0.0119792	0.0102389	0.00290698	0.00355872	0.00751073	0.0202703	0.00665927	0.00136612	0.00930233	0.0195556	0.00922968	0.00565682	0.0083877	0.00699913	0.00655201	0.00778816	0.00554017	0	0.00502008	0.00820345	0.00896861	0.00384369	0.00985494
LIF_41	118	chr22	30246602	157	CG	0.0026178	0	0	0	0.0163934	0	0.00497238	0.011467	0.011957	0.0049723	0.00718686	0.00985761	0.0102302	0	0.00785855	0.00890208	0.00411523	0	0.00230415	0.00967262	0.00537519	0.00900996	0.0125142	0.0057971	0.00177936	0.00641026	0.00675676	0.00997783	0.0163934	0	0.00976909	0.00955921	0.0146708	0.0125285	0.0122592	0.003276	0.00544747	0.0110599	0.00367647	0.00502008	0.00739523	0.00149477	0.00192184	0.013515
LIF_41	128	chr22	30246612	147	CG	0.00522193	0	0.0121457	0.0205761	0.0163934	0.0136986	0.0143567	0.00790826	0.0183779	0.0137706	0.0122699	0.0175246	0.00383632	0.0212766	0.00982318	0.00296736	0.00819672	0	0.00458716	0.0076904	0.0114003	0.00774536	0.0159091	0.00144928	0.00177936	0.00320513	0.0152027	0.00665927	0.0108992	0.00930233	0.0115556	0.0116959	0.00902595	0.0105383	0.0104987	0.00900901	0.00934579	0.0110701	0.00735294	0.00803213	0.00738916	0.0104478	0.011509	0.00719663
LIF_41	141	chr22	30246625	134	CG	0.0209424	0.0128205	0.0161943	0.0123457	0.0163934	0.00913242	0.0237438	0.0114988	0.009167	0.012079	0.0132924	0.00878156	0.0191571	0	0.011811	0.0356083	0.00409836	0.0152284	0.00462963	0.013171	0.0060228	0.0133432	0.00681818	0.0130435	0.0160428	0.00961538	0.0118243	0.00776915	0.0027248	0.00465116	0.0159858	0.0164777	0.0122977	0.0168475	0.0244969	0.00656276	0.0124708	0.00738007	0.0220588	0.0160643	0.0164069	0.00896861	0.0179143	0.0198316
LIF_41	144	chr22	30246628	131	CG	0.0026178	0.00641026	0.00404858	0.00823045	0.0245902	0.00917431	0.0104972	0.0134921	0.0171315	0.00981229	0.0123203	0.0197368	0.011509	0	0.019685	0.0267062	0.00409836	0.0253807	0.016055	0.0121407	0.0277897	0.0125093	0.0182025	0	0.00711744	0.0106838	0.0253378	0.00555556	0.00681199	0.00465116	0.0124444	0.0122102	0.0102937	0.0138516	0.0105171	0.015561	0.0147975	0.0193727	0.00735294	0.0120361	0.0139459	0.00447761	0.0140665	0.0116189
LIF_41	146	chr22	30246630	129	CG	0.00522193	0.00645161	0.00404858	0.00823045	0	0.00913242	0.00993926	0.00870942	0.009167	0.0170527	0.0132924	0.00657174	0.0153649	0	0.00787402	0.0148368	0.0122951	0	0.00458716	0.0124008	0.00646552	0.0143024	0.0125	0.0101449	0.00711744	0.00854701	0.0152027	0.00332594	0.010929	0.0232558	0.0142222	0.00726564	0.00740834	0.0160389	0.00699301	0.018018	0.00389712	0.00738007	0.0147059	0.00401204	0.00328138	0.00895522	0.00639795	0.0095312
LIF_41	151	chr22	30246635	124	CG	0.0078329	0.0192308	0.00404858	0.0123457	0.0163934	0.0228311	0.0193263	0.00991277	0.00996413	0.0116444	0.0204499	0.0109649	0.00895141	0	0.00787402	0.00296736	0.0286885	0.0101523	0.0229358	0.015114	0.0135981	0.0112467	0.0102273	0.0188406	0.0088968	0.0181818	0.0152284	0.00776053	0.00953678	0.0186047	0.00711111	0.0111643	0.00978916	0.0148002	0.0131119	0.011466	0.0124611	0.00460829	0.0257353	0.0130391	0.0123153	0.00447761	0.0134271	0.0089701
LIF_41	156	chr22	30246640	119	CG	0.0078329	0.00641026	0.00404858	0.0123457	0	0.00456621	0.010503	0.00633162	0.0220176	0.0147916	0.00306748	0.0120614	0.00255428	0	0.00196464	0.00593472	0	0	0.0045977	0.0119048	0.0127073	0.00626726	0.0216648	0.00581395	0.0142349	0.00854701	0.0152027	0.00332594	0.0122616	0.00465116	0.00622776	0.00727079	0.00792154	0.0105645	0.00175285	0.00163934	0.00935308	0.00369004	0.00367647	0.00401204	0.00410172	0.00149254	0.00575448	0.00987134
LIF_41	162	chr22	30246646	113	CG	0.0157068	0	0.0162602	0.00823045	0.0163934	0.0136986	0.00717835	0.00831354	0.00875796	0.0106549	0.0163599	0.00876232	0.0166028	0	0.0137795	0.0118694	0.0122951	0.00507614	0.016055	0.016109	0.00365591	0.0124098	0.0159091	0.00435414	0.00711744	0.0160256	0.0118443	0.0110865	0.00545703	0.00465116	0.0168889	0.010989	0.00803213	0.0165631	0.0131119	0.0106557	0.0109034	0.0110599	0	0.0190572	0.0090312	0.00747384	0.00511836	0.0045349
LIF_41	164	chr22	30246648	111	CG	0.0078534	0.025641	0.0121457	0.0288066	0.00819672	0.00456621	0.0110497	0.0107015	0.0111643	0.0143486	0.0153531	0.0109769	0.0102171	0.0212766	0.0137795	0.00296736	0.0204918	0.0101523	0.00229358	0.0094246	0.0166163	0.0138963	0.00909091	0.0173913	0.0231317	0.0160256	0.0152284	0.00776053	0.0149864	0.00465116	0.008	0.0113435	0.00865747	0.0121964	0.00787402	0.00900901	0.00935308	0.0119816	0.0183824	0.00300903	0.0131255	0.00747384	0.0134357	0.0108539
LIF_41	170	chr22	30246654	105	CG	0.0078329	0.00641026	0.00809717	0.0123457	0.00833333	0	0.013267	0.0170432	0.0107613	0.0136694	0.0132924	0.0230011	0.0191571	0	0.0117878	0.0296736	0.00411523	0.0152284	0.00689655	0.0106726	0.00796899	0.0135751	0.0113636	0.00872093	0.00355872	0.00642398	0.00508475	0.0155556	0.020436	0	0.00800712	0.0158054	0.0152125	0.0155135	0.00876424	0.00820345	0.0140187	0.0175115	0.0147059	0.0120361	0.0180624	0.019403	0.00963391	0.0174096
LIF_41	173	chr22	30246657	102	CG	0.00261097	0.0192308	0.0121951	0.00823045	0.00826446	0.0182648	0.00828729	0.0135135	0.0107698	0.0155028	0.0163767	0.00548246	0.00128041	0	0.00393701	0.00890208	0.00819672	0.0253807	0.0137931	0.016133	0.00753336	0.0124085	0.0147727	0.00436047	0.0106762	0.0107181	0.00844595	0.0144284	0.0232558	0	0.0151111	0.0152374	0.0195734	0.0138645	0.0158033	0.0114943	0.0140296	0.0119926	0.00367647	0.00803213	0.00986031	0.00898204	0.00511836	0.0106312
LIF_41	175	chr22	30246659	100	CG	0.013089	0.0320513	0.0162602	0.0247934	0.0163934	0	0.0105147	0.00910891	0.0283207	0.016643	0.00409417	0.00766703	0.00896287	0.0212766	0.0138067	0	0.0204918	0.00507614	0.0137931	0.00868486	0.0105877	0.012626	0.0170455	0.0203488	0.00534759	0.0203209	0.0168919	0.0122087	0.0108992	0.00934579	0.0062167	0.0118836	0.00666918	0.0119035	0.0131464	0.00984413	0.00623539	0.0147738	0.00735294	0.0100402	0.0131255	0.0164425	0.0121795	0.0108491
LIF_41	180	chr22	30246664	95	CG	0.00261097	0	0.00809717	0.00411523	0	0.00456621	0.0110497	0.00832342	0.00559329	0.00781139	0.00511247	0.00439078	0.0063857	0	0.00589391	0	0	0	0.00460829	0.00421941	0.00667384	0.0059448	0.0113636	0.00726744	0.00355872	0.0106952	0	0.00776915	0.00546448	0.0139535	0.00890472	0.00531915	0.0110497	0.00423773	0.00174825	0.0057377	0.00389712	0.00924214	0.0147059	0.0130653	0.00574713	0.0104634	0.000639386	0.00453791
LIF_41	197	chr22	30246681	78	CG	0.0130548	0	0.0121457	0.0123457	0.0327869	0.00456621	0.0154696	0.00871632	0.0167799	0.0136228	0.0133197	0.0230011	0.00510856	0.0425532	0.0117878	0.0207715	0.00411523	0.00507614	0.0206422	0.0114059	0.0228006	0.0105966	0.00910125	0.00869565	0.0124555	0.0117521	0.0186125	0.0110988	0.0150068	0.0325581	0.0115453	0.0118773	0.0036423	0.0152064	0.00787402	0.00573301	0.0046729	0.0119926	0	0.0100503	0.0172272	0.0238806	0.0198464	0.00730331
METRNL_42	38	chr17	83078902	-706	CG	0.0124611	0	0.00555556	0	0	0.0353982	0	0	0.0833333		0.00755287	0.00337268	0.00996678	0.0206897	0.00520833	0.0136364	0.00833333	0.0104167	0.008	0	0		0.00873362	0.00220751	0.00672646	0.0175439	0.00587084	0.008	0.0185185	0.0153846	0.0176471	0.00346021	0		0.00398089	0.0127517	0.00804505		0.0140515	0.0193885	0.00650888	0.00749465	0.00539811	0.00847458
METRNL_42	45	chr17	83078909	-699	CG	0.003125	0.0196078	0.00555556	0.00854701	0.038961	0.0176991	0.00502513	0	0		0.00453172	0.00504202	0.00664452	0.0206897	0.00260417	0	0.0166667	0	0	0	0		0.00436681	0.00442478	0.00224215	0.00328587	0.00195695	0.00479233	0.0037037	0.00512821	0.00588235	0	0.0114943		0.00797448	0.00134048	0.00321802		0.00155763	0.00671141	0.00236546	0.00641711	0.00404313	0.00211864
METRNL_42	67	chr17	83078931	-677	CG	0.00625	0	0.00558659	0.00854701	0	0.0265487	0.0150754	0	0		0.00453172	0.00840336	0	0.00689655	0.0078125	0.00913242	0	0	0	0	0		0.00982533	0.00662252	0.0134529	0.00985761	0.00782779	0.00479233	0.00927644	0.00515464	0.00588235	0.00687285	0		0.00875099	0.0141034	0.00884956		0.0078125	0.0119314	0.00533175	0.00534759	0.00539084	0.00847458
METRNL_42	73	chr17	83078937	-671	CG	0.00934579	0	0	0.0128205	0	0.0619469	0.0100503	0.0163934	0		0.0120846	0.00672269	0	0.0275862	0.0130208	0.0272727	0	0	0.016	0.0117647	0		0.0131148	0.00883002	0.0112108	0.0153677	0.00391389	0.00798722	0.0148148	0	0.0205882	0.0103093	0		0.00796813	0.00670691	0.0128721		0.0156006	0.0142109	0.0147842	0.0117647	0.0027027	0.0211864
METRNL_42	75	chr17	83078939	-669	CG	0.00934579	0.0196078	0	0.0214592	0.0519481	0.0446429	0.00502513	0.0163934	0		0.00606061	0.0218855	0	0.0137931	0.0130208	0.0181818	0.0166667	0.0104167	0.032	0.0117647	0		0.0109529	0.0110375	0.00896861	0.00547645	0.00978474	0.00961538	0.0203704	0	0.020649	0.0206897	0		0.00636943	0.00804829	0.00725222		0.00703675	0.0164057	0.0153755	0.0117647	0.00539084	0.0170213
METRNL_42	81	chr17	83078945	-663	CG	0.00934579	0.0784314	0.0111111	0.0128205	0.025974	0.036036	0.00502513	0.0491803	0		0.00906344	0.0286678	0.00996678	0.00689655	0.0208333	0.0636364	0.025	0.0520833	0.016	0	0		0.0174672	0.0110375	0.0156951	0.00876232	0.035225	0.0191693	0.0111317	0.00512821	0.0294118	0.0171821	0.0689655		0.0190931	0.0201342	0.0120676		0.0046729	0.0238806	0.0183541	0.0267666	0.0242588	0.0275424
METRNL_42	86	chr17	83078950	-658	CG	0.0186916	0	0.0111111	0.0128205	0	0.0265487	0.0201005	0.0491803	0.0833333		0.00755287	0.0185185	0.00664452	0.0206897	0.0130548	0.0275229	0.0333333	0.03125	0.008	0.0238095	0.153846		0.0131004	0.0110619	0.0246637	0.00987925	0.0273973	0.0112	0.0240741	0.0102564	0.0117647	0.00687285	0.0574713		0.00955414	0.0154259	0.0112721		0.0109034	0.0238984	0.00650503	0.0139037	0.0188934	0.0190678
METRNL_42	100	chr17	83078964	-644	CG	0.0124611	0	0.00555556	0.0042735	0.025974	0.00884956	0	0.0491803	0		0.01059	0.010084	0.00332226	0.0275862	0.00261097	0.0272727	0.0333333	0	0	0.0117647	0		0.00657174	0.01766	0	0.00766703	0.0176125	0.00798722	0.0111524	0	0.0205882	0.00344828	0		0.0103421	0.0080429	0.00483481		0.0147975	0.0119314	0.00651659	0.00855615	0.0148248	0.0106157
METRNL_42	104	chr17	83078968	-640	CG	0.0124611	0	0.0222222	0.0128755	0	0.0265487	0	0	0.0833333		0.0151286	0.010084	0.0133333	0.0137931	0.0182292	0.00909091	0.0416667	0.03125	0.016	0.0117647	0		0.00765864	0.013245	0.0157303	0.00438116	0.0117647	0.011236	0.0241636	0.00512821	0.0147059	0.0103093	0.045977		0.00795545	0.0134228	0.00322061		0.00702576	0.01044	0.0147929	0.01606	0.00943396	0.0105932
METRNL_42	116	chr17	83078980	-628	CG	0.0155763	0	0.00555556	0.0213675	0.0519481	0.0265487	0.0201005	0.0166667	0		0.00302115	0.00505051	0.00333333	0.00689655	0.00260417	0.00456621	0	0	0.016	0	0		0.0174672	0.00662252	0.0292135	0.00657895	0.00785855	0.0064	0.0148423	0	0.0176471	0.0171821	0		0.00558659	0.00670241	0.0104586		0.00546875	0.0141791	0.0106509	0.00428266	0.00269906	0.0127119
METRNL_42	119	chr17	83078983	-625	CG	0	0	0.0277778	0.0042735	0	0.00892857	0.0150754	0.0163934	0		0.0030303	0.00168067	0	0.00694444	0	0.00909091	0.0166667	0	0	0	0		0.00546448	0.00662252	0.0112613	0.00219298	0.0117417	0.014377	0.0222222	0.0153846	0.00588235	0.00343643	0		0.00477327	0.00537634	0.00321802		0.00936037	0.00894855	0.00770599	0.00749465	0.00404313	0.0127119
METRNL_42	121	chr17	83078985	-623	CG	0	0	0	0.0042735	0	0	0.00505051	0	0		0.0075643	0.00841751	0.00334448	0.00689655	0.00522193	0.0137615	0	0	0	0	0		0.00219058	0.00888889	0.00224215	0.00219298	0.00978474	0.0064	0	0.00512821	0.00591716	0.00343643	0.0229885		0.00398089	0.00536913	0.00645161		0.0124902	0.00822737	0.007109	0.00535906	0.0121294	0.00635593
METRNL_42	124	chr17	83078988	-620	CG	0.00311526	0	0	0.0128205	0	0.00884956	0	0.0163934	0		0.00302115	0.00840336	0.01	0	0.0104167	0.00456621	0	0.0208333	0.008	0	0		0.00655738	0	0.0044843	0.0131723	0.00392157	0.00798722	0.00742115	0.0102564	0	0.00687285	0.0114943		0.00717131	0.0100874	0.00483092		0.0109375	0.00820896	0.00768776	0.00641711	0.0121622	0.00212314
METRNL_42	132	chr17	83078996	-612	CG	0.0125	0	0	0.0128205	0.012987	0.00884956	0.00505051	0	0		0.0136157	0.00336134	0.01	0	0.00522193	0.0136986	0.00840336	0.0104167	0.016	0.0357143	0		0.00657174	0.00883002	0.00896861	0.00328587	0.00587084	0.00159744	0.00557621	0.0102564	0.00882353	0.00346021	0.0114943		0.00318471	0.00873069	0.00483481		0.00390625	0.00447427	0.0035545	0.00106952	0.00405405	0.00211864
METRNL_43	23	chr17	83079031	-577	CG	0.00808081	0.0197368	0.0191693	0.0187266	0.0265487	0.0178971	0.00981997	0.0150376	0.00628931	0.00847458	0.00958466	0.00817661	0.00970874	0.00738916	0.00875274	0.0191781	0.025641	0.0127877	0.0136519	0.00684932	0.00689655	0.00960384	0.0148414	0.00862069	0.0063762	0.00680272	0.0112676	0.0175913	0.0160256	0.0178571	0.010142	0.0106635	0.013624	0.0144928	0.0144049	0.0160462	0.0174507	0.0207101	0.00829384	0.0172414	0.021544	0.0145923		0.0158371
METRNL_43	26	chr17	83079034	-574	CG	0.00808081	0.013245	0.0222222	0.0113208	0.00892857	0.00449438	0.00324149	0.0114068	0.0125786	0.0112994	0.008	0.0139344	0.00242424	0.00746269	0.0043573	0.00271739	0.004329	0.0154242	0.00347222	0.0136054	0.0202703	0.0131737	0.00613811	0.0071582	0.010627	0.00291545	0.00702247	0.0188425	0.00958466	0.00444444	0.0160966	0.00946746	0.0108696	0.00511509	0.00680787	0.0102433	0.0060423	0.00784314	0.00831354	0.00494438	0.00537153	0.00689061		0.0147727
METRNL_43	39	chr17	83079047	-561	CG	0.00612245	0.0133333	0.00320513	0	0.00909091	0.00675676	0.0066778	0.0268199	0.0191083	0.0225989	0.0105093	0.0149254	0.00729927	0.00249377	0	0	0.00434783	0.00512821	0.0104167	0	0	0.00483676	0.00718686	0.00580552	0.00747863	0.0147638	0.00426743	0.00409836	0.00811688	0.0045045	0.00619835	0.0155689	0.00826446	0.00687876	0.00613027	0.00772698	0.00762777	0.00597015	0.00360144	0.00747198	0.0153568	0.00695048		0.0125858
METRNL_43	54	chr17	83079062	-546	CG	0.0182186	0.00671141	0.0129032	0.0153257	0.0363636	0.00896861	0.0196078	0.019084	0.0192308	0.0113314	0.0104754	0.00909843	0.00731707	0.00502513	0.0173536	0.0412088	0.012987	0.0205656	0.0172414	0	0.0206897	0.0180505	0.00922131	0.0109012	0.0159915	0.0175781	0.0242165	0.022973	0.0113636	0.00888889	0.00413223	0.0284024	0.00277778	0.0196413	0.0114679	0.0155239	0.00838415	0.0109671	0.00724638	0.0249066	0.0145191	0.00864304		0.0171038
METRNL_43	64	chr17	83079072	-536	CG	0.00403226	0.0131579	0.00634921	0.011236	0.00884956	0.00222222	0.00813008	0.00374532	0.0124224	0.0112045	0.00959233	0.00569569	0.00725514	0.00990099	0.00433839	0.00273973	0.0128205	0.0153846	0.0102389	0.00680272	0.0135135	0.00477897	0.00610998	0.00933238	0.00317125	0.00677638	0.0140252	0.00536913	0.00634921	0.0177778	0.0100604	0.0116822	0.00815217	0.0110169	0.00530303	0.0133843	0.00981132	0.00489716	0.00830368	0.00982801	0.00447628	0.00599829		0.00675676
METRNL_43	80	chr17	83079088	-520	CG	0.00808081	0.0135135	0	0.00374532	0.00892857	0.0246637	0.00649351	0.0150376	0	0.00282486	0.0128	0.00735294	0.0108565	0.00496278	0.00647948	0.00826446	0.017094	0.00510204	0.0205479	0.00684932	0.0135135	0.00717703	0.00813835	0.00575954	0.00636267	0.00484496	0.00280899	0.00672043	0.00956938	0.0265487	0.01222	0.0140515	0.0027248	0.00849618	0.00605602	0.00446999	0.0113208	0.00589971	0.00710059	0.00859951	0.00537153	0.0102828		0.00792752
METRNL_43	85	chr17	83079093	-515	CG	0.0140845	0.0394737	0.0158228	0.0149254	0.00884956	0.0199557	0.02443	0.0226415	0.0248447	0.0394366	0.0127694	0.0139116	0.0193237	0.00990099	0.017316	0.0163488	0.017094	0.0102564	0.010274	0.027027	0.0135135	0.0107656	0.0173028	0.0136103	0.0212089	0.021256	0.00984529	0.0107239	0.0143312	0.00892857	0.00606061	0.010514	0.0217391	0.0169062	0.0128886	0.0153159	0.00605602	0.0206897	0.00827423	0.0184275	0.019678	0.0145423		0.010181
METRNL_43	87	chr17	83079095	-513	CG	0.00804829	0.00657895	0	0.00373134	0.00892857	0.0044843	0.00489396	0.0149813	0.0125786	0.00280112	0.0071885	0.00814996	0.00966184	0.00247525	0.010846	0.00274725	0.0042735	0.00765306	0.00684932	0.00680272	0.0202703	0.00240964	0.00356779	0.0078853	0.00634249	0.00870406	0	0.00403769	0.00797448	0	0.00404858	0.00117096	0.00815217	0.0109983	0	0.0057508	0.00302801	0.00294118	0.00355872	0.00246305	0.00447227	0.00855432		0.0101466
METRNL_43	92	chr17	83079100	-508	CG	0.00806452	0	0.015873	0.0224719	0.00884956	0.0111359	0.0114379	0.0153257	0.0124224	0.0113314	0.0128308	0.00986842	0.00486027	0.0173267	0.0130435	0.0137363	0	0	0.0137457	0.0136054	0.00684932	0.00722892	0.0117048	0.00503235	0.00424178	0.018393	0.00710227	0.00943396	0.00477707	0.00892857	0.0245399	0.0106257	0.00826446	0.00511945	0.00761035	0.0102302	0.00913938	0.008867	0.00835322	0.0123305	0.00810811	0.00862069		0.0147225
METRNL_43	96	chr17	83079104	-504	CG	0.00403226	0	0.0190476	0.00746269	0.0176991	0.00222717	0.00650407	0.0189394	0	0.0141643	0.0119522	0.0130399	0.00603136	0.0049505	0.0021645	0.0163043	0.0128205	0.00767263	0.00341297	0.00680272	0.0204082	0.0156062	0.00812595	0.00858984	0.00423729	0.0135528	0.00420168	0.0120643	0.0126984	0.00881057	0.0242915	0.0199531	0	0.0101868	0.00680787	0.00319898	0.010566	0.0136986	0.00947867	0.0012285	0.0044843	0.00684346		0.0124434
METRNL_43	101	chr17	83079109	-499	CG	0.0120482	0	0.00318471	0.00378788	0	0	0.00325203	0.00374532	0	0.00840336	0.0103917	0.00733496	0.00481928	0.00492611	0.00647948	0.00543478	0.017094	0.00763359	0.0170648	0	0	0.0155317	0.00863821	0.00286738	0.00951374	0.00483559	0.0056338	0.00536913	0.00796178	0.0176991	0.00808081	0.00350877	0.00271739	0.00591216	0.00529101	0.0101976	0.00754717	0.00392157	0.00355872	0.0257985	0.00268097	0.0128205		0.0135135
METRNL_43	114	chr17	83079122	-486	CG	0.0060241	0.00657895	0.0316456	0.0224719	0.00892857	0.00886918	0.0145631	0.00374532	0.0125786	0.0225989	0.012749	0.017101	0.0180505	0.0221675	0.0259179	0.0190736	0.0128755	0.00511509	0.00340136	0.0202703	0.00684932	0.0142687	0.0177846	0.0172043	0.0223167	0.0251208	0.0154278	0.0187919	0.0111465	0.0176991	0.0181087	0.0198366	0.0163043	0.0126689	0.0151172	0.0146684	0.0135644	0.0117302	0.0142349	0.019656	0.0080429	0.00598802		0.0191226
METRNL_43	118	chr17	83079126	-482	CG	0.010101	0.00662252	0.00952381	0.011236	0.00884956	0.00446429	0.019544	0.00757576	0.0125	0.0252809	0.0111554	0.0138549	0.013269	0.00985222	0.012987	0	0	0.00767263	0.0206186	0.00675676	0.0135135	0.00953516	0.0193188	0.0114695	0.00319489	0.0155189	0.00981767	0.0080429	0.0158983	0.00442478	0.0222672	0.017585	0.0190217	0.0160473	0.0121212	0.0108142	0.0135849	0.00980392	0.0130486	0.0147965	0.019678	0.0111588		0.00900901
METRNL_43	124	chr17	83079132	-476	CG	0.010101	0.0197368	0.025641	0.011194	0.00892857	0.0224215	0.0130293	0.0149813	0.0124224	0.0027933	0.0096463	0.0212766	0.00726392	0.0248756	0.0130435	0.013624	0.0128205	0.0127877	0	0.00680272	0.0202703	0.0191388	0.0219164	0.0122126	0.0138445	0.0126091	0.015493	0.0108254	0.0111643	0.0225225	0.020202	0.0105758	0.00817439	0.0161565	0.0106302	0.0134443	0.00984103	0.0284035	0.00595948	0.00859951	0.00984781	0.00770548		0.023622
METRNL_43	129	chr17	83079137	-471	CG	0.034413	0.013245	0.0387097	0.0373134	0.00892857	0.0671141	0.0528053	0.030303	0.0696203	0.0625	0.0344551	0.033579	0.0353228	0.025	0.038961	0.0326975	0.0598291	0.0279898	0.0415225	0.0342466	0.027027	0.0301568	0.0366786	0.0331412	0.0329437	0.0537634	0.0409027	0.0214765	0.0255591	0.0442478	0.0510204	0.0398593	0.0300546	0.0349531	0.0381679	0.0398458	0.0410646	0.0276954	0.0406699	0.0443896	0.0495942	0.0431779		0.0444698
METRNL_43	131	chr17	83079139	-469	CG	0.0100806	0.0198675	0.0223642	0.0149254	0.00884956	0.0245536	0.0115132	0.0299625	0	0.027933	0.0191693	0.0171429	0.0157385	0.00744417	0.0239651	0.0245902	0.025641	0.0358056	0.0342466	0.0202703	0	0.00721154	0.017418	0.0158046	0.0318134	0.0125847	0.00987306	0.0175202	0.0208333	0.00440529	0.0285132	0.0187573	0.0300546	0.0136635	0.0129376	0.0121406	0.0173847	0.0186824	0.0213777	0.0307882	0.0143885	0.0094583		0.0124717
METRNL_43	146	chr17	83079154	-454	CG	0.0181087	0.00657895	0.0222222	0.0337079	0.0442478	0.03125	0.0310966	0.0188679	0.0125786	0.0140056	0.0231445	0.0342577	0.0193705	0.0497512	0.0194805	0.0217391	0.0128205	0.0180879	0.0204082	0.0135135	0.0204082	0.0191388	0.0142349	0.0194105	0.0243902	0.0223301	0.0240113	0.0174731	0.0143084	0.0132159	0.0283401	0.0341578	0.0273224	0.0255537	0.0204391	0.0236724	0.0205011	0.0284035	0.0236967	0.0333333	0.0242152	0.0232558		0.0192963
METRNL_43	149	chr17	83079157	-451	CG	0.00404858	0.00666667	0.00320513	0	0	0.00892857	0.00326797	0.0114068	0.00625	0.00842697	0.00877193	0.00734694	0.00607533	0.005	0.0108932	0.00271739	0.0128205	0.0180412	0.00682594	0.0337838	0	0.00719424	0.00920245	0.0100358	0.00850159	0.0106693	0.0155807	0.00806452	0.00479233	0.0177778	0.0101215	0.00702576	0.010929	0.00422654	0.00683891	0.00899165	0.00984848	0.00492126	0.00475624	0.012285	0.00179695	0.0154772		0.011325
METRNL_43	155	chr17	83079163	-445	CG	0.00401606	0.0266667	0.0158228	0.0149813	0	0.0110865	0.0114192	0.0112782	0.0251572	0.00569801	0.02	0.011466	0.0145103	0.0222222	0.0281385	0.0109589	0	0.0128205	0.0136986	0.0136054	0.0337838	0.0179426	0.0168281	0.0100719	0.0116279	0.0145349	0.0168539	0.0121622	0.0111465	0.0222222	0.0120724	0.0128957	0.0217984	0.0203562	0.019697	0.0203952	0.0135952	0.0156863	0.0201661	0.0111524	0.0242588	0.00515464		0.0316742
METRNL_43	171	chr17	83079179	-429	CG	0.00401606	0.00657895	0.028481	0.00373134	0.0176991	0.00890869	0.0146104	0.0187266	0.00621118	0.00560224	0.0103668	0.00977995	0.00361011	0.0147783	0.00863931	0.0190217	0.0042735	0.0255102	0.0102041	0.0272109	0.00675676	0.0107143	0.0142132	0.00860215	0.0116649	0.00967118	0.011236	0.00537634	0.0174603	0.00892857	0.00809717	0.0105018	0.00543478	0.0169062	0.00605602	0.00893997	0.0180995	0.0058651	0.0118483	0.00981595	0.0196956	0.0188195		0.0123735
METRNL_43	176	chr17	83079184	-424	CG	0.0100402	0	0.0189873	0.011194	0	0.0111359	0.0259319	0.00754717	0.0310559	0.0195531	0.0071599	0.0138776	0.00241838	0.0124378	0.0173536	0.0108992	0.0384615	0.0204604	0.00684932	0.00675676	0.00675676	0.0250896	0.00967413	0.0121689	0.00424178	0.00968054	0.0155367	0.00402685	0.0158983	0.00881057	0.00806452	0.00350467	0.0108696	0.0118143	0.00682335	0.00892288	0.0181132	0.00684932	0.0130024	0.0221402	0.0250896	0.0137104		0.010158
METRNL_43	178	chr17	83079186	-422	CG	0.0140562	0.0197368	0.015873	0.011194	0.00892857	0.00888889	0.00648298	0.0263158	0	0.0112045	0.0127694	0.00816327	0.00482509	0.00738916	0.00647948	0.0190217	0	0.00763359	0	0.0272109	0.0408163	0.0047619	0.00762195	0.00429799	0.00530786	0.00968992	0.00985915	0.00402145	0.00634921	0.00440529	0.0020202	0.0105018	0.00815217	0.00760778	0.00530705	0.00828025	0.0166163	0.00782014	0.007109	0.00981595	0.00536193	0.0120275		0.00337458
METRNL_43	181	chr17	83079189	-419	CG	0.0120724	0.00657895	0.0158228	0.011236	0.0265487	0.0200893	0.0113452	0.0189394	0.0186335	0.00560224	0.0247209	0.0220588	0.0156815	0.0173697	0.0130435	0.027248	0.0257511	0.0229592	0.0206186	0.00675676	0	0.0059952	0.0147884	0.018705	0.0127119	0.00971817	0.00984529	0.0228188	0.00956938	0.00881057	0.0162272	0.00935673	0.0190736	0.0127226	0.00833965	0.0127796	0.00987842	0.016683	0.0059453	0.0123001	0.01875	0.023176		0.0249151
METRNL_43	191	chr17	83079199	-409	CG	0.0120724	0.0263158	0.00634921	0.0261194	0.00884956	0.015625	0.0292683	0.00749064	0.0254777	0.0168067	0.0111554	0.0105949	0.00962696	0.0049505	0.00863931	0.00543478	0.0213675	0.00767263	0.0136054	0.00675676	0.027027	0.0166865	0.0157922	0.0178955	0.0042328	0.0145068	0.00981767	0.0160858	0.00953895	0.00440529	0.0100806	0.00818713	0.00543478	0.00421941	0.00832073	0.00891152	0.00906344	0.0176991	0.0165485	0.0036855	0.00714924	0.0128096		0.00452489
METRNL_44	26	chr17	83079729	121	CG						0	0.0142003												0.00479233												0.0140962											0	0.00686378
METRNL_44	31	chr17	83079734	126	CG						0.0666667	0.00971599												0.0111821												0.0116279											0	0.0126649
METRNL_44	37	chr17	83079740	132	CG						0	0.00676183												0.00958466												0.00995851											0.047619	0.0110876
METRNL_44	41	chr17	83079744	136	CG						0	0.0187829												0.00480769												0.0117057											0.142857	0.0116649
METRNL_44	46	chr17	83079749	141	CG						0	0.0223881												0.022508												0.00832639											0	0.0137712
METRNL_44	49	chr17	83079752	144	CG						0	0.0256217												0.0161812												0.0142977											0	0.0122406
METRNL_44	55	chr17	83079758	150	CG						0	0.0112613												0.00485437												0.014975											0	0.0212879
METRNL_44	67	chr17	83079770	162	CG						0	0.062406												0.0322581												0.0366667											0.047619	0.0286776
METRNL_44	74	chr17	83079777	169	CG						0	0.0149701												0.0210016												0.0216486											0.047619	0.0165069
METRNL_44	76	chr17	83079779	171	CG						0	0.0172543												0.0193548												0.00831947											0	0.0111347
METRNL_44	80	chr17	83079783	175	CG						0	0.0337079												0.0657051												0.046396											0.0952381	0.0413793
METRNL_44	82	chr17	83079785	177	CG						0	0.0262172												0.0258065												0.0201511											0	0.0266383
METRNL_44	88	chr17	83079791	183	CG						0.0666667	0.0437406												0.0225443												0.0334448											0	0.0323093
METRNL_44	92	chr17	83079795	187	CG						0	0.0167428												0.0114379												0.0220339											0	0.0183684
METRNL_44	95	chr17	83079798	190	CG						0	0.0252294												0.0179739												0.0261603											0.0952381	0.0252146
METRNL_44	101	chr17	83079804	196	CG						0	0.0146832												0.0183028												0.0221843											0	0.0163577
METRNL_44	104	chr17	83079807	199	CG						0.0666667	0.0318907												0.0130933												0.0194585											0.0952381	0.0152091
METRNL_44	116	chr17	83079819	211	CG						0	0.022003												0.0325203												0.0194915											0	0.0188375
METRNL_44	121	chr17	83079824	216	CG						0	0.0214797												0.0375427												0.0479094											0.0526316	0.037472
METRNL_44	123	chr17	83079826	218	CG						0	0.0147287												0.0286678												0.017094											0.05	0.0352617
METRNL_44	126	chr17	83079829	221	CG						0.0666667	0.0327869												0.0307167												0.0396894											0	0.0305844
METRNL_44	128	chr17	83079831	223	CG						0.0714286	0.0370662												0.037415												0.0304083											0.047619	0.032348
METRNL_44	132	chr17	83079835	227	CG						0	0.0417001												0.0364583												0.0372011											0	0.0585893
METRNL_44	143	chr17	83079846	238	CG						0.0666667	0.012715												0.0272												0.0206782											0	0.0153034
METRNL_44	145	chr17	83079848	240	CG						0.2	0.128358												0.113057												0.110561											0.142857	0.110348
METRNL_44	147	chr17	83079850	242	CG						0	0.0389513												0.0192926												0.0239669											0	0.0269556
METRNL_44	156	chr17	83079859	251	CG						0	0.0223214												0.0174881												0.0132013											0	0.00473934
METRNL_44	162	chr17	83079865	257	CG						0	0.0208799												0.0190779												0.00823723											0	0.0126249
METRNL_44	164	chr17	83079867	259	CG						0	0.00223214												0.00636943												0.00741962											0	0.00999474
METRNL_44	172	chr17	83079875	267	CG						0	0.0126394												0.0143541												0.00741351											0	0.00421496
METRNL_44	177	chr17	83079880	272	CG						0	0.00447094												0												0.0115416											0	0.00473435
METRNL_44	183	chr17	83079886	278	CG						0	0.00894188												0.0111288												0.0115512											0	0.00368615
METRNL_44	189	chr17	83079892	284	CG						0	0.00894855												0.0143312												0.00741962											0	0.016851
METRNL_44	192	chr17	83079895	287	CG						0.0666667	0.00447761												0.0111288												0.00989283											0.047619	0.0168599
METRNL_44	195	chr17	83079898	290	CG						0	0.0216095												0.008												0.0115512											0	0.014233
METRNL_44	201	chr17	83079904	296	CG						0	0.00447427												0.0143541												0.00992556											0	0.00791557
METRNL_44	223	chr17	83079926	318	CG						0	0.0126582												0.00318979												0.0057995											0	0.0199895
METRNL_44	235	chr17	83079938	330	CG						0	0.00894855												0.0254777												0.011599											0	0.0152792
METRNL_44	238	chr17	83079941	333	CG						0	0.0104167												0.0191388												0.0107084											0	0.00580475
METRNL_44	240	chr17	83079943	335	CG						0	0.0104948												0.0143312												0.00743187											0	0.0136914
METRNL_44	244	chr17	83079947	339	CG						0	0.00372301												0.0191083												0.0197694											0.047619	0.0115911
METRNL_44	246	chr17	83079949	341	CG						0	0.00746826												0.00796178												0.0197857											0.05	0.0121116
METRNL_44	259	chr17	83079962	354	CG						0	0.00818452												0.00317965												0.00494234											0.047619	0.00579252
METRNL_44	263	chr17	83079966	358	CG						0	0.0120482												0.00320513												0.00582363											0	0.0143388
RBP4_45	26	chr10	93601347	166	CG	0.0103806	0.0531915	0.00867052	0.0218978	0.00826446	0.00892857	0.0275928	0.0257353	0.0336134	0.0123967	0.0247934	0.00840336	0.00263158	0.0204918	0.0191388	0	0.03125	0.0158228	0.00422833	0.0282486	0.0254111	0.0168067	0.0205479	0.0223464	0.0541667	0.0150754	0.040568	0.0202703	0.0150376	0.00465116	0.034585	0.0143885	0.0106557	0.00967742	0	0.0540541	0.0237389	0.0110701	0.00977995	0.00689655	0.016298	0.0128824	0.0117302	0.008726
RBP4_45	28	chr10	93601349	164	CG	0.0173611	0.0430108	0.0177515	0.0477941	0.025	0.0135747	0.0393852	0.0148699	0.0583333	0.0402778	0.029661	0.0423729	0.0213904	0.025	0.0168675	0.0136986	0.0280899	0.0160772	0.0339703	0.0340909	0.0392749	0.0253165	0.0275862	0.0225989	0.0420168	0.0390492	0.0712831	0.0205479	0.0361446	0.0186047	0.0219342	0.0234657	0.0175732	0.0180033	0	0.027027	0.0297619	0.0333952	0.0125313	0.0384615	0.0153121	0.0163132	0.02526	0.0194232
RBP4_45	41	chr10	93601362	151	CG	0.0309278	0.0645161	0.0906433	0.0620438	0.0413223	0.0707965	0.0611855	0.062963	0.0912863	0.0932785	0.0619835	0.0808511	0.023622	0.0580913	0.0578313	0.0684932	0.0308989	0.0857143	0.0252632	0.0708215	0.0462687	0.0420168	0.0958904	0.0335196	0.07173	0.0337268	0.0909091	0.0472973	0.0302572	0.0794393	0.0575397	0.0397112	0.0503716	0.0225806	0	0.0675676	0.0325444	0.0425139	0.0469136	0.0662021	0.0407451	0.0368	0.0526316	0.0466472
RBP4_45	48	chr10	93601369	144	CG	0.0138408	0.0425532	0.0351906	0.0255474	0.00819672	0.0222222	0.0162059	0.0474453	0.0167364	0.045082	0.0166667	0.0252101	0.0236842	0.0286885	0.0167464	0.027027	0.0450704	0.0349206	0.0275424	0.0141643	0.0375375	0.00420168	0.0340136	0.0170455	0.041841	0.0101523	0.0344828	0.0202703	0.0164425	0.046729	0.020751	0.00892857	0.0205086	0.00967742	0	0.0533333	0.0235988	0.0147601	0.02457	0.0138408	0.0175439	0.0128205	0.0219941	0.012252
RBP4_45	54	chr10	93601375	138	CG	0.0103093	0.0215054	0.00874636	0.0294118	0.0416667	0.0313901	0.0388626	0.040146	0.025	0.023224	0.0165975	0.00420168	0.0106101	0.00408163	0.00956938	0.0405405	0.0140056	0.00952381	0.0190275	0.0253521	0.0269461	0.0125523	0.0272109	0.0111732	0.021097	0.0100503	0.040568	0	0.0089955	0.0232558	0.0257426	0.0142349	0.0197206	0.00807754	0.153846	0.0666667	0.0205882	0.00736648	0.0172414	0.0173611	0.027907	0.008	0.0146628	0.0180442
RBP4_45	74	chr10	93601395	118	CG	0.010453	0.0106383	0.0293255	0.0332103	0.0409836	0.0358744	0.0353728	0.0441176	0.0378151	0.0506849	0.0333333	0.0508475	0.0213333	0.0491803	0.0507246	0.0410959	0.0310734	0.0159744	0.0274841	0.039886	0.0330827	0.00851064	0.0410959	0.00558659	0.0210084	0.0152801	0.054878	0.0342466	0.0406627	0.0234742	0.0267857	0.0215827	0.0207641	0.0193861	0	0.027027	0.0208333	0.0130112	0.0490196	0.0416667	0.0235294	0.0176565	0.0190896	0.0182032
RBP4_45	97	chr10	93601418	95	CG	0.0309278	0.0851064	0.0288184	0.0543478	0.057377	0.0396476	0.0750237	0.047619	0.0329218	0.0766074	0.0329218	0.041841	0.0104712	0.0653061	0.0502392	0.0405405	0.0252101	0.0158228	0.0167715	0.0706215	0.0283582	0.0209205	0.0680272	0.011236	0.0622407	0.0217391	0.116935	0.0202703	0.0179104	0.0366972	0.0581854	0.0373665	0.029316	0.0209003	0	0.0133333	0.0205882	0.0276243	0.0293399	0.0482759	0.0290023	0.0207337	0.0467836	0.0290023
RBP4_45	111	chr10	93601432	81	CG	0.0376712	0.0851064	0.0403458	0.0724638	0.0491803	0.0484581	0.0844402	0.0875912	0.090535	0.0997268	0.0987654	0.041841	0.0633245	0.0979592	0.0669856	0.135135	0.0389972	0.0411392	0.0272537	0.0676056	0.0477612	0.0292887	0.129252	0.0446927	0.0580913	0.0319328	0.102616	0.0135135	0.0356612	0.0733945	0.0671273	0.0622776	0.0546047	0.0400641	0	0.0533333	0.0264706	0.0441176	0.0465686	0.0793103	0.0427746	0.0591054	0.0599415	0.0576251
RBP4_45	115	chr10	93601436	77	CG	0.0993151	0.0212766	0.0693642	0.0905797	0.0655738	0.0660793	0.0996205	0.0549451	0.0696721	0.0738714	0.102881	0.083682	0.0314136	0.0408163	0.0620525	0.0945946	0.0977654	0.0473186	0.048218	0.0591549	0.0569715	0.025	0.0884354	0.0726257	0.0829876	0.0351171	0.131048	0.0612245	0.0430906	0.0779817	0.0804711	0.0480427	0.0628059	0.0432	0	0.0133333	0.0411765	0.0386029	0.0513447	0.0689655	0.0393064	0.0303514	0.0733138	0.0516541
RBP4_45	117	chr10	93601438	75	CG	0.0342466	0.0106383	0.0230548	0.0543478	0.0327869	0.0352423	0.0597156	0.0766423	0.0368852	0.0467033	0.0411523	0.0420168	0.0104712	0.0408163	0.0407674	0.0273973	0.0501393	0.0126183	0.0167715	0.028169	0.0328849	0.025	0.0680272	0.00558659	0.033195	0.0383973	0.0826613	0.027027	0.0341753	0.0368664	0.0413386	0.0371681	0.08	0.0208	0	0.0405405	0.0323529	0.0369004	0.0220588	0.0415225	0.0254335	0.0256	0.020438	0.0278422
RBP4_45	119	chr10	93601440	73	CG	0.0445205	0.0425532	0.0518732	0.0507246	0.0245902	0.0396476	0.0805687	0.0732601	0.0578512	0.0765027	0.0702479	0.0585774	0.0340314	0.0816327	0.0478469	0.0405405	0.0250696	0.0444444	0.0463158	0.0508475	0.0600601	0.0334728	0.0748299	0.0111732	0.0711297	0.0133556	0.107505	0.0135135	0.0386905	0.0688073	0.0559921	0.0460993	0.0490597	0.0144	0	0.0533333	0.0294118	0.0441989	0.0441176	0.0586207	0.0339181	0.0384615	0.0527859	0.0377687
RBP4_45	130	chr10	93601451	62	CG	0.0308219	0.0537634	0.0403458	0.0695971	0.0416667	0.0572687	0.0741445	0.0404412	0.0576132	0.0550206	0.0617284	0.0669456	0.0131234	0.126531	0.0504808	0.027027	0.0477528	0.0252366	0.0421941	0.0509915	0.0402985	0.0251046	0.0547945	0.0446927	0.05	0.0369748	0.114053	0.0340136	0.0254491	0.0740741	0.0559372	0.0551601	0.0489796	0.0192926	0	0.027027	0.0147493	0.0277264	0.04914	0.0517241	0.0291375	0.0401929	0.0423977	0.0331781
RBP4_45	145	chr10	93601466	47	CG	0.0376712	0.0322581	0.0489914	0.0588235	0.0413223	0.0663717	0.0438931	0.0404412	0.0368852	0.0551724	0.0576132	0.0292887	0.015748	0.0204082	0.0479616	0.0135135	0.028169	0.0378549	0.035865	0.0509915	0.0466867	0.0251046	0.0479452	0.0335196	0.0583333	0.0218121	0.0877551	0.0136986	0.0345345	0.0833333	0.0599214	0.0392857	0.030303	0.0289855	0	0.0405405	0.00884956	0.0609982	0.0294118	0.0344828	0.0431235	0.0385852	0.0717423	0.0255814
RBP4_45	151	chr10	93601472	41	CG	0.00343643	0.0430108	0.0345821	0.043956	0.0247934	0.039823	0.0417062	0.0224719	0.057377	0.0371389	0.037037	0.0334728	0.0184211	0.0204082	0.00719424	0.0135135	0.0674157	0.0315457	0.0485232	0.0397727	0.060241	0.0125523	0.0612245	0.0167598	0.0416667	0.0100671	0.0693878	0.0136054	0.023988	0.0555556	0.0551724	0.0285714	0.0237122	0.0128617	0	0.027027	0.0176991	0.0294659	0.017284	0.0241379	0.0268065	0.0289389	0.0510204	0.0168703
RBP4_45	177	chr10	93601498	15	CG	0.0136986	0.0537634	0.0347826	0.0441176	0.0826446	0.0660793	0.0608365	0.0404412	0.0737705	0.051105	0.0452675	0.0334728	0.0367454	0.0612245	0.0383693	0.0405405	0.0477528	0.0283912	0.0253165	0.0539773	0.044843	0.012605	0.0340136	0.0111732	0.0416667	0.0185185	0.104082	0.0408163	0.0449102	0.0833333	0.0658153	0.0410714	0.0491803	0.0241546	0	0.0135135	0.0117994	0.0350554	0.041769	0.0586207	0.0361727	0.0498392	0.0233918	0.0331203
RBP4_45	185	chr10	93601506	7	CG	0.0342466	0.0430108	0.0317919	0.0627306	0.1	0.0840708	0.0826211	0.0551471	0.0819672	0.0730028	0.0452675	0.0878661	0.0552632	0.0897959	0.0455635	0.0810811	0.0730337	0.0761905	0.0274841	0.0594901	0.103293	0.0209205	0.0612245	0.0446927	0.05	0.0536913	0.112474	0.00680272	0.0494753	0.0555556	0.0766962	0.0463458	0.0474632	0.0289389	0	0.0810811	0.0383481	0.0478821	0.0490196	0.0517241	0.0443407	0.0241546	0.0584795	0.0332362
RBP4_45	189	chr10	93601510	3	CG	0.0413793	0.0215054	0.054755	0.03663	0.0666667	0.0660793	0.0778727	0.0919118	0.107438	0.0550964	0.0576132	0.0920502	0.0580475	0.0857143	0.0288462	0.0540541	0.0704225	0.0725552	0.0378151	0.0710227	0.0645646	0.0336134	0.0544218	0.0558659	0.0711297	0.0521008	0.0877551	0.0612245	0.0648567	0.0555556	0.089391	0.0641711	0.0564186	0.062701	0	0.0675676	0.0501475	0.0552486	0.0540541	0.0448276	0.0466744	0.0610932	0.0599415	0.0413753
RBP4_45	198	chr10	93601519	-6	CG	0.0239726	0.129032	0.0809249	0.0516605	0.075	0.0660793	0.085389	0.0698529	0.0954357	0.084022	0.0411523	0.0753138	0.0419948	0.118367	0.0432692	0.121622	0.0617978	0.0605096	0.0378947	0.0965909	0.05997	0.0292887	0.0816327	0.0670391	0.075	0.0352941	0.116803	0.0408163	0.0568862	0.0930233	0.100592	0.0554562	0.0435855	0.033871	0.0769231	0.0810811	0.0473373	0.0536044	0.0540541	0.0448276	0.0443407	0.0467742	0.0660793	0.0593368
RBP4_45	215	chr10	93601536	-23	CG	0	0.129032	0.0432277	0.0367647	0.0413223	0.0264317	0.0646388	0.0514706	0.102881	0.0525588	0.0288066	0.0502092	0.0341207	0.0489796	0.0239808	0.0405405	0.0955056	0.0315457	0.0252632	0.0625	0.0300752	0.0251046	0.00680272	0.0446927	0.0708333	0.0369128	0.0897959	0.0273973	0.037594	0.0601852	0.0559921	0.02693	0.0313273	0.0144695	0	0.0405405	0.0118343	0.0313076	0.0540541	0.037931	0.030303	0.0321543	0.0437318	0.0326531
SESN1_46	27	chr6	109009519	36	CG	0.00933707	0.00894188	0.0101351	0.0114416	0.0142276	0.0134831	0.011205	0.00703606	0.00853789	0.0156528	0.0111123	0.0102041	0.00659045	0.0128465	0.00659731	0.00586166	0.0105732	0.0102756	0.0120594	0.0101146	0.0162219	0.00862582	0.00984814	0.00991137	0.012244	0.0102698	0.012944	0.00750153	0.0136913	0.0109264	0.0103823	0.00962696	0.00811189	0.0101675	0.00837723	0.00819383	0.00920645	0.00932976	0.013331	0.0118974	0.0186371	0.0127237	0.00898024	0.00675883
SESN1_46	29	chr6	109009517	38	CG	0.00654053	0.00744048	0.00525723	0.00458015	0.00203459	0.00618673	0.00531078	0.00438212	0.00213447	0.00534378	0.00715812	0.00529568	0.00632741	0.00577054	0.0114068	0.00586854	0.00833797	0.00930665	0.00928505	0.00472654	0.0052356	0.00505501	0.00503457	0.0050558	0.00936037	0.00328542	0.00994275	0.00536398	0.00480855	0.00522565	0.00376825	0.00451807	0.006448	0.00699021	0.00440757	0.00974507	0.00570265	0.0069735	0.00571924	0.00479134	0.00626513	0.0118586	0.00698324	0.00430108
SESN1_46	33	chr6	109009513	42	CG	0.00630105	0.00449102	0.00675169	0.00689655	0.00509165	0.00676056	0.00826609	0.00437828	0.00640342	0.013879	0.00855706	0.00540859	0.0111694	0.0118684	0.00582131	0.0105386	0.0077951	0.00789963	0.00929368	0.00945946	0.00680628	0.0083259	0.00924743	0.0100086	0.00624025	0.00808441	0.0147679	0.0124081	0.0104945	0.00665716	0.0103676	0.0060241	0.0128924	0.00998203	0.0114982	0.00748746	0.00953468	0.0118191	0.00831025	0.00695948	0.00584462	0.00669113	0.0048	0.00828221
SESN1_46	44	chr6	109009502	53	CG	0.010028	0.0104167	0.00862716	0.00915332	0.0152284	0.00729927	0.00727344	0.00438212	0.00854701	0.0078264	0.00640957	0.00647059	0.00564744	0.00540723	0.00456274	0.00820633	0.0083426	0.00696702	0.00278293	0.00876601	0.00367454	0.00594884	0.0087146	0.00667175	0.00467758	0.00616185	0.00661853	0.0090463	0.00533808	0.00379867	0.00471032	0.00571429	0.00644438	0.00797766	0.00950406	0.00685077	0.00708642	0.00943801	0.00398062	0.00787766	0.0122385	0.00581897	0.0109693	0.0058318
SESN1_46	48	chr6	109009498	57	CG	0.0100397	0.0119048	0.00562852	0.00802446	0.00609137	0.0106742	0.00845624	0.00701139	0.0171306	0.00960512	0.0102553	0.0103922	0.00994757	0.00575101	0.00861632	0.00586854	0.0144525	0.00836043	0.00835655	0.0108108	0.00839014	0.0068371	0.0071391	0.0058195	0.00623747	0.0114943	0.00814725	0.00979942	0.0083615	0.0085592	0.0112994	0.00782661	0.0103845	0.00838156	0.00821586	0.00628531	0.00635697	0.0106223	0.00882811	0.010972	0.0129574	0.0103448	0.00720144	0.010132
SESN1_46	51	chr6	109009495	60	CG	0.0100303	0.00298507	0.00487622	0.0144928	0.00507614	0.01516	0.0108289	0.00613497	0.00748663	0.0113798	0.0140965	0.00450848	0.0134553	0.0114943	0.0103824	0.00586166	0.00945495	0.00373657	0.0102136	0.00876601	0.00313316	0.010107	0.00893662	0.00991799	0.0122481	0.0072553	0.0105263	0.00627679	0.0142323	0.0104414	0.0112994	0.00962985	0.00531171	0.0091798	0.0108818	0.0129201	0.0115645	0.00954321	0.00987355	0.012359	0.0128023	0.00948276	0.0115768	0.00736196
SESN1_46	57	chr6	109009489	66	CG	0.0109711	0.00749625	0.00977444	0.010329	0.00712106	0.00394589	0.014587	0.00966608	0.0149893	0.0103534	0.00984378	0.00894437	0.0122542	0.00677277	0.00940041	0.00586166	0.0100056	0.0116225	0	0.0108181	0.0115364	0.00654762	0.0136213	0.00937261	0.0087005	0.00711841	0.013253	0.00644765	0.0114082	0.0128633	0.00472367	0.00754375	0.0100869	0.0101939	0.00623053	0.00998371	0.00734274	0.0108462	0.00762565	0.0125232	0.00883694	0.00950119	0.0082	0.0110633
SESN1_46	59	chr6	109009487	68	CG	0.00583431	0.00596125	0.00676183	0.00533944	0.00913706	0.00673779	0.0121999	0.00526316	0.0042735	0.00462469	0.00833511	0.00844048	0.00497847	0.0111751	0.00557527	0.00937866	0.00445186	0.00372613	0.00651769	0.00472654	0.00838135	0.00684524	0.00864597	0.00886643	0.0125014	0.00698056	0.00632721	0.00827713	0.00533808	0.00475511	0.0127479	0.00662052	0.00839631	0.00757727	0.0063964	0.00678445	0.00782205	0.00880017	0.00588643	0.00804954	0.0143793	0.00561555	0.0059988	0.00860744
SESN1_46	61	chr6	109009485	70	CG	0.00560093	0.00298507	0.00525131	0.00724361	0.0111789	0.00729927	0.00806452	0.00437828	0.00640342	0.0103166	0.00652476	0.00510404	0.00296336	0.00440081	0.00659731	0.00234467	0.00501393	0.0143985	0.00742115	0.0107889	0.00941423	0.00594884	0.00616402	0.00562709	0.00690423	0.00808441	0.0114389	0.00658197	0.00711997	0.00666032	0.00659444	0.005716	0.00475524	0.00876843	0.00587473	0.00346241	0.00456472	0.00547857	0.00640249	0.009275	0.00640478	0.00539374	0.00539461	0.004914
SESN1_46	65	chr6	109009481	74	CG	0.00957049	0.0119225	0.0112824	0.010687	0.0071066	0.00732394	0.00924651	0.00788782	0.00853789	0.00783755	0.00812053	0.00823691	0.00996767	0.0108218	0.00734363	0.0152047	0.0127778	0.0130112	0.0130112	0.0107889	0.0120293	0.0104167	0.0115772	0.0110676	0.00824145	0.0104152	0.0168573	0.00797301	0.0147713	0.0076118	0.0118092	0.010244	0.0142817	0.0113727	0.0124471	0.00749381	0.00969924	0.0121245	0.00901526	0.00958269	0.0102564	0.00668968	0.0147675	0.0193489
SESN1_46	71	chr6	109009475	80	CG	0.00793095	0.00596125	0.00863363	0.00648113	0.00609756	0.0179674	0.00727487	0.00262697	0.0106724	0.00889047	0.00619393	0.00716248	0.010624	0.010142	0.0108944	0.003517	0.0105614	0.009298	0.00463822	0.00876011	0.0130959	0.00862325	0.00743634	0.00848104	0.00490196	0.00903243	0.00571429	0.00903522	0.0113879	0.00760818	0.00565504	0.00692146	0.0100671	0.0057815	0.00855144	0.0074864	0.00903762	0.00975139	0.0128183	0.0115902	0.00768246	0.0133649	0.00818363	0.0125805
SESN1_46	77	chr6	109009469	86	CG	0.00841121	0.0104322	0.0101427	0.00649847	0.00406091	0.0118044	0.00788333	0.0106007	0.00213904	0.0124822	0.0114573	0.00757129	0.00957002	0.00711864	0.00837139	0.0117096	0.0111421	0.00837209	0.00928505	0.00810811	0.0110005	0.00416295	0.00919228	0.0103093	0.00557911	0.00932529	0.011432	0.00935296	0.0190629	0.00903901	0.0151015	0.0108434	0.0058906	0.003996	0.00735294	0.00940461	0.00742554	0.00697126	0.0126538	0.00789229	0.0126925	0.00931341	0.00920737	0.0119889
SESN1_46	79	chr6	109009467	88	CG	0.00373308	0.00298063	0.0026296	0.00686499	0.00304569	0.00898372	0.00748326	0.00963222	0.00853789	0.0078264	0.00566118	0.00646995	0.00847914	0.0128683	0.00684584	0.00234467	0.00723026	0.00697026	0.00649954	0.00607698	0.00575013	0.00624814	0.00991885	0.00772017	0.00689962	0.00534173	0.00601323	0.00842009	0.0094306	0.0151947	0.0075365	0.00421814	0.00810735	0.0063834	0.00795297	0.00734308	0.00651944	0.00965354	0.00831025	0.00509968	0.00668563	0.00668536	0.00639361	0.00889298
SESN1_46	82	chr6	109009464	91	CG	0.00956603	0.00447094	0.00864012	0.0133639	0.00712106	0.0129505	0.0137822	0.00615114	0.0117773	0.00854701	0.0116565	0.00961916	0.0149435	0.00745257	0.00558092	0.0058548	0.00944969	0.0148699	0.0111524	0.0101215	0.00890985	0.0134168	0.00978253	0.00696698	0.0129407	0.00849781	0.00783605	0.00720307	0.0146063	0.00666984	0.00613787	0.0108303	0.012605	0.00578842	0.00744782	0.0106638	0.00994295	0.00945423	0.0119563	0.0137579	0.00896797	0.00798791	0.0107892	0.00768285
SESN1_46	89	chr6	109009457	98	CG	0.00840532	0.00745156	0.00901917	0.00496752	0.00712831	0.00505334	0.00826284	0.0113835	0.0042735	0.0081938	0.0111087	0.00607962	0.00700242	0.00372755	0.0108944	0.00467836	0.0133407	0.012093	0.00278552	0.00880759	0.00367069	0.0110152	0.00661505	0.00725676	0.00836587	0.00671417	0.00722674	0.00796203	0.00569598	0.00618165	0.0113314	0.0087402	0.00756303	0.00619504	0.00846945	0.0100375	0.00709567	0.00633047	0.00675325	0.00988417	0.00911681	0.00819142	0.00579536	0.00615195
SESN1_46	97	chr6	109009449	106	CG	0.0137947	0.00748503	0.00865312	0.0110729	0.0132518	0.0134831	0.00748326	0.00702371	0.0171123	0.00925596	0.00813182	0.0109987	0.012014	0.0155774	0.0106653	0.0128957	0.00835655	0.00933271	0.00928505	0.0121376	0.0052356	0.0116314	0.0111387	0.00877863	0.0120576	0.0101495	0.0147992	0.0130428	0.0190527	0.0114177	0.0094697	0.0123718	0.0100812	0.0127821	0.00908383	0.0109711	0.010858	0.00827512	0.00936037	0.0117574	0.0138315	0.00995025	0.0143914	0.0150723
SESN1_46	100	chr6	109009446	109	CG	0.0128415	0.00892857	0.012003	0.0106993	0.0112016	0.00617631	0.00866995	0.00790167	0.0138741	0.0156863	0.0123998	0.0115766	0.00927793	0.0135318	0.00963978	0.00819672	0.0194444	0.0195622	0.00744879	0.0161834	0.0120419	0.0104105	0.0104425	0.010767	0.0151448	0.0128732	0.0219615	0.00750383	0.0163905	0.0123692	0.0113048	0.00813743	0.0145577	0.0139665	0.0119315	0.00748482	0.0158045	0.015015	0.00969361	0.0112863	0.00967421	0.0144397	0.0085777	0.0162527
SESN1_46	103	chr6	109009443	112	CG	0.00910152	0.0119403	0.0123827	0.0137352	0.0111789	0.00842697	0.00946186	0.00964067	0.00747863	0.0117438	0.00704526	0.0103932	0.0133333	0.013541	0.00759686	0.0129108	0.0150083	0.0148837	0.0130354	0.0148448	0.0162644	0.00743605	0.0103806	0.011356	0.00926339	0.0105465	0.0111345	0.0104151	0.0135135	0.00997625	0.0108593	0.0117399	0.0176273	0.0101715	0.00880981	0.0114512	0.0139398	0.012771	0.0117831	0.013286	0.0152335	0.0129562	0.010581	0.00859159
SESN1_46	105	chr6	109009441	114	CG	0.00863477	0.00596125	0.0097561	0.00915332	0.0111902	0.00787845	0.00551833	0.00263158	0.0117396	0.00747065	0.00811966	0.00558659	0.00806994	0.00913396	0.00709579	0.00468384	0.00722624	0.00325279	0.0120594	0.0074224	0.00470711	0.00327089	0.00683748	0.00686564	0.0103633	0.00713012	0.00812274	0.00935726	0.0119175	0.00713946	0.00754006	0.00932892	0.00755668	0.00998203	0.00708668	0.00741368	0.00741646	0.00707851	0.00640693	0.0069541	0.00540848	0.00258844	0.00817874	0.00735971
SESN1_46	109	chr6	109009437	118	CG	0.00326416	0.00595238	0.00487988	0.00458015	0.0101626	0.00336889	0.00295043	0.0113935	0.00426894	0.00783197	0.00469784	0.00559207	0.00659045	0.00203114	0.00431034	0.00586166	0.00445186	0.00743149	0.00464253	0.00404858	0.00209314	0.00238024	0.00608382	0.00466978	0.00612199	0.00260203	0.00482218	0.00566355	0.00569496	0.00806834	0.00847857	0.0042156	0.00699301	0.00578381	0.00665284	0.00691895	0.00399283	0.00461027	0.00398406	0.00633988	0.00796813	0.00582147	0.00678643	0.00337734
SESN1_46	114	chr6	109009432	123	CG	0.0100491	0.00895522	0.00262467	0.00725191	0.00813835	0.00674536	0.0100315	0.00438982	0.0042735	0.00889363	0.00673005	0.0046101	0.00618945	0.00203046	0.00556821	0.00351288	0.00556793	0.0112045	0.0102041	0.00270453	0.0135912	0.00386675	0.00639002	0.00877026	0.00412027	0.0058888	0.0108336	0.00750153	0.00747198	0.0118934	0.00612053	0.00481928	0.00923594	0.00597967	0.00708607	0.00579546	0.00741284	0.0068618	0.00831169	0.00710315	0.00782918	0.00906149	0.00898024	0.0162676
SESN1_46	120	chr6	109009426	129	CG	0.00746791	0.0119048	0.00562641	0.00458015	0.00304569	0.00675676	0.00884956	0.000875657	0.00748663	0.00463128	0.00523616	0.00402197	0.00726783	0.0101454	0.00989095	0.00234192	0.0122358	0.0088331	0.00742804	0.0074224	0.0073107	0.00862582	0.00706448	0.00763068	0.00545596	0.00849082	0.005716	0.00566702	0.00961025	0.0095057	0.0113048	0.00842866	0.0109183	0.00439297	0.00604699	0.00671331	0.00635697	0.0114758	0.00900589	0.00633009	0.00669993	0.00603708	0.00558659	0.00767813
SESN1_46	132	chr6	109009414	141	CG	0.00653595	0.00595238	0.00564334	0.006886	0	0.00505902	0.00550639	0.00526316	0.00213447	0.00675676	0.0107906	0.00510304	0.00713324	0.00405954	0.00481134	0.00819672	0.00555864	0.00186047	0.00649954	0.00202566	0.00314301	0.00565476	0.00541394	0.00514972	0.00690885	0.00383877	0.00301114	0.00735858	0.00622554	0.00379687	0.0061263	0.00301296	0.00559754	0.0071799	0.00379965	0.00339223	0.00545825	0.00633047	0.0034626	0.00494973	0.006121	0.00301984	0.00698463	0.00522113
SESN1_47	21	chr6	109094655	-85100	CG	0.00607287	0.00610998	0.00683177	0.00484027	0	0.00953678	0.00617284	0	0.0109409	0.0204082	0.00613027	0.00730479	0.00884275	0.0070922	0.0066357	0.0125362	0.00239808	0.00458716	0.0107991	0.0120301	0	0.00892857	0.0116347	0.00418527	0.00852619	0.00633357	0.00567438	0.00428449	0.00679502	0.00472255	0.00958466	0.00817439	0.00577082	0.005341	0.00524309	0.00570927	0.00608575	0.00731785	0.0101309	0.0044287	0	0.00701531	0.00629213	0.00905433
SESN1_47	28	chr6	109094662	-85107	CG	0.00510204	0.0163599	0.00777874	0.0107632	0	0.00687758	0.0107817	0.010101	0.0154867	0.0137931	0.0118955	0.00891039	0.010878	0.00867052	0.012154	0.00982318	0.0157576	0.00649954	0.00437637	0.0152439	0.0327869	0.00956215	0.00863084	0.0132506	0.0182268	0.0135617	0.017762	0.00911063	0.0184544	0.0107656	0.0150862	0.0110193	0.0125628	0.0146382	0.0120598	0.0151786	0.014041	0.00900901	0.0111064	0.0134409	0.0319829	0.015625	0.0104927	0.0121335
SESN1_47	37	chr6	109094671	-85116	CG	0.00404245	0	0.00171233	0.00580271	0	0.00544959	0.00574205	0	0.0043573	0.0204082	0.0097013	0.0055332	0.00537016	0.00852878	0.00795229	0.00289296	0.0120048	0.00822669	0.00215054	0.0089955	0	0.00496032	0.00271318	0.00640847	0.00457038	0.00491746	0.00567438	0.00428633	0.00848416	0.00824499	0.0117021	0.00821918	0.00906096	0.0061627	0.00689983	0.00461945	0.00609081	0.00445151	0.00633446	0.00398583	0.0126316	0.00957854	0.00807537	0.00598205
SESN1_47	45	chr6	109094679	-85124	CG	0.00706357	0.0182556	0.0110922	0.0106383	0	0.0108992	0.00748899	0.01	0	0.00680272	0.0147808	0.0128205	0.0126485	0.0070922	0.00928382	0.0105871	0.0179641	0.00914077	0.0107527	0.003003	0.00540541	0.00988631	0.00891646	0.00723629	0.00851582	0.0136986	0.0078534	0.0102784	0.0141563	0.00824499	0.0138151	0.0136986	0.00821693	0.00942237	0.00547228	0.00856578	0.0151976	0.0101523	0.0105352	0.010177	0.00631579	0.012747	0.0103278	0.00896414
SESN1_47	53	chr6	109094687	-85132	CG	0.00252398	0.00406504	0.00768574	0.00870406	0	0.0150068	0.00441891	0	0.0130719	0.00684932	0.00996678	0.00705823	0.00653595	0.00569395	0.00863214	0.0135135	0.00717703	0.0146119	0.0150538	0.0149925	0	0.0108803	0.00621239	0.00780814	0.00488699	0.0108925	0.00741064	0.00600343	0.00679117	0.0129412	0.00532481	0.00276243	0.00575185	0.00492409	0.00643163	0.00527357	0.00691946	0.00477403	0.00843526	0.00841825	0.00632911	0.00638978	0.00989209	0.00998004
SESN1_47	56	chr6	109094690	-85135	CG	0.012109	0	0.0034188	0.00289575	0.0135135	0.00818554	0.00617012	0	0.00652174	0	0.00536125	0.00704403	0.00307456	0.002849	0.00729443	0.00675024	0.00358852	0.00547945	0.00862069	0.0029985	0.0108108	0.00445324	0.00465387	0.00473538	0.0064083	0.00492091	0.00567438	0.00385769	0.00113314	0.0035461	0.00531915	0.00273224	0.0131363	0.00697579	0.0030945	0.0087777	0.00608912	0.0047619	0.00295234	0.00753546	0.00421053	0.00446144	0.00987876	0.0119403
SESN1_47	60	chr6	109094694	-85139	CG	0.0100857	0.00203252	0.00426985	0.0057971	0.0135135	0.0149864	0.00485009	0.03	0.00877193	0	0.00943396	0.00503145	0.00882917	0.00426743	0.00264901	0.0048216	0.00478469	0.0118721	0.0021645	0.00750751	0.00540541	0.00891972	0.00949244	0.00501812	0.00365297	0.0045614	0.00391986	0.00171306	0.0101752	0.0117786	0.00425985	0.00546448	0.00328947	0.00368852	0.00475624	0.00571052	0.00801769	0.00698856	0.00589722	0.00619743	0.0189474	0.00637755	0.00538841	0.00601202
SESN1_47	63	chr6	109094697	-85142	CG	0.00405268	0.00811359	0.00341588	0.00773694	0	0.00682128	0.00924296	0	0.00434783	0	0.00460005	0.00603318	0.00537016	0.0056899	0.00662691	0.00192493	0.00358852	0.00639269	0.00430108	0.003003	0.0324324	0.00643246	0.00834465	0.0114174	0.00853138	0.004563	0.00742358	0.00343348	0.00793651	0.0117786	0.00531915	0.00549451	0.00410172	0.00205339	0.00666667	0.00592625	0.00636062	0.00444727	0.00463939	0.00443459	0.00423729	0.00127877	0.003156	0.00399202
SESN1_47	76	chr6	109094710	-85155	CG	0.00453629	0.00811359	0.00255754	0.003861	0	0.0108992	0.00661084	0	0	0.00680272	0.00764721	0.00628615	0.00421617	0.00780696	0.00926539	0.0105871	0.00597372	0.00455789	0.00862069	0.00449775	0.0108108	0.00494315	0.00425779	0.00222531	0.00790514	0.00736584	0.0043535	0.00684346	0.0107163	0.00353357	0.0106383	0.00817439	0.0057377	0.00574006	0.00617871	0.00350877	0.0057995	0.00634317	0.00421053	0.00574967	0.0105263	0.00382166	0.0116749	0.00498008
SESN1_47	89	chr6	109094723	-85168	CG	0.0100908	0.00608519	0.00341006	0.00579151	0.027027	0.0108992	0.00528634	0	0.00652174	0.00680272	0.00509424	0.00603926	0.00729087	0.0128114	0.00860357	0.00867888	0.0203106	0.0182648	0.0107527	0.0045045	0.00540541	0.00593765	0.00890782	0.00862549	0.00973828	0.00561798	0.00609491	0.0111254	0.00903955	0.00705882	0.0117146	0	0.00328677	0.00574006	0.00904547	0.00745778	0.00580431	0.00380711	0.00548061	0.0163644	0.0105485	0.00701083	0.00628931	0.00199402
SESN1_47	97	chr6	109094731	-85176	CG	0.00554435	0.0040568	0.00171233	0.00387597	0	0.00273224	0.00396476	0.01	0.00434783	0.00680272	0.00509684	0.00427565	0.00920245	0.00355114	0.00596026	0.00288739	0.00360577	0.0118505	0.0107759	0.00903614	0	0.00692726	0.00619915	0.00641026	0.00273723	0.00631357	0.00348584	0.00342759	0.00622172	0.00353357	0.00957447	0.0108992	0.0107084	0.00697007	0.00475851	0.00746105	0.0066335	0.0057161	0.00758853	0.00309735	0.0021097	0.00638978	0.00719424	0.00398406
SESN1_47	106	chr6	109094740	-85185	CG	0.00808081	0.0020284	0.0188195	0.00772947	0	0.0068306	0.00396651	0	0.00869565	0.00680272	0.00714833	0.00680272	0.00805833	0.00924609	0.010589	0.00771456	0.00358423	0	0.00430108	0.0104948	0.00540541	0.00790514	0.00658149	0.00584307	0.00670732	0.00632244	0.0048014	0.00643225	0.014681	0.00236128	0.010661	0.00546448	0.00411523	0.00451375	0.00475285	0.00394997	0.00525007	0.0015873	0.00844238	0.00708906	0.0105485	0.00510856	0.00853933	0.00897308
SESN1_47	114	chr6	109094748	-85193	CG	0.00655903	0.00608519	0.00426257	0.003861	0	0.00408719	0.00440529	0	0.00652174	0	0.00586585	0.00653431	0.00958589	0.012766	0.00530152	0.00385356	0.0059952	0.00820419	0.00430108	0.00749625	0.0108108	0.00247036	0.00561471	0.00194769	0.00425661	0.00491573	0.00740096	0.00770878	0.00677201	0.0105882	0.00744681	0.00546448	0.00820345	0.0057377	0.00380409	0.00592235	0.006628	0.00475737	0.011378	0.00973451	0.0126316	0.0044586	0.00898069	0.00697211
SESN1_47	125	chr6	109094759	-85204	CG	0.00706357	0.0121704	0.00853971	0.003861	0.0135135	0.0136426	0.0114588	0.01	0.0152174	0	0.00815079	0.00678733	0.00306866	0.0128205	0.0112508	0.00674374	0.00597372	0.00638104	0.0215054	0.00449775	0.0162162	0.00889328	0.00851558	0.00862549	0.00791476	0.0077193	0.00959442	0.0111206	0.00508187	0.00824499	0.00638978	0.0109589	0.0131579	0.0127049	0.00856124	0.00811404	0.00884222	0.00983191	0.00929447	0.00619195	0.00843882	0.00892288	0.00718455	0.0219342
SESN1_47	140	chr6	109094774	-85219	CG	0.00606673	0.0141988	0.00683177	0.00772201	0	0.00408719	0.0110084	0	0.00437637	0.0340136	0.00688249	0.00502513	0.00728248	0.0134847	0.00529451	0.00962464	0.0107656	0.0100548	0.0172043	0.00900901	0	0.0064261	0.00522547	0.00333983	0.00516874	0.00771659	0.00653026	0.00299529	0.0124294	0.00589623	0.00319149	0.0027248	0.0090312	0.00983204	0.00784407	0.00855263	0.0124344	0.00793147	0.00547599	0.00663717	0.00631579	0.0044586	0.00314042	0.00898204
SESN1_47	150	chr6	109094784	-85229	CG	0.0131181	0.00609756	0.0119352	0.0183398	0.0135135	0.00544959	0.0193747	0.01	0.0109649	0.0136054	0.0102145	0.00981626	0.00537428	0.0156028	0.010589	0.00962464	0.0143369	0.0164084	0.0236559	0.010479	0.0165746	0.0153162	0.0108443	0.00891117	0.0106448	0.0144011	0.0165433	0.00684346	0.017524	0.00941176	0.0116897	0.010929	0.0147783	0.0147662	0.00618459	0.0100877	0.00884711	0.0107902	0.00800674	0.0101725	0.0126582	0.00637349	0.0112208	0.0139721
SESN1_47	153	chr6	109094787	-85232	CG	0.0121396	0.00613497	0.0128205	0.00773694	0	0.010989	0.0225664	0.01	0.0043956	0.0136054	0.0161871	0.00909091	0.0104046	0.014936	0.0112957	0.0203095	0.0180288	0.0164986	0.0150862	0.0151057	0.00543478	0.0134062	0.0106941	0.00977381	0.0140201	0.017618	0.0113488	0.0107712	0.0180587	0.0188679	0.0149573	0.0245232	0.0090834	0.0102838	0.00953062	0.0103547	0.0135772	0.0101846	0.0168776	0.0102041	0.0127119	0.0140575	0.00811176	0.00803213
SESN1_48	34	chr6	109095068	-85513	CG	0.00866218	0.00711744	0.00705467	0.0060241	0.00970874	0.0184805	0.00663391	0.0100376	0.010352	0.010101	0.00768246	0.00449035	0.00706298	0.0149254	0.0109336	0.00684932	0.0043956	0.00779221	0.0127796	0.00905193	0.00696961	0.0118441	0.00388601	0.0101146	0.00203666	0.0109489	0.0119131	0.006941	0.00383562	0.00191571	0.0120192	0.00811302	0.00906392	0.0116772	0.00640377	0.00691842	0.0100915	0.00721884	0.0145773	0.0115607	0.00604552	0.00810811	0.00910657	0.00872898
SESN1_48	56	chr6	109095090	-85535	CG	0.00442308	0.00355872	0.00878735	0.00804829	0.00649351	0.00411523	0.00441068	0.00832293	0.00879917	0.00169159	0.00597015	0.00584532	0.00294118	0.0103093	0.00672269	0.00819672	0.0131868	0.0104167	0.00530223	0.0076118	0.00585284	0.0120125	0.00905172	0.0040404	0.0101215	0.0120131	0.0070028	0.00941993	0.00600437	0.0115607	0.0105718	0.0090871	0.0126582	0.00555864	0.00874538	0.00663398	0.0085093	0.00303605	0.0149254	0.00247219	0.00710985	0.00404858	0.0105625	0.00754516
SESN1_48	69	chr6	109095103	-85548	CG	0.00670498	0.0176678	0.00176056	0.00199601	0.00970874	0.00408163	0.00878263	0.00290818	0.00258398	0.00691317	0.00509771	0.00538358	0.00643651	0.0588235	0.00668896	0.00543478	0.00217865	0.0103093	0.00317797	0.00522069	0.00835189	0.00852669	0.00473934	0.00738751	0.00268998	0.00507983	0.00348432	0.00394477	0.00490196	0.00764818	0.00669856	0.0114318	0.00373192	0.00755633	0.00302216	0.00920598	0.00188147	0.00945537	0.00578035	0.00411523	0.0046132	0.00808625	0.00879765	0.00890869
SESN1_48	72	chr6	109095106	-85551	CG	0.000958773	0.0106007	0.0140351	0.00593625	0.0103093	0.000408163	0.01221	0.00875	0.00776398	0.01048	0.00509987	0.0116487	0.00351288	0.0147059	0.00754401	0.00766304	0.0108932	0.00773196	0.0148148	0.0104315	0.0119577	0.0136423	0.00859845	0.00744966	0.00806452	0.00617733	0.0125523	0.0088845	0.0108755	0.00573614	0.0138889	0.00890497	0.00978869	0.01164	0.0130741	0.00776531	0.00627353	0.00794251	0.00288184	0.00575658	0.00419446	0.0074124	0.0122459	0.00516115
SESN1_48	74	chr6	109095108	-85553	CG	0.00766284	0.0106007	0.00350877	0.002	0.00323625	0.00204082	0.00976086	0.0112126	0.00775996	0.00637675	0.0046729	0.00942127	0.00994734	0.00941176	0.00837521	0.00902174	0.00655022	0.00773196	0.0148148	0.010916	0.00723831	0.0109052	0.0064711	0.00610738	0.00672043	0.0025436	0.00488486	0.00542674	0.00598477	0.00382409	0.00766284	0.0109997	0.0105787	0.00886979	0.00603419	0.00719632	0.00377003	0.0068156	0.00576369	0.0053542	0.0120653	0.00942761	0.00415546	0.00826709
SESN1_48	76	chr6	109095110	-85555	CG	0.00383142	0.0106007	0.00175439	0.0059761	0.00325733	0.00814664	0.00439453	0.00752508	0.00828586	0.00817011	0.0123142	0.00538358	0.00234467	0.0103093	0.00587248	0.00272109	0.00653595	0.00258398	0.0095339	0.0111533	0.0100279	0.0132141	0.0129199	0.00737265	0.00674309	0.00799419	0.00976971	0.00691017	0.00870985	0.00764818	0.00526316	0.00655783	0.015873	0.00956739	0.00436242	0.00546605	0.0100439	0.00643696	0.00288184	0.00659794	0.0117104	0.00606878	0.00758688	0.00689802
SESN1_48	78	chr6	109095112	-85557	CG	0.00287908	0.0106383	0.00350877	0.00399202	0.0103093	0.00204082	0.00756651	0.00623182	0.0114345	0.0114053	0.00509554	0.00717811	0.00527859	0.00941993	0.00753138	0.00679348	0.0131004	0.00515464	0.00211864	0.00877193	0.00306321	0.00459129	0.00516129	0.00134228	0.00201748	0.00362976	0.00418118	0.00543747	0.00599455	0.0152964	0.00335249	0.00460508	0.00793898	0.00692857	0.00134183	0.00287687	0.00251256	0.00113507	0.00864553	0.00904605	0.00532104	0.00269542	0.00757761	0.0110298
SESN1_48	95	chr6	109095129	-85574	CG	0.00285714	0.0105263	0.0157895	0.00396825	0.00647249	0.00610998	0.0043881	0.0107794	0.0036157	0.00814281	0.00805768	0.00670841	0.00820152	0.0103093	0.0125313	0.0162822	0.00217865	0.00514139	0.00317125	0.00899408	0.0119944	0.00704514	0.00900129	0.00466356	0.00938967	0.00579081	0.0104239	0.0108055	0.00706138	0.00572519	0.00382592	0.00862549	0.00497203	0.00981884	0.0083724	0.00630734	0.00655431	0.00867925	0.00574713	0.0106908	0.0127524	0.00740741	0.00390911	0.00677607
SESN1_48	104	chr6	109095138	-85583	CG	0.00382775	0.0141343	0.0105263	0.011976	0.012945	0.0101833	0.00341214	0.00872093	0.00980392	0.00982441	0.00382166	0.00447828	0.00702165	0.00470588	0.0100334	0.00679348	0.0043573	0.00941993	0.0103093	0.00947194	0.00556174	0.0114735	0.00472915	0.00736278	0.00806452	0.00725689	0.011855	0.0064071	0.00489663	0.00956023	0.00526316	0.00723831	0.00823877	0.00955017	0.00100604	0.00517539	0.00658514	0.00567537	0.00793898	0.00411353	0.00745209	0.00877193	0.00514076	0.0116451
SESN1_48	110	chr6	109095144	-85589	CG	0.00190476	0.0103093	0.0122592	0.00595238	0.00647249	0.00941993	0.00755361	0.00290456	0.0103093	0.00553467	0.00762389	0.00357942	0.0111111	0.00941993	0.00334448	0.00813008	0.0087146	0.00257069	0.00105597	0.0120624	0.0119677	0.00753234	0.00686401	0.00932091	0.00469799	0.00543085	0.00486111	0.00147348	0.00760456	0.00381679	0.00668577	0.00737135	0.00793157	0.00560437	0.00468698	0.00974491	0.0031211	0.00415251	0.0143678	0.00411015	0.00602623	0.00471063	0.00610799	0.00486567
SESN1_48	118	chr6	109095152	-85597	CG	0.00190476	0.00941993	0.00175131	0.00198413	0.00647249	0.00610998	0.00608865	0.00622665	0.00412159	0.00751801	0.00508475	0.00313199	0.00819193	0.0294118	0.00250417	0.00542005	0.0043573	0.0102828	0.0031679	0.00923514	0.00835189	0.00835312	0.00385769	0.00932091	0.0033557	0.00108617	0.00972898	0.000490918	0.00977729	0.0149254	0.00429594	0.00806003	0.00698432	0.00794693	0.00770003	0.00286697	0.00561622	0.012835	0.00287356	0.005341	0.0053135	0.00808081	0.00928414	0.00994814
SESN1_48	132	chr6	109095166	-85611	CG	0.0103093	0.0104895	0.0105448	0.00198413	0.00647249	0.00614754	0.00998539	0.00626828	0.0185854	0.00751174	0.00635324	0.00582437	0.00760679	0.0147059	0.00500835	0.00406504	0.0149254	0.00258398	0.00317797	0.0063981	0.0111142	0.00597332	0.00514801	0.00733823	0.00201342	0.00542888	0.00277971	0.00981836	0.00163221	0.00769231	0.0052506	0.00931073	0.00747198	0.00787891	0.00301609	0.00831899	0.0062422	0.00339751	0.00288184	0.00903862	0.00496102	0.00538358	0.00415343	0.00920051
SESN1_48	138	chr6	109095172	-85617	CG	0.00571429	0.00748252	0.00350263	0.00579365	0.0103093	0.00610998	0.00706283	0.0111987	0.007724	0.00751644	0.00635593	0.00715564	0.00877706	0.00941993	0.0033389	0.00949796	0.00941993	0.00257069	0.0095037	0.00781805	0.00723428	0.00614049	0.00557461	0.00865513	0.0100739	0.00579081	0.00555942	0.00245459	0.01195	0.00381679	0.0119332	0.00904285	0.0102484	0.00754012	0.00334784	0.00659026	0.00405616	0.00641509	0.00574713	0.00451931	0.00743889	0.00942127	0.0100122	0.00592342
SESN1_48	144	chr6	109095178	-85623	CG	0.00764088	0.0103093	0.00175131	0.0139442	0.00941748	0.00612245	0.011469	0.00498546	0.0108303	0.00396536	0.00296862	0.00626398	0.00819193	0.00941176	0.00672241	0.00542005	0.0087146	0.00514139	0.00105708	0.0109031	0.0114016	0.0133596	0.00816151	0.00866089	0.00469484	0.00652174	0.00972222	0.00294695	0.00217746	0.0133588	0.00813008	0.00695991	0.014148	0.00810025	0.00335121	0.0137654	0.00749766	0.00755002	0.0115274	0.0115179	0.00524823	0.00876601	0.00659341	0.00740584
SESN1_48	155	chr6	109095189	-85634	CG	0.0104862	0.00699301	0.00700525	0.00992063	0.00647249	0.0142857	0.0102364	0.00870647	0.00360825	0.00469876	0.00466497	0.00671441	0.0117028	0.0103093	0.0116861	0.00542005	0.0087146	0.00771208	0.00527983	0.00923514	0.0105585	0.0101598	0.00472103	0.00933333	0.0107527	0.00977199	0.00486449	0.00933202	0.00706906	0.00382409	0.0138557	0.00695024	0.00886883	0.00684837	0.00535655	0.00487525	0.00437227	0.00453686	0.00904285	0.00823723	0.0070922	0.00807537	0.00512821	0.00549799
SESN1_48	165	chr6	109095199	-85644	CG	0.00381679	0.0034965	0.0140105	0.00793651	0.00323625	0.00408163	0.00975134	0.00790021	0.00725389	0.00522466	0.00975817	0.0049195	0.00820633	0.00941993	0.00501253	0.00542005	0.0103093	0.00257069	0.0021164	0.0104637	0.00806452	0.00672296	0.00729301	0.00466667	0.00671592	0.00471014	0.00486787	0.00541072	0.00543774	0.00766284	0.00382592	0.00417304	0.00575517	0.00657394	0.00234821	0.0097617	0.00281162	0.00717794	0.00599455	0.00823384	0.00283688	0.00471063	0.00782014	0.00656293
SESN1_48	172	chr6	109095206	-85651	CG	0.00190476	0.0103093	0.0175131	0.0119048	0.012987	0.00407332	0.0119396	0.00829531	0.00722022	0.00908426	0.00847099	0.00671141	0.0140351	0.0147059	0.00417362	0.00941993	0.0043573	0.0231362	0.00105597	0.0094585	0.0127849	0.00663065	0.00643225	0.00466045	0.00874243	0.0057929	0.0111111	0.00834561	0.0032591	0.0114504	0.0124283	0.0109844	0.00947058	0.00815649	0.0090422	0.0057323	0.00904836	0.00641509	0.00574713	0.00863487	0.00744153	0.00740242	0.00903541	0.0129994
SESN1_48	178	chr6	109095212	-85657	CG	0.0047619	0.00699301	0.00576182	0.00396825	0.012945	0.00647658	0.00535801	0.00622407	0.00620155	0.0100313	0.00593472	0.00939177	0.0111241	0.0103093	0.00919732	0.00135501	0.0130719	0.00771208	0.00317125	0.00970644	0.00782123	0.009665	0.004719	0.00866089	0.00537273	0.0028954	0.00486111	0.0137525	0.00435019	0.0019084	0.00477783	0.00681502	0.00730154	0.0103093	0.0144005	0.00602064	0.00749766	0.00679502	0.0025436	0.00493016	0.00921986	0.00809717	0.00634921	0.00625397
SESN1_48	182	chr6	109095216	-85661	CG	0.00571429	0.0103093	0.00525394	0.00198413	0.00647249	0.00816327	0.00219191	0.00415282	0.00567303	0.00323591	0.00720339	0.00447427	0.00409357	0.0147059	0.00668896	0.0108401	0.0043573	0.00257732	0.00634249	0.00758114	0.00638889	0.00744803	0.00428816	0.00399734	0.0114171	0.00615051	0.00138985	0.00294551	0.00760456	0.00191205	0.000956023	0.0054242	0.00341615	0.0051158	0.00401875	0.00401146	0.00468019	0.00679502	0.00862069	0.00205508	0.00779313	0.003367	0.00390816	0.00592279
SESN2_49	39	chr1	28259293	-224	CG	0.00609459	0	0.00969977	0.00771605	0.00835073	0.0153417	0.0168158	0.0133715	0.008	0.00679612	0.0099728	0.0114976	0.00760135	0.0151391	0.0108553	0.0119599	0.00902778	0.015625	0.0021254	0.0131062	0.00626741	0.0151858	0.01198	0.00901829	0.008371	0.0103129	0.0113265	0.0125618	0.0133787	0.00814427	0.00778816	0.0165975	0.00820859	0.0086627	0.0124104	0.0118317	0.0104088	0.0113979	0.0142429	0.00867052	0.0118405	0.0152139	0.014627	0.0108254
SESN2_49	67	chr1	28259321	-196	CG	0.00659019	0	0.00973574	0.00822199	0.0147059	0.0104749	0.0078933	0.0132953	0.0102857	0.00777454	0.0117967	0.0117647	0.00795666	0.0077551	0.00724638	0.0042471	0.0160056	0.0112195	0.0117271	0.0065703	0.0153524	0.00839522	0.00718947	0.0105643	0.0092081	0.00770308	0.0076286	0.012987	0.00926377	0.0087668	0.00778412	0.00997921	0.00582242	0.00542152	0.00843707	0.0103892	0.00875207	0.00504626	0.0101657	0.00957684	0.00575314	0.00951475	0.00587803	0.00849762
SESN2_49	72	chr1	28259326	-191	CG	0.00934809	0	0.0125581	0.0118802	0.0147992	0.00987306	0.0101259	0.00961538	0.00918485	0.00541339	0.00547362	0.00578704	0.00629038	0.0139573	0.00996347	0.0104773	0.0153954	0.017734	0.00534188	0.00729443	0.0182713	0.00486855	0.00849637	0.0106053	0.00809444	0.0070373	0.0112063	0.0132808	0.00709741	0.00702988	0.0109948	0.0125156	0.00392734	0.0112175	0.0101685	0.00913915	0.00943396	0.00863236	0.0114199	0.00763187	0.00773286	0.00866218	0.00889548	0.0102845
SESN2_49	94	chr1	28259348	-169	CG	0.00859107	0	0.00697999	0.00773196	0.00420168	0.00910364	0.00738512	0.00863724	0.00686499	0.00927282	0.00607349	0.00549451	0.00747791	0.00573535	0.0108875	0.00657895	0.00139665	0.00587372	0.00851064	0.00197759	0.0104822	0.00940337	0.00789766	0.00517866	0.00956376	0.0117503	0.0100437	0.00682947	0.00635541	0.0123023	0.0109603	0.00792327	0.0116448	0.00572988	0.00735192	0.00836882	0.00743325	0.00539629	0.00716846	0.00558534	0.00771118	0.00413223	0.0108108	0.00852079
[truncated: 159 more rows]
[truncated: 56 more columns]

## Sheet: Target
Target	YT0511060C	YT0511008C	YT0512066C	YT0514014C	YT0513032C	YT0518031C	YT0518039C	YT0519060C	YT0519035C	YT0520071C	YT0520003C	YT0516018C	YT0523061C	YT0523035C	YT0603031C	YT0604049C	YT0604121C	YT0605008C	YT0606042C	YT0609041C	YT0609028C	YT0609084C	YT0609024C	YT0610011C	YT0611052C	YT0611017C	YT0611047C	YT0613022C	YT0616060C	YT0617004C	YT0617086C	YT0619013C	YT0619045C	YT0622011C	YT0622110C	YT0623043C	YT0622111C	YT0624022C	YT0625066C	YT0626089C	YT0629050C	YT0629080C	YT0629095C	YT0706091C	YT0709085C	YT0729020C	YT0729021C	YT0730006C	YT0730040C
[truncated: 63 more rows]
[truncated: 51 more columns]

[truncated: 6 more sheets: Gene, Site sarcopenia vs. control, Region sarcopenia vs. control, Gene sarcopenia vs. control, ReadME, Sample.Groups]
