# Supplementary material for: DNA methylation of skeletal muscle function‐related secretary factors identifies FGF2 as a potential biomarker for sarcopenia
Source: J Cachexia Sarcopenia Muscle. 2024 Apr 20;15(3):1209–17. doi: 10.1002/jcsm.13472 (PMC11154778; doi:10.1002/jcsm.13472)
Supplement: Supplementary file 12 — Table S8. Supporting Information [file JCSM-15-1209-s009.xlsx]

## Sheet: FGF2-1
			Pos. 1		Pos. 2
Assay	Group(1Non-sarcopenia 2Moderate-Sarcopenia 3Severe-Sarcopenia)	Sample ID	Meth. (%)	Quality	Meth. (%)	Quality	Sequence to Analyze
FGF2_30	0	NC1	9.13	Check	6.62	Check	AATACCCCCR ACCCRAAACC
FGF2_30	0	NC3	11.21	Check	4.93	Check	AATACCCCCR ACCCRAAACC
FGF2_30	0	NC4	10.15	Check	5.63	Check	AATACCCCCR ACCCRAAACC
FGF2_30	0	NC5	8.61	Check	3.1	Check	AATACCCCCR ACCCRAAACC
FGF2_30	0	NC7	8.76	Check	3.71	Check	AATACCCCCR ACCCRAAACC
FGF2_30	0	NC8	12.93	Check	4.62	Check	AATACCCCCR ACCCRAAACC
FGF2_30	0	NC9	9.56	Check	3.6	Check	AATACCCCCR ACCCRAAACC
FGF2_30	0	NC10	11.24	Check	3.98	Check	AATACCCCCR ACCCRAAACC
FGF2_30	0	NC11	9.14	Check	3.23	Check	AATACCCCCR ACCCRAAACC
FGF2_30	0	NC12	9.25	Check	2.59	Check	AATACCCCCR ACCCRAAACC
FGF2_30	0	NC13	7.4	Check	4.66	Check	AATACCCCCR ACCCRAAACC
FGF2_30	0	NC14	21.54	Check	4.43	Check	AATACCCCCR ACCCRAAACC
FGF2_30	0	NC15	11.12	Check	3.49	Passed	AATACCCCCR ACCCRAAACC
FGF2_30	0	NC16	8.48	Passed	3.01	Passed	AATACCCCCR ACCCRAAACC
FGF2_30	0	NC17	12.07	Passed	4.13	Passed	AATACCCCCR ACCCRAAACC
FGF2_30	0	NC18	10.92	Check	4.6	Check	AATACCCCCR ACCCRAAACC
FGF2_30	0	NC19	13.84	Passed	4.45	Passed	AATACCCCCR ACCCRAAACC
FGF2_30	0	NC20	9.81	Check	4	Passed	AATACCCCCR ACCCRAAACC
FGF2_30	0	NC21	9.16	Passed	2.94	Passed	AATACCCCCR ACCCRAAACC
FGF2_30	0	NC22	9.31	Passed	3.82	Passed	AATACCCCCR ACCCRAAACC
FGF2_30	0	NC23	12.78	Check	4.62	Check	AATACCCCCR ACCCRAAACC
FGF2_30	0	NC24	9.59	Passed	4.03	Passed	AATACCCCCR ACCCRAAACC
FGF2_30	0	NC25	17.13	Check	3.9	Check	AATACCCCCR ACCCRAAACC
FGF2_30	0	NC26	10.16	Passed	3.92	Passed	AATACCCCCR ACCCRAAACC
FGF2_30	0	NC27	8.49	Passed	4.91	Passed	AATACCCCCR ACCCRAAACC
FGF2_30	0	NC28	10.66	Check	4.03	Check	AATACCCCCR ACCCRAAACC
FGF2_30	0	NC29	9.8	Passed	7.02	Passed	AATACCCCCR ACCCRAAACC
FGF2_30	0	NC30	9.23	Passed	4.57	Passed	AATACCCCCR ACCCRAAACC
FGF2_30	0	NC31	10.2	Check	4.11	Check	AATACCCCCR ACCCRAAACC
FGF2_30	0	NC32	8.63	Check	6.99	Passed	AATACCCCCR ACCCRAAACC
FGF2_30	0	NC33	18.4	Check	5.58	Check	AATACCCCCR ACCCRAAACC
FGF2_30	0	NC34	11.57	Check	4.21	Check	AATACCCCCR ACCCRAAACC
FGF2_30	0	NC35	15.15	Check	4.64	Check	AATACCCCCR ACCCRAAACC
FGF2_30	0	NC36	8.52	Check	3.96	Check	AATACCCCCR ACCCRAAACC
FGF2_30	0	NC37	16.5	Check	3.67	Check	AATACCCCCR ACCCRAAACC
FGF2_30	0	NC38	9.17	Check	7.23	Check	AATACCCCCR ACCCRAAACC
FGF2_30	0	NC39	11.97	Check	5.14	Check	AATACCCCCR ACCCRAAACC
FGF2_30	0	NC40	10.68	Passed	6.08	Passed	AATACCCCCR ACCCRAAACC
FGF2_30	0	NC41	11.06	Check	5.09	Check	AATACCCCCR ACCCRAAACC
FGF2_30	0	NC42	8.79	Check	9.41	Check	AATACCCCCR ACCCRAAACC
FGF2_30	0	NC43	24.45	Check	4.26	Check	AATACCCCCR ACCCRAAACC
FGF2_30	0	NC44	11.83	Check	20.77	Check	AATACCCCCR ACCCRAAACC
FGF2_30	0	NC45	13.31	Check	3.48	Check	AATACCCCCR ACCCRAAACC
FGF2_30	0	NC46	11.18	Check	3.95	Check	AATACCCCCR ACCCRAAACC
FGF2_30	0	NC47	12.05	Check	9.65	Check	AATACCCCCR ACCCRAAACC
FGF2_30	0	NC48	19.84	Check	6.79	Check	AATACCCCCR ACCCRAAACC
FGF2_30	0	NC49	12.79	Check	6.55	Check	AATACCCCCR ACCCRAAACC
FGF2_30	0	NC50	13.53	Passed	2.99	Passed	AATACCCCCR ACCCRAAACC
FGF2_30	1	SC1	8.12	Passed	3.28	Passed	AATACCCCCR ACCCRAAACC
FGF2_30	1	SC2	11.44	Check	3.97	Check	AATACCCCCR ACCCRAAACC
FGF2_30	1	SC4	11.4	Passed	3.67	Passed	AATACCCCCR ACCCRAAACC
FGF2_30	1	SC6	14.75	Check	7.85	Check	AATACCCCCR ACCCRAAACC
FGF2_30	1	SC7	11.8	Check	4.57	Check	AATACCCCCR ACCCRAAACC
FGF2_30	1	SC8	9.93	Passed	3.62	Passed	AATACCCCCR ACCCRAAACC
FGF2_30	1	SC9	12.28	Passed	4.16	Passed	AATACCCCCR ACCCRAAACC
FGF2_30	1	SC10	8.13	Passed	9.14	Passed	AATACCCCCR ACCCRAAACC
FGF2_30	1	SC11	8.61	Passed	2.9	Passed	AATACCCCCR ACCCRAAACC
FGF2_30	1	SC12	9.57	Check	3.21	Check	AATACCCCCR ACCCRAAACC
FGF2_30	1	SC13	8.86	Passed	8.92	Passed	AATACCCCCR ACCCRAAACC
FGF2_30	1	SC14	16.33	Passed	7.2	Passed	AATACCCCCR ACCCRAAACC
FGF2_30	1	SC15	15.03	Passed	4.14	Passed	AATACCCCCR ACCCRAAACC
FGF2_30	1	SC17	19.71	Check	4.56	Check	AATACCCCCR ACCCRAAACC
FGF2_30	1	SC18	11.3	Check	4.89	Check	AATACCCCCR ACCCRAAACC
FGF2_30	1	SC19	14.13	Check	6.69	Check	AATACCCCCR ACCCRAAACC
FGF2_30	1	SC21	11.27	Check	3.66	Check	AATACCCCCR ACCCRAAACC
FGF2_30	1	SC23	9.78	Check	3.72	Check	AATACCCCCR ACCCRAAACC
FGF2_30	1	SC24	8.28	Check	3.18	Check	AATACCCCCR ACCCRAAACC
FGF2_30	1	SC27	8.8	Check	3.02	Check	AATACCCCCR ACCCRAAACC
FGF2_30	1	SC28	10.91	Check	3.17	Check	AATACCCCCR ACCCRAAACC
FGF2_30	1	SC29	9.17	Passed	6.51	Passed	AATACCCCCR ACCCRAAACC
FGF2_30	1	SC30	12.6	Check	4.38	Check	AATACCCCCR ACCCRAAACC
FGF2_30	1	SC31	7.32	Passed	2.89	Passed	AATACCCCCR ACCCRAAACC
FGF2_30	1	SC32	7.11	Passed	11.79	Passed	AATACCCCCR ACCCRAAACC
FGF2_30	2	SC33	10.33	Check	3.56	Check	AATACCCCCR ACCCRAAACC
FGF2_30	2	SC34	7.54	Passed	3.48	Passed	AATACCCCCR ACCCRAAACC
FGF2_30	2	SC35	7.4	Passed	3.6	Passed	AATACCCCCR ACCCRAAACC
FGF2_30	2	SC36	10.36	Check	3.21	Check	AATACCCCCR ACCCRAAACC
FGF2_30	2	SC37	8.95	Check	4.75	Passed	AATACCCCCR ACCCRAAACC
FGF2_30	2	SC38	9.11	Check	2.61	Passed	AATACCCCCR ACCCRAAACC
FGF2_30	2	SC39	6.67	Passed	2.9	Passed	AATACCCCCR ACCCRAAACC
FGF2_30	2	SC40	9.58	Check	3.77	Check	AATACCCCCR ACCCRAAACC
FGF2_30	2	SC41	11.33	Check	3.83	Check	AATACCCCCR ACCCRAAACC
FGF2_30	2	SC42	9.51	Check	6.41	Failed	AATACCCCCR ACCCRAAACC
FGF2_30	2	SC43	13.08	Check	4.57	Check	AATACCCCCR ACCCRAAACC
FGF2_30	2	SC44	9.38	Check	4.36	Check	AATACCCCCR ACCCRAAACC
FGF2_30	2	SC45	11.61	Passed	4.36	Passed	AATACCCCCR ACCCRAAACC
FGF2_30	2	SC46	8.72	Passed	3.09	Passed	AATACCCCCR ACCCRAAACC
FGF2_30	2	SC47	6	Passed	2.84	Passed	AATACCCCCR ACCCRAAACC
FGF2_30	2	SC48	9.96	Passed	3.85	Passed	AATACCCCCR ACCCRAAACC
FGF2_30	2	SC49	8.85	Passed	3.78	Passed	AATACCCCCR ACCCRAAACC
FGF2_30	2	SC50	9.99	Check	3.85	Check	AATACCCCCR ACCCRAAACC

## Sheet: FGF2-2
			Pos. 1		Pos. 2		Pos. 3		Pos. 4
Assay	Group(1Non-sarcopenia; 2Moderate-Sarcopenia; 3Severe-Sarcopenia)	Sample ID	Meth. (%)	Quality	Meth. (%)	Quality	Meth. (%)	Quality	Meth. (%)	Quality	Sequence to Analyze
FGF2_30	0	NC1	3.99	Passed	2.54	Passed	4.65	Passed	4.72	Passed	GGATATTYGG GTTTAYGTYG TAGTTYGGAA AGGAGGGGGT GAGTGGTGAA T
FGF2_30	0	NC3	4.06	Passed	3.45	Passed	4	Passed	4.65	Passed	GGATATTYGG GTTTAYGTYG TAGTTYGGAA AGGAGGGGGT GAGTGGTGAA T
FGF2_30	0	NC4	4.6	Passed	2.9	Passed	4.25	Passed	5.17	Passed	GGATATTYGG GTTTAYGTYG TAGTTYGGAA AGGAGGGGGT GAGTGGTGAA T
FGF2_30	0	NC5	3.68	Passed	2.61	Passed	3.59	Passed	4.13	Passed	GGATATTYGG GTTTAYGTYG TAGTTYGGAA AGGAGGGGGT GAGTGGTGAA T
FGF2_30	0	NC7	4.51	Passed	2.93	Passed	5.15	Passed	5.37	Passed	GGATATTYGG GTTTAYGTYG TAGTTYGGAA AGGAGGGGGT GAGTGGTGAA T
FGF2_30	0	NC8	3.38	Passed	1.9	Passed	2.96	Passed	3.71	Passed	GGATATTYGG GTTTAYGTYG TAGTTYGGAA AGGAGGGGGT GAGTGGTGAA T
FGF2_30	0	NC9	2.79	Passed	1.56	Passed	3.01	Passed	3.66	Passed	GGATATTYGG GTTTAYGTYG TAGTTYGGAA AGGAGGGGGT GAGTGGTGAA T
FGF2_30	0	NC10	4.8	Passed	2.85	Passed	3.57	Passed	4.4	Passed	GGATATTYGG GTTTAYGTYG TAGTTYGGAA AGGAGGGGGT GAGTGGTGAA T
FGF2_30	0	NC11	2.93	Passed	2.64	Passed	3.23	Passed	4.26	Passed	GGATATTYGG GTTTAYGTYG TAGTTYGGAA AGGAGGGGGT GAGTGGTGAA T
FGF2_30	0	NC12	3.81	Passed	2.49	Passed	2.85	Passed	4.11	Passed	GGATATTYGG GTTTAYGTYG TAGTTYGGAA AGGAGGGGGT GAGTGGTGAA T
FGF2_30	0	NC13	3.68	Passed	1.99	Passed	3.19	Passed	4.06	Passed	GGATATTYGG GTTTAYGTYG TAGTTYGGAA AGGAGGGGGT GAGTGGTGAA T
FGF2_30	0	NC14	4.75	Passed	3.61	Passed	4.33	Passed	5.13	Passed	GGATATTYGG GTTTAYGTYG TAGTTYGGAA AGGAGGGGGT GAGTGGTGAA T
FGF2_30	0	NC15	3.63	Passed	2.19	Passed	3.94	Passed	3.46	Passed	GGATATTYGG GTTTAYGTYG TAGTTYGGAA AGGAGGGGGT GAGTGGTGAA T
FGF2_30	0	NC16	3.69	Passed	2.06	Passed	3.3	Passed	3.69	Passed	GGATATTYGG GTTTAYGTYG TAGTTYGGAA AGGAGGGGGT GAGTGGTGAA T
FGF2_30	0	NC17	5.95	Passed	2.19	Passed	4.94	Passed	6.7	Passed	GGATATTYGG GTTTAYGTYG TAGTTYGGAA AGGAGGGGGT GAGTGGTGAA T
FGF2_30	0	NC18	4.35	Passed	2.28	Passed	4.71	Passed	3.05	Passed	GGATATTYGG GTTTAYGTYG TAGTTYGGAA AGGAGGGGGT GAGTGGTGAA T
FGF2_30	0	NC19	5.07	Passed	1.77	Passed	2.71	Passed	5.65	Passed	GGATATTYGG GTTTAYGTYG TAGTTYGGAA AGGAGGGGGT GAGTGGTGAA T
FGF2_30	0	NC20	3.8	Passed	2.03	Passed	3.41	Passed	4.98	Passed	GGATATTYGG GTTTAYGTYG TAGTTYGGAA AGGAGGGGGT GAGTGGTGAA T
FGF2_30	0	NC21	4.44	Passed	2.27	Passed	4.8	Passed	4.9	Passed	GGATATTYGG GTTTAYGTYG TAGTTYGGAA AGGAGGGGGT GAGTGGTGAA T
FGF2_30	0	NC22	4.19	Passed	2.12	Passed	3.43	Passed	4.83	Passed	GGATATTYGG GTTTAYGTYG TAGTTYGGAA AGGAGGGGGT GAGTGGTGAA T
FGF2_30	0	NC23	3.75	Passed	2.32	Passed	5.38	Passed	5.82	Passed	GGATATTYGG GTTTAYGTYG TAGTTYGGAA AGGAGGGGGT GAGTGGTGAA T
FGF2_30	0	NC24	3.38	Passed	1.76	Passed	4.88	Passed	5.7	Passed	GGATATTYGG GTTTAYGTYG TAGTTYGGAA AGGAGGGGGT GAGTGGTGAA T
FGF2_30	0	NC25	3.71	Passed	2.28	Passed	3.72	Passed	4.55	Passed	GGATATTYGG GTTTAYGTYG TAGTTYGGAA AGGAGGGGGT GAGTGGTGAA T
FGF2_30	0	NC26	4.36	Passed	1.49	Passed	3.14	Passed	3.76	Passed	GGATATTYGG GTTTAYGTYG TAGTTYGGAA AGGAGGGGGT GAGTGGTGAA T
FGF2_30	0	NC27	3.83	Passed	1.78	Passed	4.2	Passed	4.42	Passed	GGATATTYGG GTTTAYGTYG TAGTTYGGAA AGGAGGGGGT GAGTGGTGAA T
FGF2_30	0	NC28	5	Passed	1.94	Passed	4.51	Passed	4.28	Passed	GGATATTYGG GTTTAYGTYG TAGTTYGGAA AGGAGGGGGT GAGTGGTGAA T
FGF2_30	0	NC29	2.84	Passed	2	Passed	3.25	Passed	4.05	Passed	GGATATTYGG GTTTAYGTYG TAGTTYGGAA AGGAGGGGGT GAGTGGTGAA T
FGF2_30	0	NC30	4.97	Passed	1.6	Passed	3.24	Passed	3.17	Passed	GGATATTYGG GTTTAYGTYG TAGTTYGGAA AGGAGGGGGT GAGTGGTGAA T
FGF2_30	0	NC31	3.67	Passed	1.46	Passed	1.97	Passed	3.44	Passed	GGATATTYGG GTTTAYGTYG TAGTTYGGAA AGGAGGGGGT GAGTGGTGAA T
FGF2_30	0	NC32	2.79	Passed	1.49	Passed	2.55	Passed	2.37	Passed	GGATATTYGG GTTTAYGTYG TAGTTYGGAA AGGAGGGGGT GAGTGGTGAA T
FGF2_30	0	NC33	3.22	Passed	1.3	Passed	2.73	Passed	2.18	Passed	GGATATTYGG GTTTAYGTYG TAGTTYGGAA AGGAGGGGGT GAGTGGTGAA T
FGF2_30	0	NC34	3.26	Passed	1.17	Passed	2.21	Passed	3.83	Passed	GGATATTYGG GTTTAYGTYG TAGTTYGGAA AGGAGGGGGT GAGTGGTGAA T
FGF2_30	0	NC35	4.44	Passed	1.37	Passed	3.46	Passed	3.32	Passed	GGATATTYGG GTTTAYGTYG TAGTTYGGAA AGGAGGGGGT GAGTGGTGAA T
FGF2_30	0	NC36	2.92	Passed	1.42	Passed	3.06	Passed	3.63	Passed	GGATATTYGG GTTTAYGTYG TAGTTYGGAA AGGAGGGGGT GAGTGGTGAA T
FGF2_30	0	NC37	3.04	Passed	1.45	Passed	3.66	Passed	3.77	Passed	GGATATTYGG GTTTAYGTYG TAGTTYGGAA AGGAGGGGGT GAGTGGTGAA T
FGF2_30	0	NC38	3.14	Passed	2.54	Passed	2.39	Passed	4.45	Passed	GGATATTYGG GTTTAYGTYG TAGTTYGGAA AGGAGGGGGT GAGTGGTGAA T
FGF2_30	0	NC39	4.6	Passed	0.88	Passed	3.34	Passed	5.59	Passed	GGATATTYGG GTTTAYGTYG TAGTTYGGAA AGGAGGGGGT GAGTGGTGAA T
FGF2_30	0	NC40	4.54	Passed	1.55	Passed	3.13	Passed	3.77	Passed	GGATATTYGG GTTTAYGTYG TAGTTYGGAA AGGAGGGGGT GAGTGGTGAA T
FGF2_30	0	NC41	4.23	Passed	1.78	Passed	2.78	Passed	3.97	Passed	GGATATTYGG GTTTAYGTYG TAGTTYGGAA AGGAGGGGGT GAGTGGTGAA T
FGF2_30	0	NC42	3.9	Passed	1.18	Passed	3.04	Passed	4.54	Passed	GGATATTYGG GTTTAYGTYG TAGTTYGGAA AGGAGGGGGT GAGTGGTGAA T
FGF2_30	0	NC43	3.84	Passed	2.01	Passed	3.11	Passed	3.28	Passed	GGATATTYGG GTTTAYGTYG TAGTTYGGAA AGGAGGGGGT GAGTGGTGAA T
FGF2_30	0	NC44	2.64	Passed	1.22	Passed	3.09	Passed	2.79	Passed	GGATATTYGG GTTTAYGTYG TAGTTYGGAA AGGAGGGGGT GAGTGGTGAA T
FGF2_30	0	NC45	7.95	Passed	2.65	Passed	5.7	Passed	8.21	Passed	GGATATTYGG GTTTAYGTYG TAGTTYGGAA AGGAGGGGGT GAGTGGTGAA T
FGF2_30	0	NC46	11.02	Passed	3.23	Passed	6.02	Passed	9.1	Passed	GGATATTYGG GTTTAYGTYG TAGTTYGGAA AGGAGGGGGT GAGTGGTGAA T
FGF2_30	0	NC47	8.32	Passed	2.8	Passed	6.43	Passed	11.04	Passed	GGATATTYGG GTTTAYGTYG TAGTTYGGAA AGGAGGGGGT GAGTGGTGAA T
FGF2_30	0	NC48	3.99	Passed	1.47	Passed	2.66	Passed	4.4	Passed	GGATATTYGG GTTTAYGTYG TAGTTYGGAA AGGAGGGGGT GAGTGGTGAA T
FGF2_30	0	NC49	8.65	Passed	3.49	Passed	4.25	Passed	7.81	Passed	GGATATTYGG GTTTAYGTYG TAGTTYGGAA AGGAGGGGGT GAGTGGTGAA T
FGF2_30	0	NC50	5.16	Passed	2.3	Passed	3.32	Passed	3.42	Passed	GGATATTYGG GTTTAYGTYG TAGTTYGGAA AGGAGGGGGT GAGTGGTGAA T
FGF2_30	1	SC1	2.63	Passed	1.68	Passed	2.88	Passed	3.44	Passed	GGATATTYGG GTTTAYGTYG TAGTTYGGAA AGGAGGGGGT GAGTGGTGAA T
FGF2_30	1	SC2	2.74	Passed	1.94	Passed	2.42	Passed	3.3	Passed	GGATATTYGG GTTTAYGTYG TAGTTYGGAA AGGAGGGGGT GAGTGGTGAA T
FGF2_30	1	SC4	3.31	Passed	1.52	Passed	3.21	Passed	3.67	Passed	GGATATTYGG GTTTAYGTYG TAGTTYGGAA AGGAGGGGGT GAGTGGTGAA T
FGF2_30	1	SC6	4.83	Passed	2.49	Passed	3.27	Passed	3.55	Passed	GGATATTYGG GTTTAYGTYG TAGTTYGGAA AGGAGGGGGT GAGTGGTGAA T
FGF2_30	1	SC7	3.45	Passed	1.7	Passed	2.45	Passed	2.9	Passed	GGATATTYGG GTTTAYGTYG TAGTTYGGAA AGGAGGGGGT GAGTGGTGAA T
FGF2_30	1	SC8	5.66	Passed	1.47	Passed	2.12	Passed	5.12	Passed	GGATATTYGG GTTTAYGTYG TAGTTYGGAA AGGAGGGGGT GAGTGGTGAA T
FGF2_30	1	SC9	3.27	Passed	1.63	Passed	3.05	Passed	4.39	Passed	GGATATTYGG GTTTAYGTYG TAGTTYGGAA AGGAGGGGGT GAGTGGTGAA T
FGF2_30	1	SC10	3.27	Passed	1.32	Passed	2.69	Passed	2.75	Passed	GGATATTYGG GTTTAYGTYG TAGTTYGGAA AGGAGGGGGT GAGTGGTGAA T
FGF2_30	1	SC11	3.7	Passed	1.36	Passed	2.67	Passed	2.85	Passed	GGATATTYGG GTTTAYGTYG TAGTTYGGAA AGGAGGGGGT GAGTGGTGAA T
FGF2_30	1	SC12	5.33	Passed	2.2	Passed	4.09	Passed	5.04	Passed	GGATATTYGG GTTTAYGTYG TAGTTYGGAA AGGAGGGGGT GAGTGGTGAA T
FGF2_30	1	SC13	4.01	Passed	1.08	Passed	3.37	Passed	3.39	Passed	GGATATTYGG GTTTAYGTYG TAGTTYGGAA AGGAGGGGGT GAGTGGTGAA T
FGF2_30	1	SC14	4.06	Passed	1.56	Passed	2.4	Passed	3.49	Passed	GGATATTYGG GTTTAYGTYG TAGTTYGGAA AGGAGGGGGT GAGTGGTGAA T
FGF2_30	1	SC15	4	Passed	0.96	Passed	2.67	Passed	5.4	Passed	GGATATTYGG GTTTAYGTYG TAGTTYGGAA AGGAGGGGGT GAGTGGTGAA T
FGF2_30	1	SC17	2.5	Passed	1.4	Passed	2.59	Passed	2.61	Passed	GGATATTYGG GTTTAYGTYG TAGTTYGGAA AGGAGGGGGT GAGTGGTGAA T
FGF2_30	1	SC18	4.39	Passed	1.73	Passed	2.55	Passed	3.9	Passed	GGATATTYGG GTTTAYGTYG TAGTTYGGAA AGGAGGGGGT GAGTGGTGAA T
FGF2_30	1	SC19	2.68	Passed	1.03	Passed	2.85	Passed	4.06	Passed	GGATATTYGG GTTTAYGTYG TAGTTYGGAA AGGAGGGGGT GAGTGGTGAA T
FGF2_30	1	SC21	2.31	Passed	1.74	Passed	2.84	Passed	3.31	Passed	GGATATTYGG GTTTAYGTYG TAGTTYGGAA AGGAGGGGGT GAGTGGTGAA T
FGF2_30	1	SC23	1.95	Passed	1.52	Passed	2.66	Passed	4.28	Passed	GGATATTYGG GTTTAYGTYG TAGTTYGGAA AGGAGGGGGT GAGTGGTGAA T
FGF2_30	1	SC24	3.88	Passed	1.08	Passed	1.88	Passed	3.09	Passed	GGATATTYGG GTTTAYGTYG TAGTTYGGAA AGGAGGGGGT GAGTGGTGAA T
FGF2_30	1	SC27	5.86	Passed	2.23	Passed	4.34	Passed	4.93	Passed	GGATATTYGG GTTTAYGTYG TAGTTYGGAA AGGAGGGGGT GAGTGGTGAA T
FGF2_30	1	SC28	5.67	Passed	3.14	Passed	3.61	Passed	4.12	Passed	GGATATTYGG GTTTAYGTYG TAGTTYGGAA AGGAGGGGGT GAGTGGTGAA T
FGF2_30	1	SC29	4.49	Passed	1.79	Passed	3.33	Passed	4.51	Passed	GGATATTYGG GTTTAYGTYG TAGTTYGGAA AGGAGGGGGT GAGTGGTGAA T
FGF2_30	1	SC30	3.88	Passed	1.73	Passed	1.82	Passed	4.89	Passed	GGATATTYGG GTTTAYGTYG TAGTTYGGAA AGGAGGGGGT GAGTGGTGAA T
FGF2_30	1	SC31	4.44	Passed	1.92	Passed	4.24	Passed	4.32	Passed	GGATATTYGG GTTTAYGTYG TAGTTYGGAA AGGAGGGGGT GAGTGGTGAA T
FGF2_30	1	SC32	3.87	Passed	1.8	Passed	2.6	Passed	2.61	Passed	GGATATTYGG GTTTAYGTYG TAGTTYGGAA AGGAGGGGGT GAGTGGTGAA T
FGF2_30	2	SC33	2.7	Passed	1.32	Passed	2.77	Passed	3.99	Passed	GGATATTYGG GTTTAYGTYG TAGTTYGGAA AGGAGGGGGT GAGTGGTGAA T
FGF2_30	2	SC34	3.37	Passed	1.13	Passed	1.84	Passed	3.59	Passed	GGATATTYGG GTTTAYGTYG TAGTTYGGAA AGGAGGGGGT GAGTGGTGAA T
FGF2_30	2	SC35	3.63	Passed	1.61	Passed	3.05	Passed	4.62	Passed	GGATATTYGG GTTTAYGTYG TAGTTYGGAA AGGAGGGGGT GAGTGGTGAA T
FGF2_30	2	SC36	3.49	Passed	0	Passed	2.59	Passed	3.32	Passed	GGATATTYGG GTTTAYGTYG TAGTTYGGAA AGGAGGGGGT GAGTGGTGAA T
FGF2_30	2	SC37	3.81	Passed	1.63	Passed	2.38	Passed	2.98	Passed	GGATATTYGG GTTTAYGTYG TAGTTYGGAA AGGAGGGGGT GAGTGGTGAA T
FGF2_30	2	SC38	3.61	Passed	1.55	Passed	2.02	Passed	3.57	Passed	GGATATTYGG GTTTAYGTYG TAGTTYGGAA AGGAGGGGGT GAGTGGTGAA T
FGF2_30	2	SC39	2.43	Passed	1.11	Passed	2.83	Passed	3.61	Passed	GGATATTYGG GTTTAYGTYG TAGTTYGGAA AGGAGGGGGT GAGTGGTGAA T
FGF2_30	2	SC40	5.08	Passed	2.15	Passed	1.16	Passed	3.76	Passed	GGATATTYGG GTTTAYGTYG TAGTTYGGAA AGGAGGGGGT GAGTGGTGAA T
FGF2_30	2	SC41	4.12	Passed	2.18	Passed	3.3	Passed	2.96	Passed	GGATATTYGG GTTTAYGTYG TAGTTYGGAA AGGAGGGGGT GAGTGGTGAA T
FGF2_30	2	SC42	4.71	Passed	1.26	Passed	2.09	Passed	4.03	Passed	GGATATTYGG GTTTAYGTYG TAGTTYGGAA AGGAGGGGGT GAGTGGTGAA T
FGF2_30	2	SC43	3.35	Passed	1.73	Passed	1.28	Passed	2.91	Passed	GGATATTYGG GTTTAYGTYG TAGTTYGGAA AGGAGGGGGT GAGTGGTGAA T
FGF2_30	2	SC44	4.75	Passed	1.3	Passed	3.36	Passed	3.91	Passed	GGATATTYGG GTTTAYGTYG TAGTTYGGAA AGGAGGGGGT GAGTGGTGAA T
FGF2_30	2	SC45	3.84	Passed	1.71	Passed	2.28	Passed	4.41	Passed	GGATATTYGG GTTTAYGTYG TAGTTYGGAA AGGAGGGGGT GAGTGGTGAA T
FGF2_30	2	SC46	4.73	Passed	1.76	Passed	4.39	Passed	4.55	Passed	GGATATTYGG GTTTAYGTYG TAGTTYGGAA AGGAGGGGGT GAGTGGTGAA T
FGF2_30	2	SC47	2.19	Passed	2.45	Passed	3.21	Passed	3.04	Passed	GGATATTYGG GTTTAYGTYG TAGTTYGGAA AGGAGGGGGT GAGTGGTGAA T
FGF2_30	2	SC48	2.95	Passed	1	Passed	1.44	Passed	3.27	Passed	GGATATTYGG GTTTAYGTYG TAGTTYGGAA AGGAGGGGGT GAGTGGTGAA T
FGF2_30	2	SC49	3.23	Passed	1.22	Passed	3.12	Passed	3.99	Passed	GGATATTYGG GTTTAYGTYG TAGTTYGGAA AGGAGGGGGT GAGTGGTGAA T
FGF2_30	2	SC50	3.01	Passed	1.04	Passed	2.65	Passed	4.04	Passed	GGATATTYGG GTTTAYGTYG TAGTTYGGAA AGGAGGGGGT GAGTGGTGAA T
